# Supplementary material for: Overexpression of Differentially Expressed Genes Identified in Non-pathogenic and Pathogenic Entamoeba histolytica Clones Allow Identification of New Pathogenicity Factors Involved in Amoebic Liver Abscess Formation
Source: PLoS Pathog. 2016 Aug 30;12(8):e1005853. doi: 10.1371/journal.ppat.1005853 (PMC5004846; doi:10.1371/journal.ppat.1005853)
Supplement: S2 Table — (XLS) [file ppat.1005853.s002.xls]

## Sheet: Sheet1
S2 Table Comparison of the transcriptomes of clone A1np and clone B2p
id	baseMean	baseMeanA	baseMeanB	foldChange	log2FoldChange	pval	padj	b2a	b2b	b21	a11	a12	a13
EHI_015290	2749.99	24.5016	5475.49	223.475	7.80397	9.49261e-56	7.95955e-52	21.3878	16.0931	36.0238	5240.8	5866.85	5318.8
EHI_144490	1799.62	3579.49	19.7547	0.00551884	-7.50142	2.05431e-48	8.61268e-45	4213.4	3793.94	2731.14	10.9526	40.3965	7.91489
EHI_042870	552.659	7.36257	1097.96	149.127	7.22039	4.1488e-40	1.15959e-36	4.27756	4.02327	13.7869	1109.5	1192.68	991.689
EHI_059860	448.186	11.4706	884.902	77.1452	6.2695	9.31889e-36	1.95347e-32	8.55513	12.0698	13.7869	838.967	906.458	909.281
EHI_082070	370.057	7.7507	732.364	94.49	6.56209	5.79873e-35	9.72447e-32	8.55513	4.02327	10.6737	713.012	784.776	699.303
EHI_013240	802.375	1500.57	104.177	0.0694249	-3.8484	1.69465e-30	2.36827e-27	1766.63	1464.47	1270.62	142.931	53.2052	116.395
EHI_121820	505.198	937.252	73.1445	0.0780415	-3.67961	5.6975e-30	6.8248e-27	876.9	1001.79	933.061	94.7397	40.8891	83.8047
EHI_118130	616.712	20.1177	1213.31	60.3105	5.91434	1.87563e-29	1.96589e-26	17.1103	20.1163	23.1264	981.898	1246.38	1411.64
EHI_169280	146.468	5.67526	287.262	50.6165	5.66154	2.65583e-24	2.47435e-21	8.55513	4.02327	4.44738	271.624	335.488	254.673
EHI_014170	2780.68	4757.57	803.799	0.168952	-2.56532	1.13158e-18	9.4883e-16	5171.57	4252.6	4848.54	958.897	828.621	623.879
EHI_074080	145.132	8.54854	281.716	32.9549	5.04242	6.19554e-17	4.72269e-14	4.27756	4.02327	17.3448	236.028	324.65	284.47
EHI_187090	102.584	7.75758	197.411	25.4475	4.66945	7.22923e-17	5.05143e-14	8.55513	8.04654	6.67107	198.789	203.953	189.492
EHI_169670	1289.47	2551.65	27.2895	0.0106949	-6.54694	2.47412e-11	1.59581e-08	3644.48	2478.33	1532.12	43.8103	14.7792	23.2791
EHI_075690	582.551	178.991	986.111	5.50928	2.46186	6.38515e-10	3.82425e-07	162.547	164.954	209.472	1068.42	976.906	913.005
EHI_178610	673.433	1265.3	81.5606	0.0644593	-3.95547	1.65609e-09	9.25753e-07	1728.14	1078.24	989.542	90.3587	46.3082	108.015
EHI_111330	39.0672	70.7783	7.35602	0.10393	-3.26631	2.64775e-09	1.38759e-06	51.3308	88.5119	72.4923	8.21443	6.40432	7.4493
EHI_126560	232.321	92.4977	372.145	4.02329	2.00838	6.44037e-09	3.17662e-06	124.049	88.5119	64.9318	327.482	394.605	394.348
EHI_075640	601.937	197.655	1006.22	5.09078	2.34789	9.80123e-09	4.56574e-06	175.38	168.977	248.609	1060.21	1037.99	920.455
EHI_063550	274.891	423.114	126.668	0.299372	-1.73999	1.04292e-08	4.60258e-06	384.981	390.257	494.104	113.907	157.152	108.946
EHI_164900	711.882	246.961	1176.8	4.76514	2.25252	2.01464e-08	8.44638e-06	209.601	225.303	305.98	1167.54	1255.25	1107.62
EHI_086690	1899.76	695.453	3104.06	4.46336	2.15813	3.15484e-08	1.25968e-05	543.25	667.863	875.245	3211.84	3065.21	3035.13
EHI_075660	174.371	50.9369	297.804	5.84654	2.54758	3.67613e-08	1.40111e-05	64.1634	28.1629	60.4844	324.744	283.268	285.401
EHI_151890	63.9427	17.1383	110.747	6.46196	2.69197	5.07753e-08	1.85109e-05	8.55513	32.1862	10.6737	104.049	119.712	108.481
EHI_137080	1351.2	437.893	2264.5	5.17137	2.37055	6.64906e-08	2.32301e-05	337.927	346.001	629.749	2599.04	2357.28	1837.18
EHI_097480	283.986	84.9518	483.02	5.68581	2.50737	6.95834e-08	2.33383e-05	111.217	84.4887	59.1502	548.724	557.669	342.668
EHI_165190	48.38	84.7122	12.0478	0.142221	-2.8138	7.64508e-08	2.46554e-05	85.5513	92.5352	76.0502	18.6194	5.41904	12.1051
EHI_039020	1236.73	448.985	2024.48	4.509	2.17281	8.88401e-08	2.75898e-05	248.099	502.909	595.949	2055.8	1943.47	2074.17
EHI_017760	193.409	343.358	43.4588	0.12657	-2.98199	9.93337e-08	2.97469e-05	444.867	333.931	251.277	37.7864	49.7567	42.8335
EHI_116830	725.201	353.718	1096.68	3.10045	1.63248	1.20298e-07	3.47826e-05	248.099	535.095	277.961	1001.61	1112.38	1176.06
EHI_197980	113.165	176.62	49.7098	0.281451	-1.82905	1.49592e-07	4.18111e-05	171.103	144.838	213.919	48.1913	57.6389	43.2991
EHI_026360	743.208	215.47	1270.95	5.89849	2.56035	2.149e-07	5.81269e-05	102.662	140.814	402.933	1251.88	1293.18	1267.78
EHI_050490	13.1785	25.8914	0.465582	0.0179821	-5.7973	2.59289e-07	6.78736e-05	29.9429	28.1629	19.5685	0	0	1.39674
EHI_184500	161.179	64.6371	257.722	3.98721	1.99538	2.67123e-07	6.78736e-05	85.5513	56.3258	52.0344	283.124	241.886	248.155
EHI_093130	1219.9	1763.83	675.966	0.383237	-1.38369	4.539e-07	0.00011194	1578.42	1725.98	1987.09	646.201	760.144	621.551
EHI_056490	1537.69	508.886	2566.5	5.04336	2.33439	4.85021e-07	0.000116197	303.707	418.42	804.531	2912.29	2120.82	2666.39
EHI_104570	1426.66	2203.52	649.797	0.29489	-1.76175	8.65632e-07	0.00020162	2425.38	2381.78	1803.41	832.943	313.319	803.128
EHI_150770	478.881	752.484	205.278	0.2728	-1.87409	1.06249e-06	0.000240784	620.247	631.653	1005.55	209.742	213.806	192.285
EHI_127670	1163.38	2314.74	12.0189	0.00519232	-7.5894	1.34938e-06	0.000297752	3832.7	2108.19	1003.33	11.5002	14.7792	9.77721
EHI_060340	402.603	179.632	625.574	3.48253	1.80013	1.59578e-06	0.000339089	162.547	193.117	183.232	687.821	538.949	649.952
EHI_033700	366.572	560.276	172.869	0.308543	-1.69646	1.6176e-06	0.000339089	598.859	418.42	663.549	228.909	86.7047	202.994
EHI_148550	92.2891	39.825	144.753	3.63474	1.86185	2.00862e-06	0.000410787	34.2205	60.349	24.9053	116.097	155.674	162.488
EHI_126550	141.672	57.9317	225.412	3.891	1.96014	2.14987e-06	0.000427557	85.5513	36.2094	52.0344	233.29	223.659	219.289
EHI_086530	645.214	377.854	912.575	2.41515	1.27211	2.1926e-06	0.000427557	538.973	341.978	252.611	978.612	892.664	866.447
EHI_154450	1663.87	2396.84	930.914	0.388393	-1.36441	2.40651e-06	0.000458605	2549.43	2128.31	2512.77	709.726	1229.14	853.877
EHI_114950	77.3001	27.12	127.48	4.7006	2.23285	2.48366e-06	0.000462789	47.0532	12.0698	22.2369	110.073	161.093	111.274
EHI_075700	109.245	36.7762	181.714	4.94107	2.30482	2.71386e-06	0.000493895	17.1103	52.3025	40.9159	171.955	191.144	182.042
EHI_131490	150.235	226.623	73.8467	0.325857	-1.61769	2.76841e-06	0.000493895	201.045	229.326	249.498	64.0725	95.0796	62.3879
EHI_057550	1150.31	1835.39	465.228	0.253476	-1.98008	3.63493e-06	0.000634978	2168.72	1935.19	1402.26	386.626	646.837	362.222
EHI_086380	477.476	240.231	714.722	2.97514	1.57296	4.01885e-06	0.000687716	260.931	241.396	218.366	780.37	663.094	700.7
EHI_086570	103.965	38.4632	169.466	4.40593	2.13945	4.11776e-06	0.000690549	34.2205	44.256	36.9133	206.456	123.16	178.783
EHI_062080	64.1751	123.012	5.33833	0.0433968	-4.52627	4.47289e-06	0.000735395	175.38	124.721	68.9344	4.38103	8.37489	3.25907
EHI_076370	16.0742	29.8306	2.3179	0.077702	-3.6859	4.589e-06	0.000739977	34.2205	24.1396	31.1317	1.64289	3.44848	1.86233
EHI_037550	86.6742	38.512	134.836	3.50115	1.80783	4.80126e-06	0.000759596	42.7756	52.3025	20.458	157.169	154.689	92.6507
EHI_193440	532.422	315.934	748.911	2.37047	1.24517	5.28965e-06	0.000821365	504.752	277.606	165.443	671.392	734.034	841.306
EHI_022620	64.6828	29.3499	100.016	3.40771	1.7688	5.96621e-06	0.000909576	38.4981	36.2094	13.3421	122.121	94.5869	83.3391
EHI_028920	48.5004	18.056	78.9449	4.37223	2.12837	6.15412e-06	0.000921469	17.1103	28.1629	8.89476	85.43	69.4623	81.9424
EHI_176590	143.242	226.192	60.2916	0.26655	-1.90752	7.83625e-06	0.00115275	149.715	273.582	255.28	65.1678	46.8008	68.9061
EHI_177570	277.559	134.053	421.064	3.14104	1.65124	8.79859e-06	0.00123733	98.3839	177.024	126.75	473.151	321.202	468.841
EHI_005657	40.6905	10.0942	71.2868	7.06216	2.82011	8.80471e-06	0.00123733	21.3878	0	8.89476	79.4061	66.0138	68.4405
EHI_023360	4319.85	6325.24	2314.46	0.365909	-1.45044	8.8539e-06	0.00123733	6673	6751.05	5551.67	2079.89	2636.61	2226.88
EHI_086520	160.375	76.3624	244.387	3.20036	1.67824	9.30876e-06	0.00127957	136.882	28.1629	64.0423	236.575	242.379	254.208
EHI_169470	8455.26	3978.28	12932.2	3.25071	1.70075	1.00684e-05	0.00136166	2463.88	4477.9	4993.08	11069.2	14473.8	13253.7
EHI_069310	176.795	104.433	249.157	2.38581	1.25448	1.02352e-05	0.00136226	94.1064	160.931	58.2607	250.266	219.718	277.487
EHI_034710	56.3305	23.35	89.3111	3.82489	1.93542	1.06391e-05	0.00139389	21.3878	36.2094	12.4527	87.0729	88.6753	92.1851
EHI_153730	1297.45	1795.72	799.174	0.445044	-1.16798	1.25442e-05	0.00160701	1629.75	1697.82	2059.58	659.892	950.796	786.833
EHI_063580	109.94	167.64	52.2392	0.311616	-1.68216	1.26491e-05	0.00160701	188.213	140.814	173.893	47.096	54.6831	54.9386
EHI_187080	176.657	102.457	250.857	2.44842	1.29185	1.34405e-05	0.00168207	188.213	80.4654	38.6922	254.647	249.769	248.155
EHI_086510	6253.37	3873.65	8633.08	2.22867	1.15618	1.40907e-05	0.0017375	4234.79	4417.55	2968.63	8725.36	8984.77	8189.11
EHI_052890	169.801	240.567	99.0351	0.411674	-1.28042	1.50133e-05	0.00182445	218.156	193.117	310.427	96.3826	119.712	81.0112
EHI_144610	1325.96	2146.3	505.622	0.235579	-2.08572	2.29794e-05	0.00275261	2592.2	2285.22	1561.48	436.46	682.8	397.607
EHI_091560	354.346	511.396	197.297	0.3858	-1.37407	2.58143e-05	0.00304863	547.528	478.769	507.891	217.956	179.321	194.613
EHI_171750	88.1197	35.8514	140.388	3.91583	1.96932	2.85051e-05	0.00331966	29.9429	44.256	33.3554	154.431	109.366	157.367
EHI_156560	46.9321	17.7952	76.0689	4.2747	2.09582	3.06259e-05	0.00351779	34.2205	8.04654	11.1185	86.5253	70.4476	71.234
EHI_042860	57.1255	25.3688	88.8821	3.5036	1.80884	3.11731e-05	0.00353225	25.6654	36.2094	14.2316	98.5731	84.7341	83.3391
EHI_050950	830.428	1131.76	529.097	0.4675	-1.09696	3.20904e-05	0.00357594	1026.62	1038	1330.66	496.699	520.721	569.872
EHI_017350	55.553	28.6934	82.4126	2.87218	1.52214	3.24116e-05	0.00357594	42.7756	32.1862	11.1185	87.6205	74.8813	84.7358
EHI_012020	3935.68	2354.58	5516.77	2.34299	1.22835	4.80581e-05	0.00523334	2737.64	2196.7	2129.41	5241.35	5746.65	5562.3
EHI_062970	83.4729	128.265	38.681	0.301571	-1.72943	4.87982e-05	0.00524581	106.939	152.884	124.971	49.2866	20.1983	46.5582
EHI_020100	985.797	494.899	1476.69	2.98383	1.57716	5.55182e-05	0.00589266	620.247	410.373	454.078	1688.34	1083.81	1657.94
EHI_123830	245.012	109.066	380.958	3.4929	1.80443	5.71067e-05	0.00598549	94.1064	96.5585	136.535	370.197	403.472	369.206
EHI_001130	7600.89	4225.25	10976.5	2.59784	1.37731	7.24968e-05	0.00750476	3990.97	4152.01	4532.77	11450.4	11063.2	10416
EHI_030400	133.464	196.855	70.0741	0.355968	-1.49018	8.22655e-05	0.00841215	145.437	249.443	195.685	72.2869	61.58	76.3554
EHI_149870	181.833	271.388	92.2781	0.340022	-1.5563	9.02321e-05	0.00911562	307.985	273.582	232.598	105.145	82.7636	88.9261
EHI_086540	136.088	66.6844	205.491	3.08154	1.62365	9.35171e-05	0.00933501	76.9961	60.349	62.7081	224.528	193.608	198.338
EHI_049170	312.455	158.591	466.319	2.94039	1.55601	0.000108404	0.0106503	175.38	124.721	175.672	478.08	473.92	446.958
EHI_006170	618.67	257.718	979.622	3.80114	1.92643	0.000109234	0.0106503	290.874	209.21	273.069	1173.57	691.667	1073.63
EHI_006980	38863	22820.8	54905.2	2.40593	1.26659	0.000112454	0.0108383	14201.5	31264.8	22996.1	55976.4	55281.1	53458.1
EHI_152560	146.287	210.466	82.1083	0.390126	-1.35799	0.000124195	0.0118338	248.099	160.931	222.369	82.1443	90.1532	74.0275
EHI_097980	488.795	321.786	655.803	2.03801	1.02716	0.000129138	0.0121665	384.981	346.001	234.377	550.914	774.923	641.571
EHI_012270	29747.6	18819	40676.1	2.16145	1.112	0.000138893	0.0129402	22568.4	17147.2	16741.3	40195.9	44324.3	37508.2
EHI_187230	352.637	490.927	214.347	0.436616	-1.19556	0.000145594	0.0134155	560.361	398.304	514.117	170.86	289.673	182.508
EHI_085470	144.976	62.1251	227.826	3.66722	1.87469	0.000153463	0.013913	51.3308	56.3258	78.7187	253.004	242.379	188.095
EHI_087000	327.585	502.045	153.124	0.305	-1.71312	0.000155877	0.013913	414.924	659.816	431.396	160.455	144.344	154.573
EHI_003900	444.162	599.433	288.89	0.481939	-1.05308	0.00015728	0.013913	568.916	458.653	770.731	277.1	316.275	273.296
EHI_124390	692.704	367.174	1018.23	2.77316	1.47153	0.000157631	0.013913	466.254	209.21	426.059	1078.83	948.333	1027.54
EHI_031640	132.38	190.469	74.2919	0.390047	-1.35828	0.000172701	0.0150844	128.327	197.14	245.94	76.668	59.6095	86.5982
EHI_071590	6037.63	3650.46	8424.8	2.30787	1.20656	0.000188598	0.016156	3841.25	3492.2	3617.94	7912.13	9464.61	7897.66
EHI_174890	852.091	502.565	1201.62	2.39097	1.25759	0.0001927	0.016156	521.863	490.839	494.994	1236	1109.92	1258.93
EHI_198700	155.015	224.117	85.9139	0.383344	-1.38329	0.000192755	0.016156	252.376	201.163	218.811	95.835	91.1385	70.7684
EHI_090410	567.865	358.839	776.891	2.16501	1.11438	0.000193786	0.016156	410.646	366.117	299.754	726.703	839.952	764.019
EHI_060860	1159.33	717.61	1601.05	2.23108	1.15774	0.000194604	0.016156	496.197	1211	445.628	1530.07	1526.2	1746.86
EHI_025440	117.337	163.074	71.5996	0.439062	-1.1875	0.000212991	0.0173562	141.16	140.814	207.248	49.2866	105.918	59.5944
EHI_065250	546.187	783.515	308.859	0.394196	-1.34301	0.000213201	0.0173562	817.014	535.095	998.437	247.528	351.745	327.304
EHI_091490	451.965	631.965	271.964	0.430346	-1.21643	0.000226168	0.0181866	594.581	696.026	605.289	298.457	274.401	243.034
EHI_072140	58.1041	30.4298	85.7785	2.8189	1.49513	0.000227739	0.0181866	25.6654	48.2792	17.3448	92.0016	85.7194	79.6144
EHI_091500	279.008	395.369	162.647	0.411381	-1.28145	0.000251929	0.0199285	380.703	430.49	374.914	165.931	174.887	147.124
EHI_159600	1002.3	560.979	1443.63	2.57341	1.36368	0.000259515	0.0203368	526.14	527.048	629.749	1551.43	1160.17	1619.29
EHI_167280	152.119	213.621	90.6161	0.424191	-1.23722	0.000269686	0.0209382	205.323	201.163	234.377	87.6205	90.6458	93.5819
EHI_029370	209.756	300.879	118.633	0.394289	-1.34268	0.00027929	0.0214848	243.821	378.187	280.63	115.002	122.175	118.723
EHI_120470	94.9486	132.192	57.7056	0.43653	-1.19585	0.000283783	0.021632	128.327	100.582	167.666	61.882	58.6242	52.6107
EHI_026000	57.0222	37.439	76.6055	2.04614	1.03291	0.000303617	0.0229354	55.6083	44.256	12.4527	77.2156	82.7636	69.8372
EHI_190430	477.591	303.088	652.094	2.1515	1.10534	0.000309481	0.0231696	307.985	346.001	255.28	734.917	562.103	659.263
EHI_030430	285.929	398.37	173.487	0.435493	-1.19928	0.000315444	0.0234071	406.368	390.257	398.485	176.336	196.071	148.055
EHI_029360	191.743	308.734	74.7533	0.242129	-2.04615	0.000360217	0.0264949	282.319	414.397	229.485	72.2869	79.8077	72.1651
EHI_086370	162.128	95.9643	228.292	2.37893	1.25031	0.000369983	0.0269766	149.715	60.349	77.8292	243.695	242.379	198.803
EHI_029380	31.4066	49.8635	12.9496	0.259702	-1.94507	0.000375403	0.0270396	47.0532	48.2792	54.2581	14.2383	15.7645	8.84605
EHI_098570	15734.9	8460.65	23009.1	2.71954	1.44336	0.000377297	0.0270396	4979.08	9378.24	11024.6	20660.9	25383.3	22983
EHI_156380	2172.91	1365.67	2980.14	2.18217	1.12577	0.000396608	0.0281827	1715.3	1850.7	531.017	3378.87	3436.17	2125.38
EHI_096170	102.863	152.138	53.5886	0.352237	-1.50538	0.000413252	0.0291187	162.547	152.884	140.982	42.715	64.0432	54.0075
EHI_175930	68.0129	24.9532	111.073	4.45124	2.15421	0.000438692	0.0306536	21.3878	20.1163	33.3554	126.502	127.101	79.6144
EHI_101290	425.487	577.114	273.861	0.474535	-1.07541	0.000463327	0.0321074	586.026	543.141	602.175	274.362	291.15	256.07
EHI_065650	682.856	963.468	402.244	0.417495	-1.26017	0.000467322	0.0321188	911.121	1166.75	812.537	464.936	349.775	392.02
EHI_197340	311.121	191.378	430.864	2.25138	1.17081	0.000480818	0.0327777	235.266	168.977	169.89	432.079	519.243	341.271
EHI_097910	192.473	101.915	283.03	2.77712	1.47359	0.000503464	0.0339779	76.9961	116.675	112.074	226.171	287.702	335.219
EHI_155060	11.651	2.76694	20.5351	7.4216	2.89173	0.000506669	0.0339779	4.27756	4.02327	0	23.0004	16.2571	22.3479
EHI_139020	1960.16	2583.94	1336.37	0.517182	-0.951255	0.000512187	0.0339779	2878.8	2088.08	2784.95	1302.26	1626.7	1080.15
EHI_051190	148.832	207.148	90.5146	0.436955	-1.19444	0.000515178	0.0339779	230.988	168.977	221.48	107.883	89.1679	74.493
EHI_101630	192.46	316.386	68.5344	0.216617	-2.20678	0.000518685	0.0339779	423.479	173.001	352.677	61.3344	92.1237	52.1451
EHI_149860	741.951	988.549	495.353	0.501091	-0.996856	0.000544451	0.0352511	821.292	1094.33	1050.03	523.533	486.236	476.29
EHI_198010	1145.51	1545.12	745.913	0.482756	-1.05063	0.000550477	0.0352511	1668.25	1436.31	1530.79	857.038	648.807	731.894
EHI_065330	13861.9	9356.01	18367.7	1.9632	0.973207	0.000550733	0.0352511	11344.1	11969.2	4754.7	15214.2	22983.6	16905.3
EHI_075710	124.029	60.762	187.295	3.08244	1.62407	0.000561895	0.0356931	34.2205	80.4654	67.6002	205.908	166.02	189.957
EHI_095850	560.626	728.648	392.604	0.538812	-0.892147	0.000573134	0.0361333	586.026	732.235	867.684	360.887	378.348	438.578
EHI_105250	490.613	642.523	338.702	0.527144	-0.92373	0.000578544	0.0362022	530.418	651.77	745.381	351.03	317.753	347.324
EHI_176970	6860.55	4391.29	9329.8	2.12461	1.0872	0.000606346	0.0376608	4059.41	4860.11	4254.37	11102.1	7573.36	9313.96
EHI_102270	2973.73	1555.26	4392.19	2.82409	1.49779	0.000650509	0.0401068	1154.94	1315.61	2195.23	3861.88	4802.75	4511.95
EHI_029350	2326.64	1409.94	3243.35	2.30035	1.20185	0.000696314	0.0424535	1471.48	1227.1	1531.23	3133.53	3376.56	3219.96
EHI_097640	344.624	448.964	240.283	0.535193	-0.901869	0.000698698	0.0424535	444.867	366.117	535.909	262.862	260.114	197.872
EHI_192510	61.8172	110.83	12.8046	0.115534	-3.11361	0.00071746	0.0432799	171.103	76.4421	84.945	16.4289	10.3454	11.6395
EHI_053100	614.164	451.947	776.38	1.71785	0.780608	0.000741766	0.0444265	470.532	575.327	309.982	748.608	752.262	828.27
EHI_020250	421.415	635.657	207.173	0.32592	-1.61741	0.000815007	0.0481574	842.68	527.048	537.244	176.336	238.931	206.253
EHI_062680	271.803	406.573	137.033	0.337044	-1.56899	0.000815546	0.0481574	333.65	289.675	596.394	154.431	129.564	127.104
EHI_060430	1936.34	1172.76	2699.91	2.30218	1.203	0.000886348	0.0516212	1197.72	1025.93	1294.63	2685.57	2761.74	2652.42
EHI_045200	57.7301	85.8635	29.5966	0.344694	-1.53661	0.000886518	0.0516212	106.939	64.3723	86.2792	35.0482	29.0658	24.6758
EHI_188260	2253.23	1470.49	3035.97	2.0646	1.04586	0.000910942	0.0526776	1924.9	1826.56	659.991	3464.3	3506.12	2137.48
EHI_086580	161.269	86.1737	236.364	2.74288	1.45569	0.000941114	0.0539797	55.6083	108.628	94.2845	239.314	237.453	232.325
EHI_197520	569.057	317.782	820.332	2.58143	1.36817	0.000946335	0.0539797	556.083	108.628	288.635	830.205	828.128	802.663
EHI_046590	564.257	773.826	354.687	0.458355	-1.12546	0.00104677	0.0593052	889.733	720.165	711.581	340.625	363.076	360.36
EHI_152620	31471.6	7400.76	55542.4	7.50497	2.90785	0.00106976	0.0598183	2245.72	744.305	19212.2	61415.4	61669.7	43542.1
EHI_126060	150.52	91.9894	209.051	2.27256	1.18432	0.0010701	0.0598183	76.9961	120.698	78.2739	209.194	158.63	259.329
EHI_005040	83.4955	114.269	52.7222	0.461388	-1.11595	0.00112555	0.0624798	94.1064	104.605	144.095	38.8816	61.0874	58.1977
EHI_153710	88.8312	131.109	46.553	0.35507	-1.49383	0.00113823	0.0624798	136.882	140.814	115.632	39.9769	51.7272	47.9549
EHI_111000	959.899	1230.59	689.211	0.560067	-0.836329	0.00114006	0.0624798	1073.67	1198.93	1419.16	622.106	811.871	633.656
EHI_092080	3599.57	2779.61	4419.54	1.58999	0.669013	0.00116597	0.0634849	2870.24	3572.66	1895.92	4574.89	4605.69	4078.03
EHI_025990	48.11	26.7806	69.4393	2.59289	1.37456	0.00121542	0.0657503	51.3308	20.1163	8.89476	48.7389	91.1385	68.4405
EHI_090840	10.1915	1.5741	18.8089	11.949	3.57882	0.00127389	0.0684714	4.27756	0	0.444738	17.5241	21.6762	17.2265
EHI_151390	716.342	917.983	514.701	0.560687	-0.834733	0.00131993	0.0704941	953.896	732.235	1067.82	434.817	581.316	527.969
EHI_156090	235.13	151.48	318.779	2.10443	1.07343	0.00135809	0.0720731	98.3839	225.303	130.753	304.481	348.297	303.559
EHI_005060	4945.89	7329.21	2562.57	0.349638	-1.51607	0.00140306	0.0739917	5051.8	6803.35	10132.5	1725.58	4159.86	1802.27
EHI_141010	176.667	227.423	125.912	0.553648	-0.852959	0.00149856	0.0785341	192.49	197.14	292.638	110.073	151.733	115.93
EHI_119920	228.34	168.455	288.225	1.71098	0.774827	0.00151725	0.0790194	171.103	225.303	108.961	256.29	319.724	288.661
EHI_030390	228.604	323.77	133.438	0.41214	-1.27879	0.00153136	0.0792621	278.042	418.42	274.848	136.907	125.131	138.278
EHI_192270	148.554	215.574	81.5348	0.378222	-1.40269	0.00161963	0.0833167	230.988	241.396	174.337	72.2869	85.7194	86.5982
EHI_196940	2939.81	1603.46	4276.17	2.66684	1.41513	0.00164029	0.0838649	1180.61	1351.82	2277.95	3645.56	4802.75	4380.19
EHI_021520	115.955	53.5346	178.375	3.33196	1.73637	0.00169104	0.0856723	38.4981	48.2792	73.8265	178.527	177.351	179.249
EHI_174960	801.525	601.091	1001.96	1.6669	0.737169	0.00169608	0.0856723	586.026	780.514	436.733	1077.19	809.901	1118.79
EHI_073390	9890.64	12419.3	7362.01	0.592789	-0.754411	0.0017859	0.0896691	13495.7	9410.43	14351.7	7555.63	7562.03	6968.36
EHI_144710	2499.25	1654.71	3343.79	2.02077	1.01491	0.00184169	0.0917272	1788.02	1520.8	1655.32	3268.25	3315.96	3447.17
EHI_183160	343.722	278.564	408.881	1.46782	0.553673	0.00184876	0.0917272	355.038	325.885	154.769	430.436	399.531	396.675
EHI_188830	306.652	216.597	396.706	1.83154	0.873055	0.0019196	0.0946233	273.764	217.257	158.772	367.459	321.694	500.966
EHI_093330	573.481	314.882	832.08	2.64251	1.40191	0.00192971	0.0946233	218.156	305.768	420.722	913.992	681.814	900.435
EHI_033710	45614.1	59040	32188.3	0.545195	-0.875155	0.00196434	0.0957614	47985.7	49623	79511.2	30450.3	33188.2	32926.4
EHI_160930	3077.57	2303.05	3852.09	1.67261	0.742097	0.00197699	0.0958211	2318.44	2800.2	1790.52	4037.12	3085.9	4433.27
EHI_011920	1028.81	1426.21	631.41	0.442718	-1.17554	0.00199095	0.0959432	1582.7	1548.96	1146.98	595.82	718.762	579.649
EHI_147020	171.489	234.867	108.111	0.460306	-1.11934	0.00200418	0.0960289	209.601	261.512	233.488	107.335	110.844	106.153
EHI_183400	80.1	30.6713	129.529	4.22312	2.07831	0.00210653	0.100359	25.6654	16.0931	50.2554	123.764	100.006	164.816
EHI_024230	3039.7	2293.4	3786	1.65082	0.723182	0.00213523	0.100822	2297.05	2888.71	1694.45	4048.07	2980.47	4329.44
EHI_060320	44.3012	24.642	63.9604	2.59559	1.37606	0.00214029	0.100822	34.2205	24.1396	15.5658	69.0012	50.2493	72.6307
EHI_029220	105.061	152.907	57.216	0.374189	-1.41816	0.00217117	0.101705	162.547	168.977	127.195	64.0725	42.8597	64.7158
EHI_046600	116.444	172.72	60.1691	0.348363	-1.52134	0.00218543	0.101804	141.16	233.35	143.65	62.4296	64.5359	53.5419
EHI_030460	198.217	264.458	131.975	0.499041	-1.00277	0.00224122	0.103827	218.156	293.699	281.519	134.169	137.447	124.31
EHI_000900	473.173	313.845	632.5	2.01533	1.01101	0.00246906	0.113753	235.266	438.536	267.732	737.655	493.133	666.713
EHI_146780	108.468	152.47	64.4667	0.422816	-1.2419	0.00252463	0.115654	149.715	160.931	146.764	53.6676	77.3445	62.3879
EHI_000730	3633.15	2157.49	5108.82	2.36795	1.24364	0.00253791	0.115654	1424.43	2305.33	2742.7	4528.89	5913.16	4884.42
EHI_159620	3335.46	1989.81	4681.11	2.35254	1.23422	0.00258132	0.116218	1326.04	2144.4	2498.98	4645.53	4951.04	4446.77
EHI_064440	67.2883	95.2449	39.3317	0.412953	-1.27595	0.00258141	0.116218	115.494	68.3956	101.845	30.6672	55.6684	31.6595
EHI_146110	47775	26372.2	69177.7	2.62313	1.39129	0.00260468	0.116218	18278	22486.1	38352.4	60859	78877.1	67797.1
EHI_086360	51.868	31.3618	72.3742	2.30772	1.20647	0.00260572	0.116218	42.7756	32.1862	19.1237	84.8824	59.6095	72.6307
EHI_184220	196.426	147.746	245.107	1.65898	0.730293	0.00262152	0.116304	192.49	156.907	93.8398	253.552	286.224	195.544
EHI_013895	1402.85	581.129	2224.56	3.828	1.93659	0.0026544	0.117143	367.87	422.443	953.074	1701.48	2615.43	2356.77
EHI_097630	1632.58	2103.69	1161.47	0.55211	-0.856972	0.00267568	0.117464	1826.52	2305.33	2179.22	1186.71	1323.23	974.462
EHI_183680	15.8266	2.76007	28.8932	10.4683	3.38795	0.002732	0.119312	4.27756	0	4.00264	32.3101	32.0216	22.3479
EHI_156230	349.459	232.34	466.579	2.00818	1.00589	0.00277707	0.120296	230.988	249.443	216.587	491.223	367.51	541.006
EHI_080860	159.505	122.073	196.937	1.61328	0.689993	0.0027955	0.120296	158.27	136.791	71.1581	214.123	195.578	181.111
EHI_134640	346.914	443.923	249.905	0.562946	-0.828931	0.00280182	0.120296	436.311	386.234	509.225	218.504	313.319	217.892
EHI_197860	1130.99	727.03	1534.94	2.11125	1.0781	0.00281193	0.120296	722.908	671.886	786.297	1444.64	1624.24	1535.95
EHI_039200	157.038	206.704	107.373	0.519453	-0.944936	0.00284037	0.120896	179.658	205.187	235.266	111.169	102.469	108.481
EHI_170060	272.232	216.391	328.074	1.51611	0.600378	0.00288433	0.122147	260.931	257.489	130.753	288.6	348.297	347.324
EHI_027330	51.4423	69.502	33.3827	0.480312	-1.05796	0.0029006	0.122219	64.1634	48.2792	96.0634	31.7624	41.3818	27.0037
EHI_096380	226.156	293.097	159.215	0.543216	-0.880401	0.00295506	0.123891	299.429	245.419	334.443	148.407	179.321	149.917
EHI_175080	181.66	117.641	245.68	2.08838	1.06238	0.00304954	0.127216	132.604	120.698	99.6213	253.552	173.409	310.077
EHI_004780	737.562	908.164	566.961	0.624294	-0.679702	0.00308422	0.127731	748.573	856.956	1118.96	544.89	643.388	512.605
EHI_012060	325.326	206.639	444.014	2.14874	1.10349	0.00309235	0.127731	166.825	241.396	211.695	436.46	420.222	475.359
EHI_049430	824.262	1085.2	563.326	0.5191	-0.945917	0.00312147	0.128088	1202	1001.79	1051.81	559.676	565.551	564.75
EHI_053020	2100.46	1513.73	2687.18	1.7752	0.827985	0.00313156	0.128088	1608.36	1605.28	1327.54	2809.33	2534.14	2718.07
EHI_189870	613.73	810.502	416.958	0.514444	-0.958915	0.00321003	0.130661	701.52	945.468	784.518	408.531	417.266	425.076
EHI_087830	117.174	152.846	81.503	0.533237	-0.90715	0.0033344	0.135067	149.715	120.698	188.124	66.8107	107.396	70.3028
EHI_145150	171.486	242.59	100.382	0.413793	-1.27302	0.00346225	0.139376	320.817	177.024	229.93	94.1921	97.5428	109.412
EHI_037540	317.419	416.892	217.947	0.52279	-0.935696	0.003474	0.139376	350.76	474.746	425.17	264.505	163.064	226.273
EHI_149840	266.495	332.72	200.27	0.601917	-0.732363	0.00350356	0.139553	320.817	261.512	415.83	205.908	196.564	198.338
EHI_187160	87.1266	130.022	44.2316	0.340187	-1.5556	0.00351172	0.139553	111.217	173.001	105.848	31.7624	66.0138	34.9186
EHI_199050	341.356	442.347	240.365	0.543386	-0.87995	0.00354318	0.14014	303.707	519.002	504.333	227.266	268.489	225.341
EHI_166800	8210.44	5643	10777.9	1.90996	0.933539	0.00357421	0.140703	5445.34	5825.69	5657.96	10070.9	10401.1	11861.6
EHI_101390	56.3497	83.202	29.4975	0.354529	-1.49602	0.00366564	0.143074	106.939	68.3956	74.2713	31.7624	24.1394	32.5907
EHI_091540	147.224	193.765	100.682	0.519609	-0.944501	0.00366856	0.143074	209.601	152.884	218.811	95.2873	102.469	104.29
EHI_027800	197.657	90.5942	304.719	3.36356	1.74999	0.00376455	0.146138	64.1634	72.4188	135.2	322.553	226.122	365.482
EHI_145730	648.186	442.763	853.608	1.92791	0.94704	0.00386174	0.149016	483.365	418.42	426.504	817.062	909.907	833.857
EHI_004860	673.499	868.199	478.799	0.551485	-0.858606	0.00387423	0.149016	953.896	748.328	902.374	460.008	518.258	458.132
EHI_182710	495.411	610.79	380.033	0.6222	-0.68455	0.00400042	0.153167	598.859	482.792	750.718	336.791	469.486	333.822
EHI_082060	130.474	48.6206	212.327	4.36702	2.12665	0.00402899	0.153559	72.7186	40.2327	32.9106	259.576	106.903	270.503
EHI_068660	4748.64	6212.01	3285.28	0.52886	-0.919042	0.00409553	0.155389	5838.87	6988.42	5808.73	3402.42	3153.39	3300.04
EHI_044930	1149.77	904.257	1395.29	1.54303	0.625763	0.00415774	0.156799	962.452	1094.33	655.989	1485.17	1387.77	1312.94
EHI_009260	1420.36	1866.39	974.341	0.522046	-0.937751	0.00417008	0.156799	1792.3	2063.94	1742.93	933.706	1116.82	872.5
EHI_163480	6116.05	4044.25	8187.86	2.02457	1.01762	0.00422945	0.158321	4795.15	3528.41	3809.18	6741.31	10447.9	7374.35
EHI_179990	128.875	163.688	94.0621	0.574643	-0.799262	0.00427117	0.159172	119.772	160.931	210.361	86.5253	112.322	83.3391
EHI_096540	80.0338	111.444	48.6233	0.436301	-1.1966	0.00430878	0.159863	106.939	112.652	114.742	33.953	62.5653	49.3516
EHI_166900	520.81	713.736	327.884	0.459391	-1.12221	0.00436472	0.161225	658.745	897.189	585.275	302.838	375.392	305.421
EHI_156660	8306.76	5805.72	10807.8	1.86158	0.896526	0.00447305	0.164502	5672.05	5990.65	5754.47	10013.4	10353.3	12056.7
EHI_131040	111.456	155.97	66.9413	0.429192	-1.2203	0.0045862	0.167927	145.437	181.047	141.427	65.1678	70.9402	64.7158
EHI_153450	772.487	984.711	560.263	0.568961	-0.813597	0.00470205	0.17142	958.174	949.492	1046.47	508.747	562.595	609.446
EHI_121840	568.442	443.891	692.992	1.56117	0.642632	0.00507227	0.18338	590.304	519.002	222.369	802.823	542.397	733.757
EHI_121780	1924.91	1359.94	2489.87	1.83087	0.872527	0.00508733	0.18338	1184.88	1589.19	1305.75	2427.09	2615.92	2426.61
EHI_099270	480.815	374.169	587.46	1.57004	0.650801	0.00509572	0.18338	444.867	406.35	271.29	663.726	464.067	634.588
EHI_075150	115.91	70.7217	161.098	2.27792	1.18772	0.00512954	0.183511	55.6083	88.5119	68.0449	177.979	159.123	146.193
EHI_182680	178.732	101.958	255.506	2.506	1.32538	0.00514718	0.183511	72.7186	108.628	124.527	247.528	200.997	317.992
EHI_046640	216.601	274.47	158.732	0.578321	-0.790057	0.00516543	0.183511	290.874	209.21	323.325	165.384	132.028	178.783
EHI_035670	853.834	1039.04	668.633	0.643513	-0.635959	0.0051869	0.183511	936.786	909.259	1271.06	616.082	738.468	651.349
EHI_152710	239.347	335.64	143.054	0.426212	-1.23036	0.00527688	0.185333	444.867	241.396	320.656	134.717	156.167	138.278
EHI_113950	130.535	105.816	155.253	1.4672	0.553065	0.00528259	0.185333	132.604	140.814	44.0291	160.455	175.873	129.432
EHI_003940	24146.2	29719.6	18572.8	0.624934	-0.678223	0.00536576	0.187466	28137.8	27261.7	33759.2	17056.4	20563.8	18098.1
EHI_179320	799.399	1020.26	578.542	0.567056	-0.818438	0.00552812	0.192337	774.239	893.166	1393.36	508.199	672.454	554.973
EHI_111010	31.2868	46.1649	16.4087	0.355437	-1.49233	0.0057384	0.198828	55.6083	32.1862	50.7001	13.6907	19.7056	15.8298
EHI_001180	127.018	176.807	77.2286	0.436796	-1.19497	0.00594521	0.204768	145.437	229.326	155.658	71.1917	73.8961	86.5982
EHI_182360	1099.17	690.08	1508.26	2.18563	1.12805	0.00595866	0.204768	607.414	623.607	839.221	1314.31	1853.31	1357.17
EHI_198800	95.6107	122.655	68.5663	0.559017	-0.839036	0.00600357	0.205469	119.772	92.5352	155.658	73.9298	67.9844	63.7847
EHI_013170	1284.46	1578.29	990.626	0.627656	-0.671953	0.00603732	0.205784	1450.09	1291.47	1993.32	798.99	1246.38	926.507
EHI_177320	1451.72	938.382	1965.06	2.09409	1.06632	0.00612098	0.207791	962.452	764.421	1088.27	1990.63	1995.19	1909.35
EHI_182790	604.952	954.906	254.999	0.26704	-1.90487	0.00614862	0.207888	1308.93	885.119	670.665	182.36	368.002	214.633
EHI_071010	413.895	296.995	530.795	1.78722	0.837716	0.00620557	0.208971	342.205	341.978	206.803	600.748	363.569	628.07
EHI_079880	232.366	297.494	167.237	0.562151	-0.83097	0.00623746	0.209205	295.152	269.559	327.772	166.479	186.711	148.521
EHI_031740	11.4999	20.1527	2.8472	0.141281	-2.82336	0.00628329	0.209902	25.6654	20.1163	14.6764	2.73814	3.94112	1.86233
EHI_137890	136.17	181.984	90.3559	0.496504	-1.01012	0.00639716	0.212041	222.433	124.721	198.798	66.263	117.741	87.0638
EHI_170130	195.52	134.342	256.699	1.91079	0.934166	0.00639789	0.212041	119.772	164.954	118.3	266.147	249.276	254.673
EHI_168330	259.799	172.523	347.074	2.01175	1.00845	0.00649627	0.214454	141.16	205.187	171.224	330.768	364.061	346.393
EHI_037160	301.765	140.931	462.599	3.28244	1.71477	0.00653751	0.214969	55.6083	140.814	226.372	368.006	528.603	491.189
EHI_155570	1979.82	1194.37	2765.26	2.31524	1.21116	0.00677678	0.221966	735.741	1247.21	1600.17	2542.09	3179.5	2574.2
EHI_080890	1581.3	1131.77	2030.84	1.79439	0.843495	0.00689315	0.224899	1133.55	1178.82	1082.94	2284.71	1666.6	2141.21
EHI_088010	347.287	219.494	475.08	2.16443	1.11399	0.00693563	0.225408	179.658	229.326	249.498	499.985	401.009	524.245
EHI_096820	111.206	153.606	68.8057	0.447935	-1.15864	0.00701689	0.226274	183.935	136.791	140.093	76.1203	58.1316	72.1651
EHI_121160	13.4993	8.30083	18.6978	2.25252	1.17154	0.00702711	0.226274	12.8327	12.0698	0	12.0478	30.5437	13.5019
EHI_045420	264.662	329.132	200.191	0.60824	-0.717287	0.00704324	0.226274	235.266	362.094	390.035	197.146	224.644	178.783
EHI_087400	195.258	255.777	134.74	0.526787	-0.924707	0.00713207	0.228253	312.262	193.117	261.951	134.169	144.344	125.707
EHI_060350	1581.34	1072.9	2089.79	1.9478	0.961844	0.00727135	0.231826	1086.5	977.654	1154.54	2095.23	2199.15	1975
EHI_051700	424.469	259.8	589.138	2.26766	1.1812	0.00732131	0.232535	166.825	293.699	318.877	662.63	516.287	588.495
EHI_117620	157.417	100.122	214.712	2.1445	1.10064	0.0073581	0.232821	98.3839	100.582	101.4	215.766	195.578	232.791
EHI_005010	528.199	674.626	381.772	0.565902	-0.821376	0.00766857	0.241733	769.961	559.234	694.681	330.768	411.355	403.194
EHI_069840	35.4947	52.1435	18.8459	0.361423	-1.46824	0.00770718	0.24204	64.1634	40.2327	52.0344	19.167	19.213	18.1577
EHI_173440	1387.88	946.864	1828.89	1.93152	0.949737	0.00793471	0.247548	1030.89	792.584	1017.12	1731.05	1996.18	1759.43
EHI_041465	153.417	293.372	13.462	0.0458873	-4.44576	0.00795361	0.247548	496.197	281.629	102.29	17.5241	9.36017	13.5019
EHI_011270	1266.62	2224.69	308.55	0.138693	-2.85003	0.00799176	0.247548	3370.72	2051.87	1251.49	196.051	526.14	203.459
EHI_050270	906.164	1096.27	716.061	0.653182	-0.614444	0.00800991	0.247548	923.954	901.212	1463.63	726.155	773.938	648.09
EHI_010850	1227.1	2036.24	417.97	0.205266	-2.28443	0.00803018	0.247548	1835.07	808.677	3464.95	359.792	478.354	415.764
EHI_132640	751.212	1183.91	318.519	0.269041	-1.8941	0.0082143	0.252296	1150.66	502.909	1898.14	303.386	328.591	323.579
EHI_196980	452.078	541.287	362.869	0.670381	-0.576946	0.00826338	0.252878	432.034	506.932	684.897	365.816	385.245	337.547
EHI_152050	152.055	188.133	115.977	0.616462	-0.697916	0.00832681	0.253892	175.38	148.861	240.159	107.883	123.653	116.395
EHI_122840	245.417	310.581	180.253	0.580372	-0.784951	0.00842139	0.255738	295.152	293.699	342.893	190.027	189.174	161.557
EHI_104740	263.54	323.394	203.687	0.629842	-0.666939	0.00844838	0.255738	239.544	333.931	396.706	173.051	235.482	202.528
EHI_152730	381.661	488.717	274.605	0.561888	-0.831644	0.00847885	0.255738	560.361	406.35	499.441	268.338	314.305	241.171
EHI_101130	42.9219	66.9518	18.892	0.282173	-1.82535	0.00884155	0.265722	81.2737	76.4421	43.1396	17.5241	17.7351	21.4168
EHI_050880	197.874	251.781	143.967	0.571796	-0.806427	0.0088975	0.266119	209.601	269.559	276.182	167.027	143.358	121.517
EHI_166410	68.4769	37.094	99.8599	2.69208	1.42872	0.00891824	0.266119	25.6654	44.256	41.3606	89.2634	107.888	102.428
EHI_199470	140.501	229.029	51.9721	0.226923	-2.13972	0.00895808	0.26636	346.483	160.931	179.674	47.096	65.5212	43.2991
EHI_198840	149.494	190.596	108.393	0.568705	-0.814248	0.00899701	0.266572	192.49	160.931	218.366	105.145	115.278	104.756
EHI_160670	766.95	391.694	1142.21	2.91607	1.54402	0.00917525	0.270708	290.874	273.582	610.625	1363.05	976.906	1086.67
EHI_180420	275.821	224.996	326.646	1.45179	0.537831	0.00923046	0.270708	303.707	245.419	125.861	358.149	258.636	363.154
EHI_186740	566.08	692.552	439.609	0.634767	-0.655702	0.00923344	0.270708	568.916	643.723	865.016	375.125	584.271	359.429
EHI_178230	21.3846	13.5736	29.1957	2.15093	1.10496	0.00933063	0.272604	8.55513	28.1629	4.00264	34.5006	25.6173	27.4693
EHI_115500	197.239	287.735	106.743	0.370979	-1.43059	0.00937729	0.272957	333.65	321.862	207.693	139.645	49.7567	130.828
EHI_009510	560.827	673.224	448.43	0.666093	-0.586204	0.00940782	0.272957	487.642	675.909	856.121	417.293	476.383	451.614
EHI_061870	1934.16	2675.43	1192.88	0.445866	-1.16532	0.0097072	0.280672	1933.46	1979.45	4113.38	1450.67	1106.96	1021.02
EHI_033680	1248.91	989.478	1508.33	1.52437	0.608215	0.00986382	0.28422	958.174	1223.07	787.187	1365.24	1650.35	1509.42
EHI_020080	12218.3	8690.64	15745.9	1.81183	0.857445	0.0100767	0.287614	7087.92	10042.1	8941.91	16393.3	16058.6	14785.9
EHI_168340	29862.5	18590.3	41134.8	2.2127	1.14581	0.0100848	0.287614	11104.6	19854.8	24811.5	41520.1	40613.3	41271
EHI_195250	54.4626	74.5909	34.3343	0.460302	-1.11935	0.0100902	0.287614	94.1064	48.2792	81.3871	39.9769	28.5731	34.453
EHI_120590	932.712	1176.52	688.9	0.585538	-0.772165	0.0101432	0.287614	1086.5	1239.17	1203.91	567.343	791.673	707.684
EHI_141810	77.4364	106.503	48.3696	0.454161	-1.13872	0.010156	0.287614	119.772	96.5585	103.179	49.2866	49.264	46.5582
EHI_022490	267.773	115.369	420.176	3.64201	1.86473	0.010216	0.287614	81.2737	128.745	136.09	309.958	590.676	359.895
EHI_118490	68.1636	85.5117	50.8155	0.594252	-0.750853	0.0102217	0.287614	76.9961	60.349	119.19	54.2152	50.742	47.4893
EHI_055420	266.445	342.063	190.827	0.557872	-0.841995	0.0103353	0.289839	350.76	321.862	353.567	151.145	228.585	192.751
EHI_115390	386.598	485.806	287.389	0.591571	-0.757376	0.0104078	0.290602	534.695	325.885	596.839	249.171	344.356	268.641
EHI_004460	59.1585	39.6064	78.7107	1.98733	0.990829	0.0104319	0.290602	38.4981	52.3025	28.0185	75.5727	58.1316	102.428
EHI_028540	77.0756	98.2311	55.9201	0.569271	-0.812813	0.0106627	0.296048	72.7186	96.5585	125.416	63.5249	41.3818	62.8535
EHI_012710	79.0438	111.542	46.5455	0.41729	-1.26088	0.010702	0.296158	102.662	136.791	95.174	49.8342	41.3818	48.4205
EHI_177310	1353.46	1021.46	1685.47	1.65006	0.722514	0.0108843	0.300214	1154.94	989.724	919.719	1588.67	1807	1660.73
EHI_002140	445.099	289.355	600.843	2.07649	1.05414	0.010983	0.300823	230.988	301.745	335.333	570.629	660.631	571.269
EHI_155630	101.413	135.177	67.6496	0.500454	-0.998692	0.0110639	0.300823	171.103	96.5585	137.869	77.7632	83.7489	41.4368
EHI_146950	1422.3	1725.06	1119.53	0.648983	-0.623747	0.0110778	0.300823	1373.1	1649.54	2152.53	901.944	1437.03	1019.62
EHI_192280	340.022	448.72	231.324	0.51552	-0.9559	0.0111019	0.300823	526.14	418.42	401.599	232.742	242.872	218.358
EHI_125820	269.947	345.826	194.068	0.561173	-0.833482	0.0111148	0.300823	397.813	285.652	354.012	186.194	216.762	179.249
EHI_164340	318.549	227.984	409.113	1.79448	0.843563	0.0111216	0.300823	243.821	229.326	210.806	469.865	330.069	427.404
EHI_084060	11.8878	4.78578	18.9899	3.96797	1.9884	0.0112649	0.30326	8.55513	4.02327	1.77895	11.5002	31.0363	14.433
EHI_176700	338.425	445.79	231.061	0.518318	-0.948092	0.0112841	0.30326	483.365	454.629	399.375	284.767	137.447	270.968
EHI_052050	1587.74	1210.76	1964.72	1.62271	0.698409	0.0114412	0.306002	1253.33	1311.59	1067.37	2214.61	1637.04	2042.51
EHI_045010	236.463	301.023	171.903	0.571063	-0.808277	0.0114711	0.306002	269.486	313.815	319.767	151.693	185.233	178.783
EHI_096440	816.113	1029.52	602.708	0.585427	-0.772439	0.0114956	0.306002	953.896	764.421	1370.24	437.007	770.982	600.135
EHI_189540	106.175	83.3489	129.002	1.54774	0.630158	0.0118284	0.313073	89.8288	108.628	51.5896	117.74	130.057	139.209
EHI_094680	21.9315	15.1689	28.6941	1.89163	0.919633	0.0118906	0.313073	21.3878	20.1163	4.00264	34.5006	23.6467	27.9349
EHI_091470	120.908	150.044	91.7715	0.611631	-0.709267	0.0119124	0.313073	115.494	124.721	209.916	78.3109	111.337	85.667
EHI_091530	1105.59	1404.26	806.927	0.574629	-0.799298	0.0119477	0.313073	1184.88	1669.66	1358.23	811.585	850.297	758.898
EHI_158550	10719.9	6968.4	14471.4	2.07672	1.05431	0.0119825	0.313073	6052.75	6067.09	8785.36	12152.4	17349.8	13912
EHI_029230	127.235	179.086	75.3848	0.420942	-1.24831	0.0120176	0.313073	158.27	100.582	278.406	68.4535	73.8961	83.8047
EHI_068110	31.3916	48.8746	13.9087	0.28458	-1.81309	0.0120226	0.313073	55.6083	56.3258	34.6896	15.8812	12.8086	13.0363
EHI_087800	2380.54	3019.57	1741.51	0.576743	-0.794	0.0124103	0.320802	3199.62	2969.17	2889.91	1628.65	2114.41	1481.48
EHI_097930	561.264	359.852	762.675	2.11942	1.08367	0.0124103	0.320802	218.156	422.443	438.957	766.132	795.122	726.773
EHI_098190	321.19	411.776	230.603	0.560022	-0.836446	0.0124342	0.320802	474.809	350.024	410.493	214.123	245.828	231.86
EHI_164840	65.917	38.2024	93.6316	2.45093	1.29333	0.0125264	0.322189	51.3308	24.1396	39.137	105.145	71.9255	103.825
EHI_075200	146.404	189.846	102.961	0.542341	-0.882729	0.0126174	0.322671	175.38	197.14	197.019	102.407	114.293	92.1851
EHI_136940	145.496	285.407	5.58529	0.0195696	-5.67524	0.0126221	0.322671	594.581	112.652	148.987	3.8334	6.40432	6.51814
EHI_141100	54.7883	42.733	66.8437	1.56422	0.645441	0.0127116	0.323972	59.8859	52.3025	16.0106	89.2634	50.742	60.5256
EHI_127690	40.7171	59.9783	21.4558	0.357727	-1.48307	0.0128516	0.326547	68.441	60.349	51.1449	20.2623	23.1541	20.9512
EHI_007310	40.5804	27.3029	53.858	1.97261	0.980107	0.0130392	0.329843	25.6654	40.2327	16.0106	57.501	38.4259	65.647
EHI_161170	119.859	96.1891	143.529	1.49216	0.577398	0.01306	0.329843	136.882	92.5352	59.1502	139.645	151.733	139.209
EHI_134760	125.248	157.3	93.1963	0.592475	-0.755173	0.0131362	0.330773	98.3839	160.931	212.585	94.1921	103.454	81.9424
EHI_068100	158.717	209.159	108.274	0.517663	-0.949914	0.0131846	0.330995	248.099	177.024	202.356	99.1207	116.756	108.946
EHI_120930	39.2802	24.9385	53.6219	2.15017	1.10445	0.0133152	0.332632	34.2205	24.1396	16.4553	65.1678	30.0511	65.647
EHI_085170	28.4812	50.2085	6.75398	0.134519	-2.89412	0.0133291	0.332632	76.9961	48.2792	25.3501	6.02391	4.9264	9.31163
EHI_053040	773.448	574.649	972.248	1.6919	0.758644	0.0134176	0.333847	628.802	559.234	535.909	968.755	1034.05	913.937
EHI_159500	729.681	490.879	968.483	1.97296	0.980361	0.0136867	0.339182	479.087	434.513	559.036	969.85	1130.61	804.991
EHI_091120	273.791	342.671	204.911	0.597982	-0.741827	0.0137129	0.339182	337.927	317.838	372.246	191.122	227.6	196.01
EHI_119040	28.1661	40.9625	15.3698	0.375215	-1.41421	0.013894	0.342651	55.6083	24.1396	43.1396	18.0717	10.3454	17.6921
EHI_199090	152.167	202.933	101.401	0.499679	-1.00093	0.0140786	0.346185	218.156	205.187	185.456	104.049	109.366	90.7884
EHI_131080	1695.98	1074.03	2317.94	2.15818	1.10981	0.0143156	0.350365	1257.6	1054.1	910.379	2985.67	1491.72	2476.43
EHI_198550	749.971	962.364	537.577	0.558601	-0.84011	0.0143322	0.350365	778.516	708.095	1400.48	499.437	645.852	467.444
EHI_088020	2516.79	1269.95	3763.63	2.9636	1.56735	0.014397	0.350926	906.843	820.747	2082.26	4408.96	3249.46	3632.47
EHI_166950	161.151	224.348	97.9544	0.436618	-1.19556	0.0144841	0.351942	282.319	221.28	169.445	96.3826	94.5869	102.894
EHI_136220	1647.86	1983.34	1312.38	0.6617	-0.59575	0.0145284	0.351942	1676.8	2027.73	2245.48	1285.28	1439	1212.84
EHI_142970	50.6912	22.1649	79.2175	3.574	1.83754	0.0145646	0.351942	8.55513	24.1396	33.8001	89.2634	73.8961	74.493
EHI_024690	150.187	199.757	100.616	0.503695	-0.989379	0.0146172	0.3522	230.988	181.047	187.235	76.1203	117.248	108.481
EHI_175020	2471.89	1934.77	3009.01	1.55522	0.637121	0.0146662	0.352366	1839.35	2281.19	1683.78	2820.83	2907.07	3299.11
EHI_048700	1225.26	774.005	1676.52	2.16603	1.11505	0.0147813	0.354117	564.638	736.258	1021.12	1648.36	1757.25	1623.95
EHI_197550	739.001	499.722	978.279	1.95765	0.96912	0.0150499	0.359525	414.924	514.978	569.265	1019.14	1031.1	884.605
EHI_013760	179.112	230.456	127.769	0.554418	-0.850954	0.0151043	0.3598	235.266	221.28	234.822	127.05	130.55	125.707
EHI_023090	1182.51	898.296	1466.73	1.63279	0.707337	0.0151812	0.360608	1107.89	901.212	685.786	1716.81	1029.62	1653.75
EHI_026450	529.367	428.84	629.894	1.46883	0.55467	0.0153847	0.364409	509.03	450.606	326.883	683.44	532.544	673.697
EHI_001070	2237.93	1577.37	2898.48	1.83754	0.877777	0.0154891	0.364945	1454.37	1565.05	1712.69	2943.5	3062.75	2689.2
EHI_158580	211.715	128.217	295.212	2.30243	1.20316	0.0155354	0.364945	115.494	104.605	164.553	303.934	249.276	332.425
EHI_006990	51.2618	34.4184	68.1051	1.97874	0.984583	0.0155379	0.364945	47.0532	32.1862	24.0159	89.2634	43.3524	71.6996
EHI_141870	292.868	408.882	176.854	0.43253	-1.20913	0.0156529	0.366618	551.806	293.699	381.141	135.812	219.225	175.524
EHI_174880	284.233	184.778	383.689	2.07648	1.05414	0.0157356	0.367529	94.1064	245.419	214.809	383.34	355.686	412.04
EHI_009800	459.707	588.351	331.063	0.562697	-0.829571	0.0158938	0.370193	675.855	527.048	562.149	273.814	416.281	303.094
EHI_004855	144.342	171.567	117.118	0.682639	-0.550806	0.016	0.371634	158.27	124.721	231.709	119.383	120.697	111.274
EHI_066520	204.496	268.494	140.498	0.523283	-0.934337	0.016053	0.371835	230.988	325.885	248.609	123.764	156.66	141.071
EHI_064100	272.215	352.222	192.208	0.545702	-0.873815	0.0161202	0.372363	384.981	285.652	386.033	139.098	302.974	134.553
EHI_125720	844.17	591.183	1097.16	1.85587	0.892093	0.0162317	0.373909	577.471	555.211	640.868	1100.19	1047.35	1143.93
EHI_158240	4544.62	5557.34	3531.89	0.635536	-0.653954	0.0162988	0.374053	6155.41	4662.97	5853.64	3361.89	4171.19	3062.6
EHI_039610	1541.2	2350.46	731.937	0.311402	-1.68315	0.0163272	0.374053	2091.73	1025.93	3933.71	621.011	842.908	731.894
EHI_129950	184.386	92.7656	276.006	2.9753	1.57303	0.0166669	0.380795	85.5513	120.698	72.0476	362.53	142.373	323.114
EHI_128900	683.713	975.467	391.958	0.401816	-1.31539	0.0167977	0.381799	1343.15	776.491	806.755	382.792	401.995	391.089
EHI_082080	2017.65	1396.91	2638.4	1.88875	0.917429	0.0168019	0.381799	1172.05	1432.28	1586.38	2555.78	2875.54	2483.88
EHI_187190	243.558	177.345	309.77	1.74671	0.804639	0.0168882	0.382722	269.486	116.675	145.874	316.529	255.68	357.101
EHI_096530	322.857	385.414	260.301	0.675381	-0.566227	0.0169413	0.382892	367.87	317.838	470.533	239.314	315.782	225.807
EHI_081130	1067.47	1268.27	866.679	0.683357	-0.549289	0.017045	0.384199	898.288	1243.19	1663.32	921.659	846.849	831.529
EHI_198560	368.74	432.689	304.791	0.704412	-0.50551	0.0171108	0.38465	342.205	370.141	585.72	302.291	319.231	292.851
EHI_003930	1538.56	1986.12	1091	0.549312	-0.864301	0.0172064	0.385763	2036.12	2184.64	1737.59	999.969	1272.49	1000.53
EHI_119950	750.873	544.558	957.189	1.75774	0.813718	0.0173323	0.387549	547.528	539.118	547.028	1018.59	1041.93	811.043
EHI_128480	592.938	712.668	473.209	0.663996	-0.590754	0.0174057	0.388157	722.908	595.444	819.652	460.008	535.007	424.61
EHI_144040	977.584	1521.18	433.987	0.285296	-1.80947	0.0174658	0.388464	1458.65	555.211	2549.68	407.436	443.376	451.149
EHI_194550	29124.1	20619.4	37628.8	1.82492	0.867831	0.0175449	0.389191	15292.3	23721.2	22844.9	36385.5	39470.8	37030
EHI_058100	97.055	126.614	67.4965	0.533091	-0.907547	0.0175975	0.389328	106.939	140.814	132.087	71.1917	76.3593	54.9386
EHI_192760	169.372	113.866	224.879	1.97495	0.981813	0.0176945	0.390442	124.049	100.582	116.966	261.766	193.115	219.754
EHI_138000	500.938	588.935	412.942	0.701167	-0.51217	0.0178912	0.39347	509.03	531.072	726.702	404.15	498.059	336.615
EHI_179600	9.8073	2.16708	17.4475	8.05115	3.00919	0.0179255	0.39347	4.27756	0	2.22369	12.5955	28.5731	11.174
EHI_151930	1591.08	806.153	2376.01	2.94735	1.55942	0.0180695	0.394213	538.973	611.537	1267.95	2840	1882.38	2405.66
EHI_006790	133.976	67.8985	200.053	2.94635	1.55893	0.0181255	0.394213	85.5513	56.3258	61.8186	135.812	291.15	173.196
EHI_111770	596.632	781.969	411.295	0.525974	-0.926937	0.0181256	0.394213	996.672	587.397	761.836	368.006	523.677	342.202
EHI_068040	187.236	251.137	123.334	0.491103	-1.0259	0.0181775	0.394213	329.372	213.233	210.806	135.812	118.726	115.464
EHI_143110	344.64	420.784	268.497	0.638086	-0.648177	0.0182113	0.394213	423.479	366.117	472.757	244.79	324.65	236.05
EHI_009640	274.355	365.51	183.201	0.501219	-0.996486	0.0183415	0.394213	461.977	329.908	304.646	171.408	197.549	180.646
EHI_075850	373.559	241.187	505.931	2.09767	1.06879	0.0183633	0.394213	218.156	209.21	296.196	522.985	497.567	497.241
EHI_100390	396.793	498.592	294.995	0.591656	-0.75717	0.0183937	0.394213	342.205	591.421	562.149	286.957	368.495	229.532
EHI_099340	669.624	490.475	848.773	1.73051	0.791199	0.0184184	0.394213	603.136	378.187	490.101	762.846	912.37	871.103
EHI_003890	256.911	337.002	176.82	0.524686	-0.930474	0.0185204	0.394213	423.479	265.536	321.99	154.979	241.394	134.087
EHI_019060	37.3673	21.4869	53.2476	2.47814	1.30926	0.0185304	0.394213	25.6654	20.1163	18.679	53.12	33.9922	72.6307
EHI_071580	638.18	502.279	774.082	1.54114	0.623996	0.018614	0.394213	509.03	571.304	426.504	712.465	835.518	774.262
EHI_103290	522.76	650.75	394.769	0.606637	-0.721094	0.0186374	0.394213	453.422	792.584	706.244	381.697	448.303	354.308
EHI_147010	1332.87	1557.03	1108.7	0.712062	-0.489925	0.01864	0.394213	1428.71	1263.31	1979.08	967.112	1345.89	1013.11
EHI_047520	40.7035	70.6659	10.7412	0.152	-2.71785	0.0186646	0.394213	119.772	32.1862	60.0397	11.5002	12.8086	7.91489
EHI_190450	108.776	75.5988	141.953	1.87771	0.908976	0.0188016	0.396108	38.4981	120.698	67.6002	127.05	142.373	156.435
EHI_053030	334.209	255.012	413.406	1.62112	0.696994	0.0189879	0.397258	329.372	225.303	210.361	502.175	306.915	431.129
EHI_127710	10.6194	17.661	3.57778	0.202581	-2.30343	0.0190196	0.397258	12.8327	24.1396	16.0106	2.19051	2.95584	5.58698
EHI_073640	784.123	948.134	620.112	0.654035	-0.612561	0.0190636	0.397258	872.623	917.305	1054.47	523.533	765.07	571.734
EHI_098440	1076.54	861.767	1291.32	1.49845	0.583472	0.0190975	0.397258	906.843	957.538	720.921	1114.42	1610.93	1148.59
EHI_103840	504.84	425.413	584.266	1.37341	0.45776	0.0191048	0.397258	423.479	559.234	293.527	632.511	468.008	652.28
EHI_050970	312.736	421.365	204.108	0.484397	-1.04574	0.0191404	0.397258	500.475	434.513	329.106	187.837	226.615	197.872
EHI_131550	136.576	167.98	105.172	0.6261	-0.675535	0.0193461	0.400536	162.547	140.814	200.577	112.811	104.932	97.7721
EHI_029010	171.563	140.221	202.905	1.44704	0.533104	0.0194259	0.400948	209.601	136.791	74.2713	231.647	160.108	216.961
EHI_146800	362.269	253.585	470.953	1.85718	0.893112	0.0194967	0.400948	337.927	237.373	185.456	566.795	298.54	547.524
EHI_155780	120.875	72.6005	169.15	2.32987	1.22025	0.0195095	0.400948	76.9961	52.3025	88.5029	184.551	157.152	165.747
EHI_184520	137.775	102.408	173.143	1.69071	0.75763	0.0196431	0.402707	106.939	116.675	83.6108	169.217	188.189	162.022
EHI_117630	154.793	101.831	207.755	2.0402	1.02871	0.0198014	0.40326	102.662	92.5352	110.295	204.813	201.49	216.961
EHI_198830	95.4096	119.034	71.7855	0.603069	-0.729606	0.019809	0.40326	124.049	88.5119	144.54	66.8107	85.2268	63.3191
EHI_151780	25.9136	13.3481	38.4791	2.88275	1.52744	0.019857	0.40326	12.8327	16.0931	11.1185	49.8342	24.632	40.9712
EHI_053160	175.839	150.759	200.919	1.33272	0.414371	0.0198624	0.40326	162.547	213.233	76.495	232.194	185.725	184.836
EHI_096160	113.181	153.069	73.2937	0.478828	-1.06242	0.0201889	0.408899	141.16	185.07	132.977	72.8346	74.8813	72.1651
EHI_111810	285.601	350.866	220.337	0.627981	-0.671206	0.0202423	0.408992	316.54	350.024	386.033	224.528	224.644	211.84
EHI_177620	995.763	707.42	1284.11	1.8152	0.860127	0.0203174	0.409523	611.691	740.282	770.286	1216.83	1276.92	1358.57
EHI_181570	269.443	334.016	204.871	0.613359	-0.705197	0.0205483	0.412468	290.874	354.048	357.125	202.623	236.467	175.524
EHI_175070	217.156	127.751	306.562	2.39967	1.26284	0.0205619	0.412468	55.6083	148.861	178.785	316.529	275.386	327.769
EHI_157260	37.2865	59.8802	14.6928	0.245371	-2.02697	0.0206742	0.41305	94.1064	28.1629	57.3712	14.2383	17.7351	12.1051
EHI_153090	114.694	150.255	79.1332	0.526657	-0.925063	0.0206894	0.41305	183.935	84.4887	182.343	65.7154	91.1385	80.5456
EHI_028940	246.864	51.1761	442.551	8.64761	3.1123	0.0207687	0.413648	59.8859	48.2792	45.3633	551.462	145.329	630.863
EHI_154240	351.887	436.947	266.826	0.610661	-0.711557	0.020891	0.414141	410.646	442.56	457.636	262.862	234.989	302.628
EHI_161980	394.206	475.489	312.924	0.65811	-0.6036	0.0208923	0.414141	384.981	502.909	538.578	340.625	311.349	286.798
EHI_194570	1005.1	828.9	1181.29	1.42513	0.511095	0.0209821	0.414352	881.178	957.538	647.983	1250.24	1122.23	1171.4
EHI_001840	241.349	166.002	316.696	1.90779	0.931902	0.0210308	0.414352	128.327	193.117	176.561	323.648	267.011	359.429
EHI_093920	65.6773	53.7801	77.5745	1.44244	0.52851	0.0210512	0.414352	76.9961	56.3258	28.0185	70.0964	78.8225	83.8047
EHI_091510	1398.22	1669.15	1127.29	0.67537	-0.566251	0.0211676	0.415522	1595.53	1540.91	1871.01	1156.59	1225.69	999.604
EHI_039590	617.371	730.574	504.168	0.690099	-0.535125	0.0212655	0.415522	603.136	603.49	985.095	571.724	403.965	536.816
EHI_169700	1219.38	904.95	1533.8	1.6949	0.761202	0.0212898	0.415522	808.459	1001.79	904.597	1656.03	1358.21	1587.17
EHI_197440	2299.3	1904.18	2694.43	1.41501	0.500812	0.0213416	0.415522	1903.52	2309.36	1499.66	2903.53	2715.43	2464.32
EHI_116470	160.043	196.582	123.505	0.628261	-0.670563	0.0213818	0.415522	179.658	181.047	229.04	116.645	137.939	115.93
EHI_076140	264.393	229.591	299.196	1.30317	0.382026	0.0214363	0.415522	243.821	301.745	143.206	311.053	311.841	274.693
EHI_184560	1033.21	829.138	1237.29	1.49226	0.577503	0.0214651	0.415522	1099.33	704.072	684.007	1470.38	1037.5	1203.99
EHI_149730	161.049	198.417	123.681	0.623342	-0.681905	0.0215266	0.415522	166.825	201.163	227.261	133.621	118.234	119.189
EHI_117910	212.652	286.804	138.501	0.482911	-1.05017	0.0215566	0.415522	333.65	297.722	229.04	123.764	149.27	142.468
EHI_199720	434.059	525.345	342.773	0.652473	-0.616009	0.0216676	0.416126	509.03	362.094	704.91	341.72	404.458	282.142
EHI_166940	585.716	757.475	413.956	0.546495	-0.871719	0.0217799	0.416126	744.296	869.026	659.102	401.412	450.766	389.692
EHI_008790	150.335	192.141	108.53	0.564843	-0.824079	0.0218055	0.416126	230.988	148.861	196.574	107.883	115.278	102.428
EHI_147700	558.147	388.451	727.843	1.87371	0.905896	0.0220223	0.416126	449.144	382.211	333.998	920.563	480.324	782.643
EHI_097990	237.169	144.855	329.483	2.27456	1.18559	0.0220389	0.416126	115.494	124.721	194.351	308.862	327.606	351.98
EHI_046670	762.182	893.557	630.806	0.70595	-0.502363	0.0221107	0.416126	684.41	921.329	1074.93	633.606	591.168	667.644
EHI_103330	96.8809	119.09	74.6714	0.627015	-0.673428	0.0221154	0.416126	119.772	88.5119	148.987	74.4775	77.8372	71.6996
EHI_081280	1048.55	1292.13	804.972	0.622982	-0.682738	0.0221162	0.416126	1304.66	1263.31	1308.42	803.918	900.054	710.943
EHI_012290	1056.77	702.579	1410.96	2.00826	1.00594	0.0221731	0.416126	406.368	828.793	872.576	1567.86	1272	1393.02
EHI_164370	507.539	395.826	619.252	1.56446	0.64566	0.0221736	0.416126	333.65	506.932	346.896	557.486	642.403	657.867
EHI_153740	56.104	72.9461	39.2619	0.538231	-0.893702	0.022196	0.416126	64.1634	68.3956	86.2792	35.0482	39.9039	42.8335
EHI_172750	203.765	140.146	267.385	1.90791	0.93199	0.0222166	0.416126	136.882	136.791	146.764	271.624	267.011	263.519
EHI_091460	143.37	192.698	94.0417	0.488027	-1.03497	0.0222331	0.416126	256.654	152.884	168.556	99.1207	76.8519	106.153
EHI_073600	796.153	1011.57	580.733	0.57409	-0.800652	0.0222863	0.416192	727.186	1259.28	1048.25	486.294	555.206	700.7
EHI_175040	2064.17	1349.39	2778.95	2.05942	1.04224	0.0226257	0.421542	941.064	1331.7	1775.39	2444.07	3126.3	2766.49
EHI_160880	283.244	365.01	201.477	0.551978	-0.857318	0.0226733	0.421542	432.034	325.885	337.112	182.36	233.512	188.561
EHI_193390	181.71	107.578	255.842	2.37821	1.24987	0.0228108	0.42316	102.662	72.4188	147.653	267.243	241.886	258.398
EHI_007140	55.8998	73.955	37.8447	0.511726	-0.966556	0.0230566	0.426776	47.0532	92.5352	82.2766	23.548	53.2052	36.7809
EHI_148460	125.712	81.0198	170.404	2.10324	1.07261	0.0233903	0.43134	85.5513	100.582	56.9265	211.385	93.109	206.718
EHI_180000	128.741	155.33	102.153	0.657651	-0.604605	0.0234434	0.43134	102.662	168.977	194.351	108.978	94.5869	102.894
EHI_012970	47.3657	63.4377	31.2937	0.493298	-1.01947	0.0235069	0.43134	64.1634	56.3258	69.8239	29.5719	34.9775	29.3316
EHI_135130	98.4475	76.1918	120.703	1.5842	0.663755	0.0235089	0.43134	89.8288	84.4887	54.2581	121.574	90.1532	150.383
EHI_158640	444.239	296.063	592.415	2.00098	1.00071	0.0236822	0.43283	278.042	253.466	356.68	618.82	611.367	547.058
EHI_182510	127.36	101.878	152.843	1.50025	0.585205	0.0236934	0.43283	94.1064	140.814	70.7134	161.003	135.969	161.557
EHI_088450	397.302	494.702	299.901	0.606226	-0.722073	0.0238987	0.435631	538.973	446.583	498.551	297.362	345.341	257.001
EHI_167290	1057.88	1211.98	903.77	0.745697	-0.423339	0.0242255	0.439886	1129.28	977.654	1529.01	916.182	971.979	823.148
EHI_125910	93.7475	55.9275	131.567	2.35246	1.23417	0.024237	0.439886	68.441	32.1862	67.1555	154.979	117.741	121.982
EHI_065640	188.027	230.965	145.088	0.628183	-0.670744	0.0243026	0.440124	218.156	213.233	261.506	122.121	166.02	147.124
EHI_009380	327.59	378.977	276.202	0.72881	-0.456385	0.0243823	0.440616	337.927	309.792	489.212	272.719	270.952	284.936
EHI_076480	15.5795	7.16459	23.9944	3.34902	1.74374	0.0244548	0.440975	8.55513	8.04654	4.89212	26.2862	18.2277	27.4693
EHI_160330	12.671	6.79021	18.5517	2.73213	1.45003	0.0247147	0.443338	4.27756	16.0931	0	8.76205	31.529	15.3642
EHI_090420	47.6558	26.3859	68.9257	2.61222	1.38527	0.0247344	0.443338	25.6654	24.1396	29.3527	77.7632	51.7272	77.2865
EHI_000690	616.985	408.594	825.376	2.02004	1.01438	0.0248447	0.443338	278.042	434.513	513.228	754.084	870.496	851.549
EHI_188580	1403.2	910.618	1895.79	2.08187	1.05788	0.0248464	0.443338	812.737	708.095	1211.02	1909.58	2103.08	1674.7
EHI_115510	116.018	158.462	73.5737	0.4643	-1.10687	0.0248502	0.443338	179.658	168.977	126.75	94.1921	40.3965	86.1326
EHI_198670	2711.02	3135.9	2286.14	0.729023	-0.455964	0.0249268	0.44376	3045.62	2534.66	3827.42	1958.32	2303.09	2597.01
EHI_188720	10074.6	6418.81	13730.4	2.1391	1.097	0.0251729	0.447192	4559.88	5757.3	8939.24	15740.5	13127.4	12323.5
EHI_165110	383.148	282.104	484.191	1.71635	0.779348	0.0253629	0.449614	273.764	293.699	278.851	514.771	392.142	545.662
EHI_129770	590.153	457.393	722.914	1.58051	0.660389	0.0255047	0.451174	393.536	563.258	415.385	719.584	708.417	740.74
EHI_100490	305.214	208.962	401.467	1.92124	0.94204	0.0256073	0.452035	158.27	233.35	235.266	427.698	324.157	452.545
EHI_177500	173.99	111.989	235.991	2.10728	1.07538	0.0257474	0.45295	98.3839	104.605	132.977	250.814	228.092	229.066
EHI_001635	64.447	33.5299	95.3641	2.84415	1.508	0.0257725	0.45295	34.2205	20.1163	46.2528	126.502	74.3887	85.2014
EHI_008120	694.817	553.642	835.992	1.50999	0.594536	0.0258211	0.45295	577.471	708.095	375.359	886.063	590.183	1031.73
EHI_008020	587.586	520.269	654.902	1.25878	0.332021	0.0259483	0.45423	650.19	567.281	343.338	606.225	702.013	656.47
EHI_104950	579.793	474.961	684.625	1.44143	0.527504	0.0261943	0.456341	487.642	555.211	382.03	588.701	838.967	626.207
EHI_060410	230.01	155.528	304.493	1.95781	0.96924	0.0261965	0.456341	171.103	120.698	174.782	319.815	297.555	296.11
EHI_163530	753.316	907.828	598.804	0.6596	-0.600336	0.0262689	0.456341	915.398	824.77	983.316	581.581	671.961	542.868
EHI_125840	2826.76	1968.59	3684.94	1.87187	0.904481	0.0264202	0.456341	1783.74	1770.24	2351.78	3175.7	4027.83	3851.29
EHI_118230	102.208	137.575	66.8404	0.485847	-1.04143	0.0264504	0.456341	132.604	160.931	119.19	69.0012	71.9255	59.5944
EHI_025700	3642.1	3007.14	4277.06	1.4223	0.508226	0.0265753	0.456341	3161.12	3383.57	2476.75	4050.26	5163.36	3617.57
EHI_117660	147.002	113.489	180.516	1.59061	0.669577	0.0265798	0.456341	188.213	116.675	35.5791	239.314	179.321	122.914
EHI_045480	1211.19	1002.93	1419.45	1.4153	0.501107	0.0265979	0.456341	825.57	1476.54	706.689	1396.45	1321.75	1540.14
EHI_049510	201.476	260.159	142.793	0.54887	-0.865465	0.0266235	0.456341	290.874	249.443	240.159	136.907	178.336	113.136
EHI_153390	286.021	344.268	227.775	0.661622	-0.59592	0.0266666	0.456341	397.813	241.396	393.593	227.266	233.512	222.548
EHI_100340	361.053	280.499	441.606	1.57436	0.654763	0.0266675	0.456341	350.76	297.722	193.016	537.223	293.614	493.982
EHI_108700	763.681	949.23	578.131	0.609053	-0.71536	0.0267761	0.456959	923.954	1001.79	921.942	610.058	558.654	565.682
EHI_144590	16.1306	6.26824	25.9929	4.14677	2.05199	0.0268398	0.456959	8.55513	4.02327	6.22633	35.0482	18.7203	24.2102
EHI_099840	190.924	252.223	129.625	0.51393	-0.960356	0.0268927	0.456959	226.711	313.815	216.143	118.288	120.204	150.383
EHI_073380	87.5182	116.456	58.5808	0.503031	-0.991281	0.0269216	0.456959	111.217	128.745	109.406	54.7628	66.5064	54.473
EHI_177300	1400.94	1057.73	1744.15	1.64895	0.721545	0.0270342	0.457943	1154.94	961.561	1056.7	1608.38	2101.6	1522.45
EHI_014160	441.586	534.749	348.424	0.651565	-0.618018	0.0271384	0.458604	551.806	470.722	581.718	324.196	413.325	307.749
EHI_195260	143.456	211.439	75.4734	0.356951	-1.4862	0.0271826	0.458604	307.985	152.884	173.448	86.5253	80.3004	59.5944
EHI_021880	57.8275	92.7664	22.8887	0.246734	-2.01897	0.0273234	0.460054	145.437	64.3723	68.4897	20.2623	25.1247	23.2791
EHI_086110	8658.92	4535.49	12782.3	2.81829	1.49482	0.0274543	0.461332	3623.1	2844.45	7138.94	11086.2	15760.1	11500.8
EHI_142880	62.2348	46.5805	77.8891	1.67214	0.741695	0.0277999	0.466204	59.8859	48.2792	31.5764	92.0016	53.2052	88.4605
EHI_188850	3322.13	2552.47	4091.79	1.60307	0.680841	0.02803	0.468459	2279.94	2888.71	2488.75	4335.57	3700.22	4239.59
EHI_073650	1944.59	2283.91	1605.27	0.702861	-0.508689	0.0280482	0.468459	1920.63	2313.38	2617.73	1461.62	1875.97	1478.22
EHI_050800	1370.54	1580.82	1160.27	0.733965	-0.446217	0.028102	0.468459	1467.2	1255.26	2020	1009.83	1401.07	1069.91
EHI_199570	113.552	144.416	82.6884	0.572571	-0.804472	0.028268	0.469104	119.772	160.931	152.545	62.9773	114.785	70.3028
EHI_007350	2693.83	3152.08	2235.58	0.70924	-0.495654	0.0282899	0.469104	2686.31	3150.22	3619.72	2251.3	2506.06	1949.39
EHI_194390	346.936	459.384	234.488	0.510441	-0.970185	0.0283234	0.469104	586.026	269.559	522.567	217.956	303.466	182.042
EHI_104530	141.28	171.227	111.334	0.650216	-0.62101	0.0283644	0.469104	153.992	152.884	206.803	90.9063	111.337	131.76
EHI_014150	595.566	489.475	701.658	1.43349	0.519533	0.0284741	0.469991	551.806	523.025	393.593	675.773	819.754	609.446
EHI_053010	615.226	440.626	789.825	1.79251	0.841978	0.0286154	0.470567	470.532	370.141	481.207	842.252	688.711	838.512
EHI_136380	1337.1	969.624	1704.57	1.75797	0.813912	0.0286381	0.470567	641.634	1206.98	1060.26	1683.96	1547.88	1881.88
EHI_131660	511.092	611.951	410.233	0.670369	-0.576973	0.0286774	0.470567	598.859	555.211	681.784	372.387	496.089	362.222
EHI_196590	1698.73	2154.58	1242.89	0.576858	-0.793711	0.0289076	0.472882	2220.05	2341.54	1902.15	1082.11	1613.89	1032.66
EHI_177610	143.628	86.048	201.208	2.33833	1.22548	0.0289342	0.472882	81.2737	60.349	116.521	171.408	214.791	217.427
EHI_026370	385.799	498.131	273.467	0.548986	-0.865159	0.0289876	0.472882	615.969	446.583	431.841	269.981	298.54	251.88
EHI_046610	48.9642	66.508	31.4205	0.472432	-1.08182	0.0290518	0.473009	68.441	64.3723	66.7107	23.548	41.3818	29.3316
EHI_054740	2774.52	2025.97	3523.08	1.73895	0.79822	0.0292222	0.474861	1886.41	1967.38	2224.14	3192.13	3593.32	3783.78
EHI_030600	303.85	350.078	257.623	0.735902	-0.442415	0.0293087	0.475346	312.262	289.675	448.296	280.386	235.482	257.001
EHI_129760	476.511	320.543	632.479	1.97315	0.980501	0.0296406	0.479145	290.874	277.606	393.149	579.391	762.607	555.439
EHI_053130	864.969	684.877	1045.06	1.52591	0.609669	0.0296573	0.479145	731.463	708.095	615.073	963.278	1245.39	926.507
EHI_200010	380.349	459.492	301.205	0.655517	-0.609296	0.0300685	0.484381	312.262	555.211	511.004	294.624	313.812	295.179
EHI_165100	63.6569	27.2607	100.053	3.67024	1.87587	0.0301212	0.484381	38.4981	28.1629	15.1211	152.241	39.9039	108.015
EHI_095810	896.53	1044.76	748.297	0.716237	-0.481492	0.030255	0.484381	748.573	1154.68	1231.04	728.346	807.93	708.615
EHI_050570	1504.57	2277.33	731.817	0.321348	-1.63779	0.030373	0.484381	3383.55	1637.47	1810.97	819.252	541.412	834.788
EHI_130930	8848.81	10125.6	7572.06	0.747817	-0.419244	0.0303925	0.484381	8666.34	9458.71	12251.6	8331.62	6950.17	7434.41
EHI_099320	62.1887	51.8035	72.574	1.40095	0.486403	0.0303999	0.484381	59.8859	68.3956	27.129	73.3822	67.9844	76.3554
EHI_011180	153.647	109.841	197.453	1.79762	0.846087	0.0304765	0.484381	85.5513	136.791	107.182	171.408	230.063	190.888
EHI_016130	1422.58	1180.3	1664.85	1.41053	0.496235	0.0304911	0.484381	1090.78	1488.61	961.524	1651.1	1926.22	1417.23
EHI_008110	474.788	292.524	657.053	2.24615	1.16745	0.0305183	0.484381	363.593	233.35	280.63	833.49	402.98	734.688
EHI_107780	301.115	355.081	247.15	0.696037	-0.522764	0.030559	0.484381	329.372	313.815	422.057	263.957	250.754	226.738
EHI_195270	91.1816	147.008	35.3553	0.240499	-2.0559	0.0307224	0.485743	235.266	56.3258	149.432	42.715	34.4848	28.8661
EHI_110000	1511.63	1937.34	1085.92	0.560521	-0.83516	0.030819	0.485743	2493.82	1392.05	1926.16	988.469	1280.86	988.43
EHI_117590	1057.41	801.281	1313.55	1.63931	0.713088	0.0308259	0.485743	936.786	667.863	799.194	1313.21	1494.67	1132.76
EHI_139440	648.124	1009.34	286.906	0.284251	-1.81476	0.0308767	0.485743	868.345	1480.56	679.115	222.337	348.789	289.592
EHI_178550	35.5812	17.3085	53.854	3.11141	1.63757	0.0310988	0.488322	25.6654	4.02327	22.2369	56.9534	56.6536	47.9549
EHI_095120	215.562	261.438	169.686	0.649049	-0.6236	0.0312777	0.490212	239.544	253.466	291.303	184.551	169.468	155.039
EHI_020990	23.9055	38.0182	9.79274	0.25758	-1.95691	0.0313727	0.490784	55.6083	36.2094	22.2369	9.30968	9.36017	10.7084
EHI_104710	879.936	1017.81	742.062	0.729077	-0.455856	0.0315881	0.493233	996.672	836.84	1219.92	755.727	799.555	670.903
EHI_008770	127.443	157.977	96.9098	0.613444	-0.704997	0.0316987	0.49404	166.825	132.768	174.337	100.764	110.351	79.6144
EHI_129500	230.949	268.012	193.887	0.723428	-0.467078	0.031827	0.49512	252.376	209.21	342.448	177.979	212.328	191.354
EHI_107020	168.618	154.415	182.82	1.18395	0.243607	0.0320604	0.497826	196.768	189.094	77.3844	192.218	179.321	176.921
EHI_118810	4108.2	4645.8	3570.61	0.768568	-0.379755	0.0323493	0.501367	3961.02	4164.08	5812.28	3566.16	3923.39	3222.29
EHI_087580	180.981	217.652	144.31	0.663031	-0.592853	0.032408	0.501367	192.49	205.187	255.28	121.574	175.873	135.484
EHI_141820	511.214	618.154	404.274	0.654003	-0.612631	0.0328009	0.506511	556.083	643.723	654.655	423.864	386.23	402.728
EHI_034610	42.7397	56.8022	28.6771	0.504858	-0.98605	0.0333164	0.513525	29.9429	72.4188	68.0449	39.9769	16.2571	29.7972
EHI_135080	39310.5	28599.8	50021.2	1.749	0.806531	0.0333883	0.51369	25276.1	28082.4	32441	41149.9	61676.6	47237
EHI_182660	133.097	176.145	90.05	0.511228	-0.967962	0.0335012	0.514483	209.601	164.954	153.879	71.1917	96.0649	102.894
EHI_075650	49.6054	42.0906	57.1203	1.35708	0.440507	0.0336211	0.51517	42.7756	64.3723	19.1237	53.6676	66.0138	51.6796
EHI_047810	10094.1	11707.8	8480.43	0.72434	-0.46526	0.0336689	0.51517	9795.62	11784.2	13543.6	7558.91	10372.5	7509.83
EHI_050460	126.213	151.787	100.64	0.663033	-0.592846	0.033746	0.515411	141.16	128.745	185.456	79.4061	134.983	87.5293
EHI_196910	93.0007	67.9902	118.011	1.73571	0.795525	0.0339242	0.516763	89.8288	56.3258	57.816	136.359	80.793	136.881
EHI_170420	1824.8	1227.59	2422.01	1.97298	0.980378	0.0339867	0.516763	1202	873.049	1607.73	2002.68	2720.36	2543.01
EHI_083450	335.261	402.248	268.274	0.666937	-0.584378	0.034034	0.516763	470.532	293.699	442.514	303.386	279.82	221.617
EHI_050730	212.484	263.73	161.237	0.611372	-0.709879	0.0340811	0.516763	218.156	301.745	271.29	160.455	155.182	168.075
EHI_091520	94.2159	123.423	65.0088	0.526716	-0.924902	0.0342577	0.518503	132.604	120.698	116.966	69.0012	56.6536	69.3717
EHI_062090	94.1688	151.185	37.1529	0.245745	-2.02477	0.0343282	0.518634	239.544	104.605	109.406	36.1435	40.3965	34.9186
EHI_131930	356.561	428.731	284.392	0.663334	-0.592193	0.0347039	0.523367	278.042	506.932	501.22	284.219	305.437	263.519
EHI_148540	171.246	143.927	198.565	1.37962	0.464272	0.0348287	0.523719	158.27	173.001	100.511	188.932	192.13	214.633
EHI_198610	606.633	736.247	477.018	0.647905	-0.626145	0.0348521	0.523719	697.243	748.328	763.171	443.031	526.633	461.391
EHI_075670	22.981	8.72494	37.2371	4.26789	2.09352	0.0349399	0.524099	12.8327	0	13.3421	45.4532	28.0805	38.1777
EHI_048140	3969.11	1553.28	6384.93	4.11061	2.03935	0.0351628	0.525601	376.426	808.677	3474.74	6424.78	7062.49	5667.52
EHI_153570	459.368	548.999	369.737	0.673475	-0.570304	0.035191	0.525601	453.422	587.397	606.178	319.815	428.104	361.291
EHI_194310	798.9	933.367	664.433	0.711868	-0.490319	0.0352281	0.525601	722.908	1005.82	1071.37	754.632	571.955	666.713
EHI_098870	93.4828	111.82	75.1459	0.672028	-0.573407	0.0355565	0.527871	98.3839	92.5352	144.54	67.3583	80.793	77.2865
EHI_124520	802.266	584.209	1020.32	1.7465	0.804471	0.0355849	0.527871	526.14	587.397	639.089	1062.95	995.626	1002.4
EHI_100320	7094.72	8048.23	6141.21	0.763051	-0.390149	0.0356729	0.527871	6874.04	7398.79	9871.85	6046.36	6548.18	5829.08
EHI_131880	1018.29	428.621	1607.95	3.75145	1.90745	0.0356935	0.527871	115.494	398.304	772.065	2022.39	1221.75	1579.72
EHI_006730	194.822	161.433	228.211	1.41366	0.499432	0.035695	0.527871	171.103	193.117	120.079	193.86	255.188	235.584
EHI_170090	188.212	152.984	223.44	1.46054	0.546505	0.0358126	0.528354	188.213	152.884	117.856	226.171	228.585	215.564
EHI_045220	82.1576	97.4761	66.839	0.685697	-0.544357	0.035904	0.528354	72.7186	88.5119	131.198	62.9773	79.8077	57.7321
EHI_108610	1783.08	2151.69	1414.47	0.657377	-0.605207	0.0359168	0.528354	2605.04	1637.47	2212.57	1292.4	1605.02	1346
EHI_152720	43.9114	63.2816	24.5413	0.38781	-1.36658	0.0361185	0.530225	76.9961	64.3723	48.4765	23.0004	23.1541	27.4693
EHI_010730	512.913	603.021	422.805	0.701144	-0.512218	0.0362143	0.530225	487.642	627.63	693.792	377.864	489.685	400.866
EHI_068410	425.579	508.857	342.3	0.672685	-0.571997	0.0362336	0.530225	521.863	442.56	562.149	288.6	413.325	324.976
EHI_113550	77.8986	52.6795	103.118	1.95745	0.968978	0.0363493	0.53099	38.4981	68.3956	51.1449	97.4779	110.844	101.031
EHI_014070	1147.44	868.765	1426.12	1.64155	0.715055	0.0364734	0.531877	1086.5	631.653	888.142	1497.76	1477.43	1303.16
EHI_168600	159.99	187.335	132.645	0.708063	-0.498051	0.0365777	0.532473	119.772	205.187	237.045	140.74	122.175	135.019
EHI_020710	79.8741	55.383	104.365	1.88443	0.914127	0.0366985	0.533099	47.0532	68.3956	50.7001	136.907	71.4329	104.756
EHI_174940	865.31	723.704	1006.92	1.39134	0.476471	0.0367479	0.533099	718.631	860.98	591.502	877.848	1081.84	1061.06
EHI_103400	935.364	1132.17	738.554	0.652333	-0.61632	0.0370173	0.536079	1048	1186.86	1161.66	662.083	837.981	715.599
EHI_143600	68.1763	91.5525	44.8001	0.489338	-1.0311	0.0372823	0.538987	115.494	76.4421	82.7213	49.2866	49.264	35.8498
EHI_137990	46.3623	58.1087	34.6159	0.59571	-0.747317	0.0373662	0.539269	51.3308	48.2792	74.716	36.6911	35.9627	31.194
EHI_028550	437.099	527.9	346.299	0.655994	-0.608246	0.0374657	0.539777	474.809	551.188	557.702	363.625	308.393	366.878
EHI_039330	2999.66	2392.73	3606.58	1.50731	0.591973	0.037561	0.540221	1843.63	3109.99	2224.58	3530.01	3842.1	3447.63
EHI_011960	107.044	87.6762	126.411	1.44179	0.527866	0.0376965	0.541242	98.3839	104.605	60.0397	115.55	164.049	99.6345
EHI_046150	91.1176	38.705	143.53	3.70831	1.89076	0.0377675	0.541335	12.8327	20.1163	83.166	159.36	140.403	130.828
EHI_006140	67.7364	56.3494	79.1233	1.40416	0.489703	0.0380239	0.544079	64.1634	72.4188	32.4659	71.1917	92.6164	73.5619
EHI_099350	3428.32	2563.32	4293.32	1.67491	0.744084	0.0385205	0.549797	2309.88	2615.12	2764.94	4164.17	4223.41	4492.4
EHI_117670	371.991	256.879	487.103	1.89624	0.923139	0.0385547	0.549797	243.821	221.28	305.535	454.532	537.471	469.306
EHI_127110	140.794	102.169	179.42	1.75611	0.81238	0.0387222	0.551249	111.217	96.5585	98.7319	184.003	160.108	194.148
EHI_086550	52.0967	28.8213	75.3721	2.61515	1.38689	0.0388215	0.551726	21.3878	28.1629	36.9133	58.0486	93.109	74.9586
EHI_052200	122.713	86.9503	158.475	1.82259	0.865992	0.0389482	0.552164	94.1064	80.4654	86.2792	164.836	136.461	174.128
EHI_130960	13589.2	15731.4	11447	0.727655	-0.458674	0.038984	0.552164	10852.2	16077	20264.9	11078.5	12853.5	10409
EHI_182780	1187.09	1425.19	948.996	0.665873	-0.586681	0.0392596	0.553482	1176.33	1621.38	1477.86	875.658	1145.39	825.942
EHI_004420	139.977	165.954	114	0.686937	-0.54175	0.0393366	0.553482	158.27	136.791	202.801	109.526	146.807	85.667
EHI_133530	14270.4	12387.4	16153.5	1.30402	0.382969	0.0393558	0.553482	10672.5	16966.1	9523.62	16684	16147.3	15629.1
EHI_045340	1255.4	1596.59	914.211	0.572602	-0.804395	0.0394336	0.553482	2001.9	917.305	1870.57	1059.11	855.716	827.804
EHI_119900	361.239	281.794	440.684	1.56386	0.645107	0.0394834	0.553482	316.54	269.559	259.282	472.056	395.59	454.408
EHI_040670	97.9868	132.958	63.0156	0.473951	-1.07719	0.0395065	0.553482	124.049	168.977	105.848	60.2391	73.4034	55.4042
EHI_138470	2018.56	1525.11	2512.01	1.6471	0.719931	0.0395391	0.553482	1296.1	1681.73	1597.5	2570.02	2570.6	2395.42
EHI_119270	125.242	100.763	149.72	1.48587	0.571304	0.039793	0.556107	98.3839	128.745	75.1607	163.741	135.969	149.452
EHI_067850	886.277	1075.07	697.487	0.648784	-0.624189	0.0399171	0.556481	949.619	1186.86	1088.72	607.868	794.136	690.457
EHI_153700	200.509	237.185	163.834	0.690742	-0.533781	0.0399525	0.556481	248.099	181.047	282.409	145.669	184.74	161.091
EHI_196390	359.383	282.069	436.697	1.5482	0.630587	0.0400191	0.556484	329.372	269.559	247.274	465.484	305.93	538.678
EHI_063340	243.327	295.813	190.841	0.645139	-0.632317	0.0401963	0.557257	269.486	301.745	316.209	181.265	198.041	193.216
EHI_139050	289.652	351.204	228.101	0.649481	-0.622641	0.0402623	0.557257	355.038	325.885	372.691	238.766	202.968	242.568
EHI_106280	650.453	594.76	706.147	1.18728	0.247661	0.040274	0.557257	765.684	635.677	382.92	736.013	688.711	693.717
EHI_177170	134.204	104.745	163.664	1.5625	0.643859	0.0403987	0.557627	119.772	108.628	85.8345	184.003	113.307	193.682
EHI_155550	958.684	1176.59	740.773	0.629591	-0.667514	0.040465	0.557627	1227.66	1158.7	1143.42	635.797	844.386	742.137
EHI_177020	47.9683	65.7102	30.2264	0.459995	-1.12031	0.0405503	0.557627	72.7186	64.3723	60.0397	27.929	32.0216	30.7284
EHI_061010	134.458	110.483	158.434	1.43401	0.520051	0.0405668	0.557627	145.437	108.628	77.3844	189.479	109.366	176.455
NCRNA_DS571306_1	392.137	779.575	4.69951	0.0060283	-7.37403	0.0415123	0.56969	1817.96	514.978	5.7816	4.38103	7.38961	2.32791
EHI_004470	144.425	117.895	170.955	1.45006	0.536117	0.0416742	0.570977	136.882	128.745	88.0582	199.337	122.175	191.354
EHI_067710	356.561	120.835	592.286	4.90162	2.29326	0.0418731	0.571656	68.441	104.605	189.458	879.491	410.369	486.998
EHI_008760	424.441	479.318	369.564	0.771021	-0.375159	0.0419275	0.571656	389.258	434.513	614.183	355.958	413.325	339.409
EHI_070330	9.91177	15.9812	3.84237	0.240431	-2.05631	0.0419712	0.571656	25.6654	8.04654	14.2316	4.38103	2.95584	4.19023
EHI_008670	205.204	250.63	159.777	0.637504	-0.649495	0.0419965	0.571656	218.156	269.559	264.174	177.979	146.314	155.039
EHI_020070	375.446	296.786	454.106	1.53008	0.613606	0.0420769	0.571823	299.429	321.862	269.067	466.032	390.664	505.622
EHI_167270	5763.33	6922.96	4603.7	0.664991	-0.588594	0.0423491	0.57459	6181.08	7535.58	7052.21	3897.47	5077.64	4836
EHI_105140	5775.45	6923.02	4627.87	0.668476	-0.581053	0.0426181	0.577306	6112.64	7563.75	7092.68	3950.59	5083.06	4849.96
EHI_000740	563.607	467.147	660.068	1.41298	0.498738	0.0427013	0.5775	432.034	583.374	386.033	756.822	539.441	683.939
EHI_170600	1181.84	1431.6	932.089	0.651083	-0.619086	0.0428231	0.578215	1638.31	1227.1	1429.39	913.444	1008.93	873.897
EHI_097600	82.7073	107.908	57.5069	0.532926	-0.907992	0.0430247	0.578774	115.494	104.605	103.624	54.2152	51.7272	66.5782
EHI_170030	240.709	199.727	281.692	1.41038	0.496088	0.0430888	0.578774	226.711	217.257	155.214	320.91	201.983	322.182
EHI_062780	441.512	540.119	342.906	0.634872	-0.655463	0.0431189	0.578774	586.026	494.862	539.467	297.91	437.957	292.851
EHI_129370	153.875	182.246	125.505	0.688657	-0.538142	0.0432156	0.578774	192.49	132.768	221.48	100.764	137.939	137.812
EHI_190560	46.9083	28.193	65.6237	2.32766	1.21888	0.0432634	0.578774	34.2205	20.1163	30.2422	78.3109	39.4112	79.1489
EHI_045130	213.147	174.613	251.682	1.44137	0.527442	0.0432786	0.578774	243.821	140.814	139.203	248.076	236.467	270.503
EHI_187000	80.7538	58.6372	102.87	1.75435	0.810938	0.0433609	0.57895	68.441	56.3258	51.1449	100.764	113.8	94.0475
EHI_019970	97.8808	67.228	128.534	1.91191	0.935013	0.0434887	0.579577	59.8859	72.4188	69.3792	133.074	96.5575	155.97
EHI_153360	134.069	84.5086	183.629	2.17291	1.11963	0.0436951	0.579577	55.6083	88.5119	109.406	176.336	156.66	217.892
EHI_069630	426.022	291.763	560.28	1.92033	0.941353	0.0436961	0.579577	196.768	317.838	360.683	536.676	597.573	546.593
EHI_181140	1281.62	932.583	1630.66	1.74854	0.806153	0.0437487	0.579577	765.684	965.585	1066.48	1508.17	1771.04	1612.77
EHI_126220	292.717	220.629	364.804	1.65347	0.725497	0.0438652	0.579577	196.768	245.419	219.701	345.006	352.73	396.675
EHI_158610	764.707	631.143	898.272	1.42324	0.509184	0.0438699	0.579577	607.414	748.328	537.688	967.112	803.989	923.714
EHI_192450	1090.75	1355.06	826.43	0.609883	-0.713396	0.0438917	0.579577	1249.05	1573.1	1243.04	709.726	989.714	779.849
EHI_012190	268.838	181.61	356.066	1.96061	0.971303	0.0441132	0.581587	115.494	205.187	224.148	326.934	365.539	375.724
EHI_059830	3956.16	4610.95	3301.38	0.715987	-0.481996	0.0444203	0.584716	3306.56	5423.37	5102.93	3324.1	3339.12	3240.91
EHI_040810	81.2847	104.181	58.3888	0.560457	-0.835324	0.0445808	0.58591	85.5513	120.698	106.292	49.8342	69.4623	55.8698
EHI_073360	217.891	268.926	166.856	0.620454	-0.688603	0.0458131	0.599684	269.486	269.559	267.732	194.956	164.542	141.071
EHI_167660	279.597	352.677	206.516	0.585567	-0.772094	0.0458289	0.599684	372.148	366.117	319.767	238.766	176.858	203.925
EHI_159740	394.472	270.178	518.766	1.92009	0.941175	0.0458434	0.599684	218.156	257.489	334.888	496.151	551.265	508.881
EHI_169600	200.746	136.991	264.501	1.93079	0.949188	0.046391	0.605153	136.882	112.652	161.44	274.362	263.07	256.07
EHI_177600	168.71	143.306	194.113	1.35453	0.437796	0.0464364	0.605153	179.658	148.861	101.4	213.575	169.961	198.803
EHI_127340	1658.29	1533.22	1783.36	1.16315	0.218036	0.0464781	0.605153	1766.63	1830.59	1002.44	1646.17	2012.93	1690.99
EHI_197480	11731	8376.07	15085.9	1.80107	0.848851	0.0465934	0.605714	6335.07	8646.01	10147.1	16250.3	13658	15349.3
EHI_188590	1430.54	1148.21	1712.87	1.49178	0.577031	0.0467722	0.606751	1227.66	1202.96	1014	1482.43	2237.08	1419.09
EHI_054830	5852.32	4509.26	7195.37	1.59569	0.674177	0.0468178	0.606751	4919.2	3950.85	4657.74	7684.87	7584.69	6316.54
EHI_055960	845.87	491.332	1200.41	2.44317	1.28875	0.047072	0.608371	615.969	458.653	399.375	1608.93	594.617	1397.68
EHI_097940	77.2132	57.2604	97.166	1.69691	0.762913	0.0472328	0.608371	51.3308	72.4188	48.0317	86.5253	112.322	92.6507
EHI_002190	2929	2625.73	3232.28	1.231	0.299833	0.0472644	0.608371	2955.8	3021.48	1899.92	2993.88	3737.66	2965.29
EHI_000600	268.95	202.722	335.178	1.65339	0.725426	0.0472814	0.608371	230.988	181.047	196.13	384.983	227.6	392.951
EHI_099330	9.95914	6.06339	13.8549	2.28501	1.1922	0.0473057	0.608371	12.8327	4.02327	1.33421	16.4289	8.37489	16.7609
EHI_093870	499.915	404.282	595.548	1.4731	0.558858	0.0473875	0.60849	295.152	559.234	358.459	595.272	609.396	581.977
EHI_194050	398.748	323.208	474.287	1.46744	0.553297	0.0477631	0.612376	453.422	233.35	282.853	466.032	526.633	430.197
EHI_156210	534.543	598.938	470.148	0.784969	-0.349293	0.0479269	0.612715	513.308	519.002	764.505	469.318	503.478	437.647
EHI_062690	650.003	472.129	827.877	1.7535	0.810235	0.0479407	0.612715	380.703	498.885	536.799	768.323	951.289	764.019
EHI_098620	183.335	129.636	237.035	1.82847	0.870634	0.0480088	0.612715	162.547	84.4887	141.871	235.48	259.129	216.495
EHI_179080	361.576	429.309	293.842	0.684452	-0.546979	0.048082	0.612717	342.205	474.746	470.978	279.29	301.003	301.231
EHI_107230	1149.5	1416.52	882.47	0.622984	-0.682733	0.0481578	0.612751	1514.26	1420.21	1315.09	865.253	956.215	825.942
EHI_154260	22.2082	31.7225	12.6939	0.400154	-1.32137	0.0482371	0.61283	47.0532	16.0931	32.0211	8.21443	18.2277	11.6395
EHI_128200	163.65	141.845	185.454	1.30744	0.386745	0.0484195	0.614217	188.213	140.814	96.5082	163.193	207.402	185.767
EHI_060370	71.3172	57.0625	85.572	1.49962	0.584597	0.048647	0.615632	55.6083	76.4421	39.137	90.3587	70.4476	95.9098
EHI_140750	509.659	631.817	387.501	0.613311	-0.705308	0.0487056	0.615632	645.912	659.816	589.723	360.887	421.7	379.915
EHI_131510	157.827	195.952	119.701	0.610869	-0.711065	0.0487513	0.615632	175.38	213.233	199.243	106.788	126.609	125.707
EHI_118850	167.863	210.415	125.31	0.595538	-0.747735	0.0490345	0.618277	213.878	213.233	204.135	118.835	145.822	111.274
EHI_098790	442.857	381.645	504.069	1.32078	0.401388	0.049143	0.618714	470.532	382.211	292.193	473.699	513.331	525.176
EHI_063900	617.313	418.567	816.059	1.94965	0.963213	0.049381	0.620039	372.148	406.35	477.204	932.611	552.742	962.823
EHI_048630	2801.38	2392.03	3210.74	1.34227	0.424673	0.049396	0.620039	2130.23	3093.89	1951.96	3412.27	3420.4	2799.54
EHI_194240	110.187	69.3037	151.07	2.17983	1.12421	0.0496036	0.620328	38.4981	80.4654	88.9476	135.264	151.733	166.213
EHI_185230	410.186	488.349	332.023	0.679888	-0.556632	0.0496045	0.620328	423.479	519.002	522.567	342.815	348.297	304.956
EHI_121620	1292.62	1482.72	1102.53	0.743583	-0.427434	0.049641	0.620328	1197.72	1532.87	1717.58	1136.88	1155.73	1014.97
EHI_073410	59.7642	75.3318	44.1966	0.586693	-0.769323	0.0497393	0.620631	64.1634	76.4421	85.3897	37.2387	57.6389	37.7121
EHI_161930	770.151	916.403	623.899	0.680813	-0.554669	0.0499362	0.622162	872.623	913.282	963.303	576.653	716.792	578.252
EHI_005130	488.545	545.39	431.7	0.791544	-0.337259	0.0500394	0.622522	474.809	462.676	698.684	456.174	490.67	348.255
EHI_010030	259.866	320.004	199.728	0.624143	-0.68005	0.0502155	0.622726	355.038	285.652	319.322	163.741	222.673	212.771
EHI_109880	129.305	150.311	108.298	0.720494	-0.472941	0.0502189	0.622726	119.772	140.814	190.348	107.883	128.086	88.9261
EHI_093360	318.175	240.36	395.99	1.64749	0.72027	0.0502785	0.622726	269.486	209.21	242.382	446.317	355.686	385.967
EHI_142050	135.356	104.308	166.405	1.59533	0.673857	0.0505297	0.624914	128.327	92.5352	92.0608	167.027	148.285	183.905
EHI_054240	453.618	303.517	603.719	1.98908	0.9921	0.05086	0.628072	325.095	382.211	203.245	847.729	324.65	638.778
EHI_192430	87.4776	78.1256	96.8296	1.23941	0.309653	0.0510023	0.628904	111.217	80.4654	42.6949	99.1207	101.977	89.3917
EHI_035130	318.297	209.933	426.661	2.03237	1.02316	0.0511991	0.630403	192.49	285.652	151.656	535.581	219.225	525.176
EHI_178850	528.312	413.377	643.246	1.55608	0.637915	0.0513152	0.630482	419.201	422.443	398.485	530.104	840.937	558.698
EHI_173430	244.064	202.874	285.254	1.40606	0.49166	0.0513559	0.630482	145.437	301.745	161.44	285.862	288.687	281.211
EHI_199640	249.204	291.24	207.168	0.71133	-0.491408	0.0515026	0.631359	243.821	289.675	340.225	187.837	258.144	175.524
EHI_110700	51.2442	39.5854	62.903	1.58904	0.668159	0.0517088	0.632142	59.8859	32.1862	26.6843	76.1203	40.8891	71.6996
EHI_016430	325.709	395.343	256.075	0.647728	-0.626539	0.0517173	0.632142	419.201	366.117	400.709	283.672	218.24	266.313
EHI_009950	319.764	226.036	413.493	1.82933	0.871314	0.0519895	0.632786	205.323	265.536	207.248	467.127	254.695	518.658
EHI_054520	597.377	486.818	707.935	1.45421	0.540236	0.0519954	0.632786	359.315	860.98	240.159	683.988	707.924	731.894
EHI_188760	1772.57	2132.07	1413.06	0.662765	-0.593431	0.05211	0.632786	2532.32	1738.05	2125.85	1291.86	1546.4	1400.93
EHI_095840	71.7343	94.8699	48.5987	0.512267	-0.965033	0.052232	0.632786	102.662	96.5585	85.3897	52.5723	44.3376	48.8861
EHI_165780	373.004	283.468	462.541	1.63172	0.706398	0.052305	0.632786	290.874	269.559	289.969	422.769	486.236	478.618
EHI_170150	1510.69	1170.8	1850.58	1.58061	0.660482	0.0523689	0.632786	701.52	1673.68	1137.2	1752.41	1876.47	1922.85
EHI_009390	196.301	228.516	164.087	0.718052	-0.477839	0.0523796	0.632786	201.045	209.21	275.293	150.05	195.086	147.124
EHI_104580	717.839	908.421	527.257	0.58041	-0.784855	0.0524974	0.632786	615.969	1194.91	914.382	490.675	589.198	501.897
EHI_122890	503.155	628.147	378.164	0.602031	-0.73209	0.0525147	0.632786	744.296	575.327	564.817	378.959	404.95	350.583
EHI_136330	136.042	105.988	166.097	1.56713	0.648128	0.0525792	0.632786	145.437	80.4654	92.0608	170.86	137.939	189.492
EHI_175450	607.155	361.342	852.969	2.36056	1.23913	0.0526724	0.632786	402.091	289.675	392.259	1135.78	522.691	900.435
EHI_055370	123.459	103.289	143.628	1.39054	0.475645	0.0526756	0.632786	162.547	108.628	38.6922	187.837	144.344	98.7033
EHI_177580	383.842	266.323	501.362	1.88253	0.912676	0.0528432	0.633764	188.213	285.652	325.104	558.033	466.038	480.015
EHI_178020	480.952	538.239	423.665	0.787132	-0.345322	0.0529376	0.633764	444.867	470.722	699.128	392.102	514.809	364.085
EHI_029720	64.5071	57.8669	71.1473	1.2295	0.298071	0.0530598	0.633764	72.7186	72.4188	28.4632	67.9059	81.2857	64.2503
EHI_077530	1517.91	1717.86	1317.96	0.767208	-0.382311	0.0530827	0.633764	1343.15	1544.94	2265.5	1242.02	1599.11	1112.74
EHI_087590	64.7537	50.6604	78.8471	1.55639	0.638199	0.0533338	0.633764	55.6083	60.349	36.0238	98.5731	53.6978	84.2703
EHI_186880	75.3653	101.039	49.6912	0.491801	-1.02385	0.0533438	0.633764	128.327	88.5119	86.2792	36.6911	62.5653	49.8172
EHI_023620	391.251	473.731	308.771	0.651786	-0.61753	0.0533815	0.633764	538.973	406.35	475.87	339.53	307.9	278.883
EHI_127390	168.383	144.181	192.585	1.33572	0.417616	0.0534201	0.633764	141.16	189.094	102.29	217.956	142.373	217.427
EHI_172020	8.18265	14.0471	2.31819	0.16503	-2.5992	0.0534928	0.633764	25.6654	4.02327	12.4527	2.19051	1.97056	2.79349
EHI_099800	358.735	444.005	273.465	0.615905	-0.699219	0.0535128	0.633764	500.475	410.373	421.167	231.647	318.246	270.503
EHI_172720	2238.85	2606.44	1871.27	0.717943	-0.478059	0.053615	0.634079	2108.84	2868.59	2841.88	1905.2	1996.67	1711.94
EHI_136360	74.5603	17.1809	131.94	7.67944	2.941	0.053799	0.635359	25.6654	16.0931	9.78424	214.67	26.1099	155.039
EHI_127700	184.276	228.324	140.227	0.614161	-0.703312	0.0540016	0.636234	239.544	221.28	224.148	154.979	133.013	132.691
EHI_076880	566.187	479.044	653.331	1.36382	0.447655	0.0540762	0.636234	534.695	619.583	282.853	797.347	442.391	720.255
EHI_093770	1426.91	1237.3	1616.52	1.30648	0.385686	0.054119	0.636234	1351.71	1384	976.2	1855.36	1356.73	1637.45
EHI_004970	72.2185	98.2943	46.1428	0.469435	-1.091	0.0541766	0.636234	141.16	56.3258	97.3977	49.2866	46.3082	42.8335
EHI_141360	103.345	128.16	78.5311	0.612759	-0.706609	0.0545111	0.639266	132.604	116.675	135.2	81.049	84.2415	70.3028
EHI_072240	335.373	220.886	449.86	2.03662	1.02617	0.0547302	0.640114	141.16	225.303	296.196	377.864	543.382	428.335
EHI_103640	74.2113	65.003	83.4196	1.28332	0.359879	0.0548056	0.640114	94.1064	76.4421	24.4606	105.145	56.6536	88.4605
EHI_028930	114.367	12.1339	216.6	17.8507	4.15791	0.0548124	0.640114	4.27756	20.1163	12.0079	362.53	33.9922	253.276
EHI_053480	19.7851	7.96243	31.6077	3.96961	1.989	0.0549122	0.640388	4.27756	8.04654	11.5632	39.9769	15.2719	39.5744
EHI_136340	179.093	75.7061	282.48	3.73127	1.89967	0.0550071	0.640603	68.441	68.3956	90.2818	375.673	129.564	342.202
EHI_035810	136.02	168.325	103.715	0.616163	-0.698615	0.0556191	0.645504	192.49	140.814	171.669	115.55	85.7194	109.877
EHI_046680	1026.98	1227.82	826.138	0.672851	-0.571642	0.0556218	0.645504	1407.32	1033.98	1242.15	896.468	727.137	854.808
EHI_159710	56.6792	75.6774	37.6811	0.497917	-1.00602	0.0557566	0.645504	102.662	56.3258	68.0449	42.1674	44.3376	26.5381
EHI_001860	39.6877	57.7828	21.5925	0.373685	-1.42011	0.0557928	0.645504	76.9961	56.3258	40.0264	15.8812	25.6173	23.2791
EHI_008220	390.644	462.968	318.321	0.687566	-0.54043	0.0558311	0.645504	509.03	382.211	497.662	301.743	398.546	254.673
EHI_061980	2693.97	3087.37	2300.56	0.745152	-0.424393	0.0559071	0.645504	2403.99	3347.36	3510.76	2309.35	2463.69	2128.64
EHI_092500	254.753	228.215	281.292	1.23257	0.301673	0.0559667	0.645504	316.54	233.35	134.756	325.839	234.497	283.539
EHI_023150	342.248	103.058	581.438	5.64188	2.49617	0.0561743	0.646095	175.38	72.4188	61.3739	888.253	133.013	723.048
EHI_185620	19.1564	6.85435	31.4584	4.58955	2.19835	0.056185	0.646095	8.55513	0	12.0079	23.548	34.9775	35.8498
EHI_050100	229.158	285.246	173.07	0.606739	-0.720853	0.0562491	0.646095	303.707	281.629	270.401	163.741	190.652	164.816
EHI_142870	400.495	330.997	469.993	1.41993	0.505823	0.0569392	0.653126	419.201	362.094	211.695	571.176	301.989	536.816
EHI_020110	45.3672	26.2167	64.5177	2.46093	1.29921	0.0570539	0.653548	47.0532	4.02327	27.5738	78.8585	45.3229	69.3717
EHI_174930	182.83	158.927	206.734	1.30081	0.379412	0.0573077	0.654906	201.045	173.001	102.735	230.004	144.836	245.361
EHI_016490	129.183	171.372	86.9943	0.507635	-0.978135	0.0573287	0.654906	162.547	217.257	134.311	98.0255	76.3593	86.5982
EHI_013060	346.64	389.247	304.033	0.781079	-0.356459	0.0574563	0.655094	337.927	333.931	495.883	257.385	374.899	279.815
EHI_068190	211.272	258.492	164.052	0.634651	-0.655964	0.0575014	0.655094	201.045	313.815	260.617	153.884	182.77	155.504
EHI_092640	2084.29	1553.86	2614.72	1.68273	0.7508	0.0577613	0.656737	1604.09	1287.45	1770.06	2314.83	2968.65	2560.7
EHI_154210	154.086	200.602	107.569	0.536232	-0.89907	0.0578028	0.656737	196.768	237.373	167.666	90.3587	127.594	104.756
EHI_197350	249.783	173.881	325.685	1.87303	0.905376	0.0578806	0.656737	175.38	136.791	209.472	286.41	376.377	314.268
EHI_035750	234.653	283.333	185.973	0.656376	-0.607405	0.0581498	0.65754	239.544	313.815	296.64	162.098	213.313	182.508
EHI_054800	4016.64	3658.65	4374.63	1.1957	0.25785	0.0582988	0.65754	3687.26	4920.46	2368.23	4537.1	4697.33	3889.47
EHI_148830	127.796	94.2206	161.372	1.7127	0.776272	0.0583018	0.65754	85.5513	104.605	92.5055	179.074	120.204	184.836
EHI_151180	574.202	720.655	427.749	0.593556	-0.752544	0.0583286	0.65754	650.19	889.142	622.633	426.603	448.795	407.849
EHI_143620	1383.94	1735.4	1032.47	0.59495	-0.749161	0.0583434	0.65754	1616.92	2128.31	1460.96	1111.14	1104.01	882.277
EHI_044190	712.357	849.77	574.945	0.67659	-0.563647	0.0585355	0.658666	1013.78	663.839	871.687	539.414	662.109	523.314
EHI_137750	101.151	132.923	69.3793	0.521951	-0.938013	0.0587415	0.658666	115.494	168.977	114.298	54.7628	71.4329	81.9424
EHI_198110	17.0994	26.7243	7.47455	0.279691	-1.83809	0.0587524	0.658666	34.2205	28.1629	17.7895	7.11917	7.38961	7.91489
EHI_151500	289.878	366.018	213.737	0.583953	-0.776076	0.0587826	0.658666	406.368	370.141	321.546	223.432	180.799	236.981
EHI_072110	1791.84	2000.11	1583.57	0.791742	-0.336898	0.0588361	0.658666	1676.8	1866.8	2456.73	1516.93	1777.45	1456.34
EHI_079260	152.084	132.111	172.057	1.30237	0.381141	0.0593416	0.663069	132.604	173.001	90.7266	170.312	185.233	160.626
EHI_148390	60.0604	81.1052	39.0157	0.48105	-1.05574	0.0594477	0.663069	98.3839	76.4421	68.4897	40.5245	36.948	39.5744
EHI_159730	444.723	325.885	563.561	1.72933	0.79021	0.059527	0.663069	295.152	313.815	368.688	547.628	577.374	565.682
EHI_012050	171.089	126.917	215.261	1.69608	0.762203	0.0595822	0.663069	106.939	144.838	128.974	207.551	231.048	207.184
EHI_044760	260.321	324.985	195.658	0.602052	-0.732039	0.0596489	0.663069	273.764	402.327	298.864	186.194	210.357	190.423
EHI_159480	18814.2	11120.3	26508.1	2.38376	1.25324	0.0597039	0.663069	10458.6	7893.65	15008.6	17988.5	32251.7	29284.1
EHI_063570	27.5336	35.6194	19.4477	0.545988	-0.873058	0.0598337	0.663579	12.8327	36.2094	57.816	17.5241	22.6615	18.1577
EHI_031220	861.296	661.045	1061.55	1.60586	0.68335	0.0599745	0.663579	778.516	832.817	371.801	1291.86	563.088	1329.7
EHI_201210	185.474	156.302	214.646	1.37328	0.457628	0.0601433	0.663579	175.38	173.001	120.524	208.099	204.446	231.394
EHI_029590	137.413	175.82	99.0064	0.563112	-0.828505	0.0602172	0.663579	201.045	168.977	157.437	106.788	81.2857	108.946
EHI_166370	58.5683	51.4013	65.7352	1.27886	0.354862	0.0603864	0.663579	76.9961	52.3025	24.9053	46.5484	81.2857	69.3717
EHI_149900	195.486	249.817	141.156	0.565039	-0.823578	0.0606066	0.663579	278.042	257.489	213.919	174.146	97.5428	151.78
EHI_048660	176.501	128.49	224.512	1.74731	0.805138	0.0606479	0.663579	175.38	120.698	89.3924	314.339	139.91	219.289
EHI_030470	162.124	204.182	120.067	0.588036	-0.766023	0.0606556	0.663579	213.878	209.21	189.458	122.669	120.204	117.327
EHI_180410	445.813	373.252	518.373	1.3888	0.473842	0.0606974	0.663579	342.205	462.676	314.875	491.77	592.646	470.703
EHI_034010	321.511	263.645	379.377	1.43897	0.525036	0.0608481	0.663579	307.985	253.466	229.485	362.53	414.311	361.291
EHI_105100	105.625	68.5415	142.709	2.08208	1.05802	0.0609307	0.663579	59.8859	60.349	85.3897	127.05	149.763	151.314
EHI_107550	58.6328	20.5555	96.71	4.70482	2.23414	0.0609373	0.663579	17.1103	16.0931	28.4632	146.764	50.2493	93.1163
EHI_011900	157.701	212.869	102.532	0.481666	-1.05389	0.0609837	0.663579	183.935	289.675	164.998	99.1207	116.756	91.7196
EHI_197300	1023.08	1221.93	824.229	0.674532	-0.568042	0.0610023	0.663579	1266.16	1178.82	1220.81	892.087	855.224	725.376
EHI_049590	275.949	340.84	211.057	0.619225	-0.691463	0.0610415	0.663579	346.483	354.048	321.99	205.361	253.217	174.593
EHI_176140	14642.8	11215.7	18069.9	1.61112	0.688063	0.0610869	0.663579	8589.35	12830.2	12227.6	17329.2	19222.3	17658.1
EHI_093350	129.94	105.429	154.451	1.46497	0.550867	0.0610952	0.663579	124.049	108.628	83.6108	188.932	122.175	152.245
EHI_003260	1180.75	1594.91	766.586	0.480645	-1.05696	0.0613258	0.664706	1950.57	1705.87	1128.3	704.798	718.27	876.69
EHI_012080	62.3948	47.3149	77.4747	1.63743	0.711432	0.0613575	0.664706	59.8859	44.256	37.8027	69.0012	76.3593	87.0638
EHI_134010	127.599	93.7906	161.408	1.72094	0.783195	0.0618767	0.669466	124.049	64.3723	92.9503	197.146	115.278	171.8
EHI_098070	53.6084	38.3147	68.9022	1.79832	0.846651	0.0619657	0.669565	55.6083	36.2094	23.1264	73.9298	35.4701	97.3065
EHI_108750	296.391	346.666	246.116	0.709952	-0.494207	0.0621641	0.670235	307.985	341.978	390.035	233.29	269.474	235.584
EHI_073540	7.54743	3.21168	11.8832	3.69998	1.88752	0.0621876	0.670235	4.27756	4.02327	1.33421	14.2383	8.37489	13.0363
EHI_046690	9117.6	10326.7	7908.48	0.765826	-0.384911	0.062466	0.672079	9256.65	9688.03	12035.5	6851.38	9069.51	7804.54
EHI_079280	192.085	128.499	255.67	1.98966	0.992524	0.0625595	0.672079	76.9961	144.838	163.664	248.623	283.268	235.119
EHI_025880	315.746	267.859	363.634	1.35756	0.441013	0.0626276	0.672079	346.483	241.396	215.698	364.721	353.716	372.465
EHI_047750	3775.52	2731.24	4819.79	1.76469	0.819412	0.0627287	0.672079	2155.89	2703.64	3334.2	5272.57	3906.64	5280.16
EHI_175270	904.919	727.005	1082.83	1.48944	0.574773	0.0627995	0.672079	714.353	764.421	702.242	988.469	1129.13	1130.9
EHI_045470	252.952	307.849	198.056	0.643355	-0.636313	0.0629759	0.672079	342.205	273.582	307.759	189.479	222.181	182.508
EHI_144280	177.788	330.004	25.5714	0.077488	-3.68988	0.0629989	0.672079	667.3	140.814	181.898	22.4528	30.0511	24.2102
EHI_080880	474.777	399.652	549.902	1.37595	0.460432	0.0630011	0.672079	367.87	494.862	336.222	542.152	549.787	557.767
EHI_111980	10133.9	8645.43	11622.4	1.34434	0.426901	0.0631068	0.672079	8063.21	10400.2	7472.94	10075.8	12378.6	12412.9
EHI_183250	615.876	716.695	515.056	0.718654	-0.47663	0.0631602	0.672079	607.414	756.375	786.297	508.747	602.499	433.922
EHI_050640	1251.93	1393.83	1110.03	0.796387	-0.328458	0.0633898	0.673667	996.672	1311.59	1873.24	1081.02	1175.44	1073.63
EHI_061750	85.5822	105.783	65.3809	0.618063	-0.694173	0.0635719	0.674748	106.939	96.5585	113.853	66.263	67.4917	62.3879
EHI_200840	436.363	397.9	474.826	1.19333	0.254994	0.0637572	0.675859	491.92	430.49	271.29	475.341	522.199	426.938
EHI_135040	91.6625	108.474	74.8512	0.690039	-0.535251	0.0641613	0.678686	124.049	68.3956	132.977	66.263	93.109	65.1814
EHI_178780	203.409	242.781	164.037	0.675658	-0.565634	0.0642603	0.678686	205.323	261.512	261.506	168.67	167.005	156.435
EHI_049030	131.354	87.5302	175.178	2.00134	1.00097	0.0643118	0.678686	102.662	52.3025	107.627	178.527	189.174	157.832
EHI_172500	362.655	411.355	313.956	0.763224	-0.389822	0.0643477	0.678686	393.536	341.978	498.551	315.434	317.753	308.681
EHI_129960	78.5012	52.6236	104.379	1.9835	0.98805	0.0644612	0.679029	51.3308	48.2792	58.2607	104.049	102.469	106.618
EHI_139570	2209.22	2578.27	1840.17	0.713722	-0.486566	0.0648032	0.681537	2181.56	2824.33	2728.91	1887.68	1930.66	1702.17
EHI_012600	360.724	254.309	467.14	1.83689	0.877269	0.0650433	0.681537	256.654	205.187	301.088	548.724	334.503	518.192
EHI_097870	426.244	327.577	524.911	1.6024	0.680236	0.065071	0.681537	295.152	350.024	337.556	543.247	529.588	501.897
EHI_055980	146.23	120.691	171.768	1.42321	0.50915	0.065076	0.681537	158.27	108.628	95.174	201.527	118.234	195.544
EHI_179700	41.4149	62.1307	20.6992	0.333156	-1.58573	0.0651057	0.681537	85.5513	64.3723	36.4685	19.167	18.7203	24.2102
EHI_125290	48.5205	26.7947	70.2463	2.62165	1.39048	0.0654479	0.684266	29.9429	36.2094	14.2316	83.7871	22.6615	104.29
EHI_060440	238.729	176.958	300.5	1.69815	0.76396	0.0657453	0.685827	201.045	140.814	189.014	317.624	314.305	269.572
EHI_095890	2748.5	2346.15	3150.85	1.34298	0.425443	0.0658361	0.685827	2369.77	2655.36	2013.33	2819.74	3757.37	2875.43
EHI_080730	723.318	792.953	653.684	0.824366	-0.278643	0.0658993	0.685827	740.018	603.49	1035.35	693.298	694.623	573.131
EHI_060380	856.462	610.767	1102.16	1.80454	0.851634	0.0659245	0.685827	500.475	575.327	756.5	1101.83	1146.37	1058.27
EHI_169100	6152.36	7048.33	5256.39	0.745763	-0.423211	0.0663746	0.689654	7109.31	6111.35	7924.34	4243.02	6199.88	5326.25
EHI_068720	642.019	774.379	509.658	0.65815	-0.603511	0.0667336	0.690052	906.843	655.793	760.502	461.103	505.449	562.423
EHI_027360	31.6407	16.8425	46.439	2.75725	1.46323	0.0667635	0.690052	17.1103	12.0698	21.3474	53.12	26.6026	59.5944
EHI_010020	2549.18	1656.16	3442.2	2.07843	1.05549	0.0667948	0.690052	1539.92	965.585	2462.96	3224.98	3553.41	3548.2
EHI_092260	28.5856	20.9008	36.2705	1.73536	0.795237	0.0668255	0.690052	25.6654	24.1396	12.8974	46.5484	23.1541	39.1089
EHI_105870	165.252	193.01	137.494	0.712368	-0.489306	0.0668813	0.690052	179.658	173.001	226.372	128.145	158.63	125.707
EHI_129780	87.1764	57.4804	116.872	2.03326	1.02379	0.0669067	0.690052	64.1634	40.2327	68.0449	108.43	120.204	121.982
EHI_051870	413.271	338.073	488.468	1.44486	0.530929	0.067155	0.691763	393.536	313.815	306.869	408.531	610.381	446.493
EHI_145050	184.271	152.674	215.869	1.41392	0.499701	0.0674909	0.693816	188.213	144.838	124.971	199.884	251.247	196.475
EHI_121500	243.901	292.659	195.144	0.666796	-0.584683	0.0675895	0.693816	342.205	233.35	302.422	207.551	217.254	160.626
EHI_196530	197.995	262.401	133.589	0.509102	-0.973974	0.067615	0.693816	213.878	358.071	215.253	120.478	152.719	127.569
EHI_126020	242.813	281.562	204.063	0.724751	-0.464444	0.0677158	0.693816	235.266	285.652	323.769	215.766	215.776	180.646
EHI_177560	232.426	75.5134	389.338	5.15588	2.36622	0.067768	0.693816	76.9961	108.628	40.9159	536.676	67.9844	563.354
EHI_120360	618.914	710.289	527.54	0.742712	-0.429126	0.0682177	0.697568	714.353	611.537	804.976	563.51	524.662	494.448
EHI_131120	20.9961	30.1552	11.837	0.392536	-1.3491	0.068364	0.697841	42.7756	20.1163	27.5738	8.76205	12.316	14.433
EHI_092370	1470.89	1012.84	1928.95	1.9045	0.929414	0.0686322	0.697841	825.57	852.933	1360.01	2100.15	1801.09	1885.61
EHI_117570	361.729	322.831	400.628	1.24098	0.311484	0.0686537	0.697841	384.981	350.024	233.488	404.15	410.369	387.364
EHI_134960	804.056	678.556	929.556	1.3699	0.454074	0.0687405	0.697841	611.691	852.933	571.044	858.134	758.666	1171.87
EHI_049450	209.906	254.682	165.13	0.648378	-0.625093	0.0687437	0.697841	286.597	221.28	256.169	179.074	172.917	143.399
EHI_193360	286.329	198.389	374.268	1.88654	0.91574	0.0687438	0.697841	166.825	185.07	243.272	277.648	468.501	376.655
EHI_066620	13.4382	4.99063	21.8858	4.38537	2.1327	0.0689263	0.698382	4.27756	4.02327	6.67107	24.6433	17.7351	23.2791
EHI_017600	964.196	1080.72	847.676	0.784365	-0.350402	0.0689637	0.698382	936.786	1009.84	1295.52	818.704	1064.6	659.729
EHI_099780	1967.15	2825.92	1108.39	0.392223	-1.35025	0.0691297	0.699219	3109.79	3552.55	1815.42	807.204	1451.32	1066.65
EHI_065680	106.962	87.6055	126.319	1.44191	0.52798	0.0694165	0.700086	124.049	88.5119	50.2554	125.407	81.2857	172.265
EHI_035480	91.2159	118.221	64.2109	0.543144	-0.880594	0.0695008	0.700086	162.547	84.4887	107.627	65.1678	74.3887	53.0763
EHI_009590	1762.67	2151.64	1373.69	0.63844	-0.647376	0.0695209	0.700086	2181.56	2317.4	1955.96	1384.95	1456.24	1279.88
EHI_186760	539.778	671.43	408.125	0.607845	-0.718224	0.0695494	0.700086	757.129	671.886	585.275	432.079	430.075	362.222
EHI_148740	38.9621	25.2137	52.7106	2.09055	1.06389	0.0697129	0.700766	25.6654	32.1862	17.7895	68.4535	22.1688	67.5093
EHI_136200	134.201	165.001	103.401	0.62667	-0.674221	0.0697841	0.700766	213.878	96.5585	184.566	101.311	107.396	101.497
EHI_068090	411.523	477.422	345.624	0.723938	-0.466062	0.0699716	0.701115	346.483	555.211	530.573	353.768	349.282	333.822
EHI_098220	247.152	307.982	186.322	0.604976	-0.72505	0.070108	0.701115	346.483	297.722	279.74	183.456	199.519	175.99
EHI_084260	1301.32	1563.11	1039.54	0.665046	-0.588473	0.0701542	0.701115	1355.99	1826.56	1506.77	1026.8	1092.68	999.138
EHI_055970	376.912	304.614	449.21	1.47468	0.560405	0.0701791	0.701115	312.262	317.838	283.743	461.651	364.061	521.917
EHI_067550	203.723	232.032	175.415	0.755995	-0.403552	0.070259	0.701115	213.878	197.14	285.077	173.051	191.637	161.557
EHI_039190	931.668	555.666	1307.67	2.35333	1.23471	0.0703205	0.701115	607.414	563.258	496.328	1878.91	698.564	1345.53
EHI_107210	1404.05	1654.05	1154.05	0.697713	-0.519295	0.070442	0.701292	1509.98	1758.17	1694.01	1164.26	1216.82	1081.08
EHI_152000	307.632	374.123	241.141	0.64455	-0.633636	0.0705828	0.701292	367.87	390.257	364.241	226.171	271.445	225.807
EHI_171170	115.465	85.8913	145.039	1.68864	0.755859	0.0706331	0.701292	85.5513	88.5119	83.6108	170.312	125.131	139.674
EHI_161860	116.254	151.036	81.4725	0.539425	-0.890505	0.0707075	0.701292	128.327	197.14	127.64	77.2156	77.3445	89.8572
EHI_177470	8650.28	5399.21	11901.3	2.20427	1.1403	0.0707565	0.701292	4042.3	4377.32	7778.03	9526.54	14387.6	11789.9
EHI_049000	1985.12	1495.87	2474.38	1.65414	0.726078	0.0709101	0.701354	1351.71	1573.1	1562.81	1694.36	2988.36	2740.41
EHI_198000	19.8719	26.4638	13.28	0.501819	-0.994761	0.07093	0.701354	29.9429	16.0931	33.3554	10.9526	8.86753	20.02
EHI_050000	309.786	355.583	263.99	0.742414	-0.429704	0.0710691	0.701902	376.426	277.606	412.717	288.053	257.158	246.758
EHI_192610	4146.07	3608.82	4683.32	1.29774	0.376003	0.0711798	0.702062	4542.77	3295.06	2988.64	4665.79	5033.31	4350.86
EHI_166840	38.488	56.1943	20.7818	0.369821	-1.4351	0.0712528	0.702062	64.1634	68.3956	36.0238	21.9051	15.7645	24.6758
EHI_085680	89.7947	61.4611	118.128	1.922	0.94261	0.0715596	0.703091	47.0532	68.3956	68.9344	98.0255	140.895	115.464
EHI_073550	186.054	227.406	144.702	0.636314	-0.652189	0.0719285	0.703091	230.988	225.303	225.927	145.669	131.535	156.901
EHI_023900	280.952	224.241	337.662	1.50579	0.590525	0.0719499	0.703091	136.882	333.931	201.911	324.196	325.635	363.154
EHI_138480	494.751	234.099	755.402	3.22685	1.69013	0.0720031	0.703091	145.437	269.559	287.301	1059.66	402.487	804.059
EHI_006070	2041.58	1639.64	2443.51	1.49027	0.575573	0.0720405	0.703091	1522.81	1754.15	1641.97	2139.04	2649.42	2542.08
EHI_015550	61.5167	80.7593	42.2741	0.523458	-0.933855	0.0721679	0.703091	81.2737	88.5119	72.4923	49.8342	36.948	40.04
EHI_131980	103.162	94.6566	111.667	1.17971	0.238432	0.0724226	0.703091	111.217	124.721	48.0317	117.192	83.2562	134.553
EHI_137040	542.285	433.128	651.443	1.50404	0.588846	0.0725722	0.703091	470.532	406.35	422.501	675.773	636.984	641.571
EHI_182050	84.5186	111.712	57.325	0.51315	-0.962548	0.0725788	0.703091	141.16	100.582	93.395	51.4771	49.264	71.234
EHI_067190	74.5135	12.7764	136.251	10.6643	3.41471	0.0726145	0.703091	21.3878	8.04654	8.89476	221.242	14.7792	172.731
EHI_098550	735.11	578.321	891.899	1.54222	0.625009	0.0728156	0.703091	449.144	796.607	489.212	1015.85	628.116	1031.73
EHI_092280	289.599	213.656	365.541	1.71088	0.774741	0.0728368	0.703091	192.49	209.21	239.269	354.316	359.135	383.174
EHI_151210	117.17	135.659	98.6806	0.727419	-0.459142	0.0728394	0.703091	132.604	80.4654	193.906	87.6205	115.77	92.6507
EHI_153590	623.453	891.356	355.551	0.398888	-1.32595	0.0728497	0.703091	1231.94	836.84	605.289	325.839	425.149	315.664
EHI_153720	842.188	979.249	705.127	0.72007	-0.473792	0.0728602	0.703091	983.839	901.212	1052.7	705.345	725.167	684.87
EHI_151640	2348.16	2791.94	1904.38	0.6821	-0.551945	0.0729383	0.703091	2673.48	2932.96	2769.38	1647.81	2159.24	1906.09
EHI_056440	252.388	186.917	317.858	1.70053	0.765982	0.0730497	0.703091	171.103	185.07	204.58	337.887	291.643	324.045
EHI_029050	1849.28	2205.32	1493.23	0.677104	-0.562552	0.0730512	0.703091	2412.55	2035.77	2167.65	1312.67	1791.24	1375.79
EHI_087380	263.212	327.773	198.651	0.606062	-0.722462	0.0730526	0.703091	235.266	434.513	313.54	191.67	214.791	189.492
EHI_170590	335.655	382.971	288.34	0.752901	-0.409467	0.0730993	0.703091	393.536	301.745	453.633	244.79	340.414	279.815
EHI_068330	251.865	292.998	210.732	0.719229	-0.475478	0.0731531	0.703091	256.654	289.675	332.664	184.551	241.394	206.253
EHI_174250	490.065	412.889	567.242	1.37384	0.458211	0.0732019	0.703091	496.197	386.234	356.235	573.367	521.706	606.653
EHI_073580	241.844	200.1	283.588	1.41723	0.503074	0.073454	0.704704	141.16	293.699	165.443	303.934	301.003	245.827
EHI_105360	80.3328	105.352	55.3133	0.525032	-0.929521	0.0736021	0.705319	128.327	96.5585	91.1713	45.4532	66.0138	54.473
EHI_038440	8.46198	15.7832	1.14076	0.0722771	-3.79032	0.0738583	0.706966	29.9429	12.0698	5.33686	0.547628	1.47792	1.39674
EHI_175280	1288.77	864.99	1712.55	1.97985	0.985389	0.0740426	0.707922	564.638	800.631	1229.7	1699.29	1882.38	1555.97
EHI_029080	35.9695	49.9902	21.9489	0.439064	-1.1875	0.0741415	0.70806	59.8859	48.2792	41.8054	17.5241	23.6467	24.6758
EHI_031950	48.4105	85.8711	10.9498	0.127514	-2.97127	0.0745176	0.710842	166.825	12.0698	78.7187	6.57154	20.6909	5.58698
EHI_025590	1782.74	1357.92	2207.57	1.6257	0.701062	0.0748588	0.712845	1073.67	1625.4	1374.69	1560.19	2674.54	2387.97
EHI_158130	396.173	346.415	445.931	1.28728	0.36432	0.0748976	0.712845	397.813	370.141	271.29	407.436	468.501	461.857
EHI_060400	63.5393	37.9062	89.1723	2.35244	1.23416	0.075441	0.71694	29.9429	32.1862	51.5896	73.3822	101.484	92.6507
EHI_073590	101.976	117.304	86.6478	0.738659	-0.437019	0.0755767	0.71694	89.8288	112.652	149.432	90.9063	76.8519	92.1851
EHI_023610	426.089	510.754	341.424	0.668471	-0.581062	0.0756169	0.71694	560.361	462.676	509.225	304.481	406.921	312.871
EHI_128140	44.8491	62.5826	27.1156	0.433277	-1.20664	0.0756698	0.71694	64.1634	76.4421	47.1422	28.4767	21.6762	31.194
EHI_092420	653.24	754.367	552.113	0.731889	-0.450303	0.0760452	0.718375	564.638	869.026	829.437	529.557	586.242	540.54
EHI_050760	1615.58	1759.64	1471.51	0.836258	-0.257981	0.0760501	0.718375	1317.49	1677.7	2283.73	1393.17	1444.91	1576.46
EHI_124540	214.867	182.939	246.795	1.34906	0.431954	0.0761406	0.718375	222.433	249.443	76.9397	324.196	143.358	272.831
EHI_000920	30.3651	19.595	41.1351	2.09926	1.06988	0.076164	0.718375	12.8327	28.1629	17.7895	35.0482	32.0216	56.3354
EHI_201290	226.25	184.537	267.962	1.45208	0.538116	0.0762512	0.718389	205.323	185.07	163.219	295.719	207.402	300.766
EHI_068550	40.7177	50.8521	30.5833	0.601416	-0.733565	0.0767872	0.721845	59.8859	32.1862	60.4844	30.6672	27.0952	33.9875
EHI_070110	1311.54	1528.77	1094.31	0.715811	-0.482349	0.0767902	0.721845	1826.52	993.747	1766.06	1066.23	1205	1011.71
EHI_160690	25.0011	33.9318	16.0704	0.473609	-1.07823	0.0769799	0.722818	38.4981	28.1629	35.1343	12.0478	22.6615	13.5019
EHI_159470	20.1767	10.6659	29.6875	2.78341	1.47685	0.0771476	0.723319	12.8327	8.04654	11.1185	32.8577	31.529	24.6758
EHI_159460	74.1637	58.9197	89.4077	1.51745	0.601649	0.0772057	0.723319	89.8288	40.2327	46.6975	75.0251	109.859	83.3391
EHI_166040	87.0962	111.486	62.7061	0.562456	-0.830189	0.0773193	0.723516	115.494	116.675	102.29	61.882	68.9697	57.2665
EHI_173600	104.929	126.616	83.2425	0.657441	-0.605066	0.0774372	0.723516	111.217	88.5119	180.119	59.6915	128.579	61.4568
EHI_037170	88.0266	65.5403	110.513	1.68618	0.753761	0.0775584	0.723516	34.2205	100.582	61.8186	115.002	102.469	114.067
EHI_170410	90.664	61.2003	120.128	1.96286	0.97296	0.077572	0.723516	64.1634	48.2792	71.1581	139.645	85.7194	135.019
EHI_146520	471.474	569.763	373.185	0.654982	-0.610472	0.0779544	0.726275	526.14	635.677	547.473	336.244	435.987	347.324
EHI_068230	1025.88	1134.94	916.822	0.807812	-0.307908	0.0783548	0.729195	799.904	1146.63	1458.3	826.919	1012.87	910.678
EHI_083380	76.6612	61.5593	91.763	1.49064	0.575936	0.0785315	0.73003	72.7186	64.3723	47.587	89.8111	104.932	80.5456
EHI_096570	3207.95	4091.78	2324.13	0.568	-0.816037	0.0786462	0.730286	2617.87	5459.58	4197.88	1963.25	2999.69	2009.45
EHI_012200	61.0195	36.0569	85.982	2.38462	1.25376	0.0787445	0.73037	34.2205	24.1396	49.8107	80.5014	77.3445	100.1
EHI_022960	3924.44	2848.52	5000.36	1.75542	0.81182	0.0788294	0.73037	2014.73	3266.89	3263.93	4149.38	6305.3	4546.4
EHI_165290	376.437	300.175	452.699	1.50812	0.59275	0.0789348	0.730372	299.429	309.792	291.303	473.151	472.442	412.505
EHI_105330	375.915	458.277	293.554	0.640561	-0.642593	0.0790039	0.730372	432.034	510.955	431.841	246.98	373.421	260.26
EHI_169870	76.6199	52.5601	100.68	1.91552	0.937733	0.0793159	0.731212	55.6083	44.256	57.816	107.335	69.4623	125.241
EHI_086030	1404.47	1158.98	1649.95	1.42362	0.509561	0.079331	0.731212	988.117	1404.12	1084.72	1859.2	1544.92	1545.73
EHI_157010	569.555	309.714	829.396	2.67794	1.42113	0.0793564	0.731212	260.931	301.745	366.464	1123.73	454.707	909.746
EHI_096450	374.613	439.927	309.3	0.703071	-0.508257	0.0795412	0.731525	449.144	402.327	468.309	286.957	327.606	313.336
EHI_011950	1241.05	1500.52	981.579	0.65416	-0.612284	0.0796603	0.731525	1137.83	1854.73	1509	848.824	1269.04	826.873
EHI_001950	2606.03	2039.82	3172.24	1.55516	0.637059	0.0797573	0.731525	1732.41	2200.73	2186.33	2899.69	3648.49	2968.55
EHI_027700	1830.69	1317.94	2343.45	1.77812	0.83035	0.0797929	0.731525	1073.67	1219.05	1661.1	2582.62	2094.21	2353.51
EHI_048260	255.428	315.473	195.383	0.619332	-0.691215	0.0798265	0.731525	235.266	177.024	534.131	167.027	222.181	196.941
EHI_021190	2942.05	2401.41	3482.68	1.45027	0.536317	0.0800625	0.73235	1698.19	3158.27	2347.77	3306.58	3660.32	3481.15
EHI_009490	100.436	127.933	72.9377	0.570122	-0.810657	0.0802164	0.73235	149.715	116.675	117.411	61.3344	78.3298	79.1489
EHI_027380	5831.15	5047.92	6614.39	1.31032	0.38992	0.0803097	0.73235	5081.74	5773.39	4288.61	6911.07	7444.29	5487.81
EHI_189880	112.203	126.467	97.9379	0.774413	-0.368826	0.0803652	0.73235	132.604	80.4654	166.332	113.359	81.2857	99.1689
EHI_073350	196.89	228.904	164.876	0.720287	-0.473356	0.0804468	0.73235	196.768	229.326	260.617	162.646	169.961	162.022
EHI_023890	273.651	190.427	356.874	1.87407	0.906176	0.0805068	0.73235	171.103	156.907	243.272	292.434	435.987	342.202
EHI_000640	35.3353	26.5335	44.1372	1.66345	0.734179	0.0805701	0.73235	17.1103	44.256	18.2343	54.7628	32.0216	45.627
EHI_022290	10.7749	3.20481	18.3449	5.72419	2.51707	0.0807513	0.73235	4.27756	0	5.33686	16.9765	14.7792	23.2791
EHI_104470	482.802	377.06	588.545	1.56088	0.64236	0.0807747	0.73235	337.927	402.327	390.925	591.986	574.911	598.738
EHI_069350	2571.51	1958.2	3184.82	1.6264	0.701686	0.08079	0.73235	1835.07	1814.49	2225.03	3176.79	3206.6	3171.08
EHI_007640	517.755	447.319	588.19	1.31492	0.394979	0.0809213	0.732749	444.867	531.072	366.02	639.63	595.11	529.832
EHI_050140	333.946	370.91	296.983	0.800685	-0.320693	0.081201	0.732927	295.152	289.675	527.904	347.744	277.357	265.847
EHI_049770	370.944	352.262	389.626	1.10607	0.145441	0.0812745	0.732927	487.642	410.373	158.772	420.031	368.002	380.846
EHI_118410	85.624	102.628	68.6197	0.668622	-0.580736	0.081289	0.732927	98.3839	92.5352	116.966	69.0012	75.8666	60.9912
NCRNA_DS571427_1	662.902	1315.3	10.5024	0.00798478	-6.96853	0.0812906	0.732927	3319.39	583.374	43.1396	3.28577	22.1688	6.05256
EHI_098380	2475.98	2779.85	2172.12	0.781382	-0.3559	0.081538	0.732988	2493.82	2619.15	3226.58	1984.61	2573.06	1958.7
EHI_179380	178.715	231.075	126.355	0.546813	-0.870881	0.0815541	0.732988	239.544	269.559	184.122	121.026	129.072	128.966
EHI_045060	193.295	234.013	152.578	0.652005	-0.617044	0.0815597	0.732988	226.711	241.396	233.932	161.55	136.954	159.229
EHI_154440	100.484	116.267	84.7021	0.728515	-0.456969	0.081773	0.734118	119.772	84.4887	144.54	83.2395	84.7341	86.1326
EHI_004920	358.49	289.171	427.809	1.47943	0.565044	0.0822105	0.735413	329.372	261.512	276.627	425.507	387.215	470.703
EHI_198590	223.509	274.431	172.587	0.628889	-0.669124	0.0822593	0.735413	290.874	273.582	258.838	182.36	138.925	196.475
EHI_163250	71.9379	84.1211	59.7547	0.710341	-0.493416	0.0824688	0.735413	59.8859	68.3956	124.082	49.8342	84.7341	44.6958
EHI_067840	84.0815	104.901	63.2617	0.603059	-0.729628	0.0824842	0.735413	136.882	72.4188	105.403	58.0486	75.8666	55.8698
EHI_178870	718.12	851.82	584.42	0.686084	-0.543543	0.0825634	0.735413	829.847	873.049	852.563	522.985	673.439	556.836
EHI_119260	134.043	97.5599	170.526	1.74791	0.805631	0.0826493	0.735413	89.8288	96.5585	106.292	151.145	179.321	181.111
EHI_107560	556.265	284.486	828.045	2.91067	1.54135	0.0826775	0.735413	278.042	245.419	329.996	1177.95	436.479	869.706
EHI_199110	212.238	276.984	147.491	0.53249	-0.909173	0.0827269	0.735413	295.152	325.885	209.916	128.145	153.704	160.626
EHI_092150	136.5	111.097	161.902	1.4573	0.543295	0.0829744	0.735413	102.662	136.791	93.8398	189.479	112.322	183.905
EHI_177640	10126.3	7687.3	12565.4	1.63456	0.708906	0.082986	0.735413	6343.63	7829.28	8888.98	11487.6	14690	11518.5
EHI_105110	269.628	229.705	309.551	1.3476	0.430393	0.0830475	0.735413	230.988	269.559	188.569	319.267	295.584	313.802
EHI_158050	1772.55	1260.67	2284.42	1.81207	0.857636	0.0830494	0.735413	949.619	1186.86	1645.53	2152.18	2392.26	2308.82
EHI_175030	1061.28	841.239	1281.32	1.52313	0.607042	0.0830574	0.735413	718.631	933.398	871.687	1171.92	1433.58	1238.45
EHI_183060	616.728	686.079	547.378	0.797835	-0.325837	0.0832196	0.736072	645.912	575.327	836.997	501.628	581.808	558.698
EHI_007030	510.886	648.741	373.032	0.575009	-0.798344	0.0834382	0.736843	864.068	454.629	627.526	309.41	475.398	334.288
EHI_177550	100.203	73.5388	126.866	1.72516	0.786733	0.0835357	0.736843	85.5513	60.349	74.716	133.621	122.667	124.31
EHI_188170	5689.49	4317.48	7061.5	1.63556	0.709786	0.0835725	0.736843	3383.55	4578.48	4990.41	6862.33	7178.76	7143.42
EHI_179350	68.2226	93.1963	43.2488	0.464062	-1.10761	0.0836583	0.736843	106.939	104.605	68.0449	39.9769	49.264	40.5056
EHI_191750	5512.87	6073.82	4951.93	0.81529	-0.294615	0.0837827	0.737044	5530.89	5286.58	7404	4275.33	5969.32	4611.12
EHI_109910	216.397	261.487	171.308	0.65513	-0.610147	0.0839283	0.737044	329.372	197.14	257.948	191.122	180.799	142.002
EHI_095870	929.29	1122.15	736.427	0.656262	-0.607656	0.0839448	0.737044	1043.73	1275.38	1047.36	682.893	834.533	691.854
EHI_148300	59.9777	44.6536	75.3018	1.68635	0.753907	0.0842185	0.737552	38.4981	56.3258	39.137	75.5727	75.374	74.9586
EHI_056400	1018.47	1159.17	877.763	0.757236	-0.401185	0.0842609	0.737552	1219.11	957.538	1300.86	826.919	1032.57	773.797
EHI_049520	122.006	144.226	99.7862	0.691873	-0.53142	0.0842743	0.737552	141.16	128.745	162.774	96.9302	108.381	94.0475
EHI_051740	301.726	242.808	360.644	1.48531	0.570763	0.0843544	0.737552	226.711	269.559	232.153	303.934	432.538	345.462
EHI_099850	266.349	313.877	218.821	0.697156	-0.520446	0.0849334	0.74058	295.152	313.815	332.664	214.123	229.57	212.771
EHI_035120	85.6992	46.0013	125.397	2.72595	1.44676	0.0849867	0.74058	59.8859	56.3258	21.7922	159.907	30.0511	186.233
EHI_120600	12730	22053.4	3406.59	0.15447	-2.6946	0.085399	0.74058	37723.8	18635.8	9800.69	2519.64	4770.24	2929.9
EHI_071350	78.947	99.2116	58.6823	0.591486	-0.757583	0.0854305	0.74058	119.772	80.4654	97.3977	59.1439	60.1021	56.8009
EHI_135140	209.977	167.519	252.435	1.5069	0.591587	0.0855672	0.74058	188.213	156.907	157.437	267.243	250.754	239.309
EHI_067860	336.656	384.191	289.122	0.752547	-0.410147	0.0856658	0.74058	333.65	378.187	440.736	301.743	295.584	270.037
EHI_125620	223.03	194.419	251.642	1.29433	0.372208	0.0857962	0.74058	213.878	221.28	148.098	296.815	194.593	263.519
EHI_105310	48.6068	31.08	66.1335	2.12784	1.08939	0.0858219	0.74058	29.9429	28.1629	35.1343	76.668	46.3082	75.4242
EHI_048150	163.98	218.89	109.07	0.498284	-1.00496	0.0858671	0.74058	230.988	273.582	152.1	112.264	107.396	107.549
EHI_171270	78.6231	91.4131	65.8332	0.720173	-0.473584	0.0860392	0.74058	89.8288	56.3258	128.085	54.7628	89.6605	53.0763
EHI_118000	365.815	305.622	426.008	1.39391	0.479133	0.0860634	0.74058	278.042	382.211	256.614	481.913	296.077	500.035
EHI_197390	182.995	141.932	224.059	1.57863	0.658677	0.0861478	0.74058	218.156	76.4421	131.198	236.028	235.482	200.666
EHI_193190	210.836	145.512	276.161	1.89786	0.924377	0.0861954	0.74058	132.604	120.698	183.232	350.482	226.122	251.88
EHI_155380	147.527	182.667	112.387	0.615257	-0.70074	0.0862326	0.74058	209.601	164.954	173.448	96.9302	135.476	104.756
EHI_101240	9802.58	7677.96	11927.2	1.55343	0.635458	0.0862891	0.74058	6519.01	8151.14	8363.75	10851.3	13669.3	11261
EHI_123950	9.96712	5.99991	13.9343	2.32242	1.21563	0.0863005	0.74058	17.1103	0	0.889476	13.1431	21.6762	6.98372
EHI_131210	614.132	718.961	509.303	0.708387	-0.497391	0.0863824	0.74058	748.573	659.816	748.494	486.294	535.993	505.622
EHI_016900	26.8478	2.97867	50.717	17.0267	4.08973	0.0864761	0.74058	0	8.04654	0.889476	51.4771	1.97056	98.7033
EHI_184790	94.1274	76.1146	112.14	1.47331	0.559058	0.0864969	0.74058	94.1064	72.4188	61.8186	128.145	87.69	120.586
EHI_094810	23.9737	32.2307	15.7168	0.487635	-1.03613	0.0865342	0.74058	42.7756	20.1163	33.8001	19.167	9.36017	18.6233
EHI_141410	156.567	182.739	130.395	0.713559	-0.486894	0.0865556	0.74058	171.103	168.977	208.137	121.574	144.836	124.776
EHI_110180	49855.9	37781	61930.9	1.63921	0.712997	0.0868611	0.742436	24604.5	44923.8	43814.7	59854.7	71846.2	54091.7
EHI_122310	2592.87	2956.22	2229.53	0.754182	-0.407016	0.0870207	0.743044	2416.82	3214.59	3237.25	2269.92	2353.34	2065.32
EHI_166480	854.596	989.393	719.799	0.727516	-0.458949	0.0874883	0.744464	1022.34	889.142	1056.7	651.13	818.276	689.992
EHI_018950	6.20006	10.0729	2.32721	0.231036	-2.11381	0.0875874	0.744464	12.8327	8.04654	9.3395	2.19051	2.4632	2.32791
EHI_139040	830.461	955.141	705.781	0.738929	-0.436492	0.0876845	0.744464	641.634	1146.63	1077.16	664.821	752.754	699.769
EHI_140540	8547.56	9319.11	7776.01	0.834416	-0.261161	0.0876874	0.744464	7032.31	9036.26	11888.7	6869.45	8820.73	7637.87
EHI_161640	350.198	399.275	301.121	0.754169	-0.40704	0.0877107	0.744464	329.372	410.373	458.08	313.791	273.908	315.664
EHI_096190	42.678	57.1479	28.2081	0.493598	-1.01859	0.087845	0.744464	68.441	52.3025	50.7001	23.0004	36.948	24.6758
EHI_098810	686.471	527.9	845.042	1.60076	0.678759	0.0878588	0.744464	402.091	595.444	586.165	680.154	925.671	929.301
EHI_090440	357.774	271.666	443.881	1.63393	0.708342	0.0880057	0.744464	252.376	265.536	297.085	495.056	380.318	456.27
EHI_187760	337.099	380.302	293.896	0.772796	-0.37184	0.0881165	0.744464	303.707	386.234	450.964	272.719	347.311	261.657
EHI_146500	300.498	347.139	253.858	0.731285	-0.451495	0.0881494	0.744464	346.483	309.792	385.143	264.505	259.621	237.447
EHI_042970	31.1158	42.0349	20.1967	0.480474	-1.05747	0.0881637	0.744464	34.2205	52.3025	39.5817	17.5241	21.1835	21.8823
EHI_167020	480.83	392.009	569.651	1.45316	0.53919	0.0885349	0.746846	406.368	398.304	371.356	654.964	540.919	513.071
EHI_198330	828.524	616.985	1040.06	1.68572	0.753364	0.0886261	0.746864	526.14	595.444	729.371	1054.73	1028.14	1037.32
EHI_000430	354.847	281.589	428.105	1.52032	0.604373	0.0887673	0.747303	278.042	285.652	281.075	465.484	353.716	465.116
EHI_010710	667.176	758.902	575.45	0.758266	-0.399224	0.0891539	0.749695	735.741	683.956	857.01	544.343	608.411	573.596
EHI_185110	12.9005	23.0182	2.7829	0.1209	-3.04811	0.0892302	0.749695	34.2205	28.1629	6.67107	0.547628	6.40432	1.39674
EHI_066200	77.5138	53.1953	101.832	1.91431	0.936825	0.0893613	0.750045	42.7756	56.3258	60.4844	82.1443	107.888	115.464
EHI_104890	108.79	83.4703	134.109	1.60667	0.684072	0.0896456	0.751193	98.3839	72.4188	79.6081	142.383	104.44	155.504
EHI_099700	6233.96	7129.9	5338.01	0.748679	-0.41758	0.0896774	0.751193	6168.25	7519.49	7701.98	4923.73	6224.51	4865.79
EHI_118600	219.104	244.449	193.759	0.792639	-0.335265	0.0900274	0.753373	218.156	209.21	305.98	192.765	207.402	181.111
EHI_012950	57.4137	70.2564	44.571	0.634406	-0.656522	0.0902372	0.753418	55.6083	76.4421	78.7187	46.0008	54.1904	33.5219
EHI_185260	255.208	171.185	339.231	1.98167	0.986714	0.0902569	0.753418	94.1064	185.07	234.377	354.863	361.598	301.231
EHI_007320	1248.51	1037.69	1459.33	1.40632	0.491927	0.0904755	0.753418	1159.22	977.654	976.2	1588.67	1373.48	1415.83
EHI_065890	198.824	234.621	163.027	0.694853	-0.52522	0.0905141	0.753418	243.821	209.21	250.832	150.05	196.564	142.468
EHI_049900	115.476	132.311	98.6404	0.745518	-0.423686	0.090651	0.753418	89.8288	132.768	174.337	79.9537	134.491	81.4768
EHI_075410	25.0359	16.8775	33.1942	1.96677	0.975828	0.0906529	0.753418	25.6654	12.0698	12.8974	47.6437	21.6762	30.2628
EHI_119030	29.5627	39.4588	19.6667	0.49841	-1.00459	0.0907018	0.753418	47.0532	32.1862	39.137	18.6194	23.1541	17.2265
EHI_146340	9081.75	10415.6	7747.85	0.743867	-0.426884	0.0907891	0.753418	8888.77	11160.5	11197.6	6573.18	8658.65	8011.73
EHI_024430	212.413	137.45	287.375	2.09077	1.06403	0.0908415	0.753418	136.882	120.698	154.769	354.316	167.005	340.806
EHI_147540	6601.84	5540.65	7663.04	1.38306	0.46786	0.0911286	0.755052	6022.81	5407.27	5191.87	7628.46	8361.09	6999.55
EHI_048230	775.674	899.383	651.965	0.724903	-0.464141	0.0912385	0.755193	787.072	961.561	949.516	652.225	636.491	667.178
EHI_155200	84.0584	66.9947	101.122	1.5094	0.59398	0.0913514	0.755193	76.9961	68.3956	55.5923	111.716	90.1532	101.497
EHI_038600	342.221	314.805	369.637	1.17418	0.231649	0.0915463	0.755193	414.924	309.792	219.701	381.149	365.539	362.222
EHI_176980	2013.26	1616.48	2410.03	1.49091	0.576194	0.0915876	0.755193	1163.5	2160.5	1525.45	2015.82	2953.87	2260.4
EHI_111820	89.1668	124.078	54.2555	0.437269	-1.19341	0.0915959	0.755193	162.547	128.745	80.9423	48.1913	60.1021	54.473
EHI_042690	257.629	206.199	309.059	1.49883	0.583841	0.0919371	0.755999	119.772	313.815	185.011	308.862	297.062	321.251
EHI_176180	227.688	143.812	311.564	2.16647	1.11535	0.0921171	0.755999	102.662	108.628	220.145	296.267	324.157	314.268
EHI_146510	477.759	527.276	428.242	0.812178	-0.300132	0.0921732	0.755999	393.536	510.955	677.336	349.935	515.302	419.489
EHI_119350	238.234	200.256	276.212	1.37929	0.46393	0.0922521	0.755999	179.658	249.443	171.669	284.767	221.688	322.182
EHI_183010	459.342	513.98	404.705	0.787394	-0.344843	0.0923365	0.755999	359.315	446.583	736.042	363.625	480.817	369.672
EHI_049860	113.74	153.456	74.0249	0.482385	-1.05174	0.0923747	0.755999	158.27	197.14	104.958	80.5014	68.477	73.0963
EHI_151720	55.2841	65.2029	45.3653	0.695756	-0.523348	0.0923876	0.755999	64.1634	48.2792	83.166	39.4292	56.161	40.5056
EHI_143630	77.7978	100.206	55.3891	0.55275	-0.855302	0.0924149	0.755999	124.049	88.5119	88.0582	66.263	47.2935	52.6107
EHI_140020	215.143	199.337	230.95	1.15859	0.212369	0.092679	0.756478	196.768	277.606	123.637	251.909	195.578	245.361
EHI_050980	274.504	330.499	218.509	0.661149	-0.596952	0.0926857	0.756478	290.874	378.187	322.435	203.718	240.901	210.908
EHI_051750	235.928	311.419	160.437	0.51518	-0.956852	0.0927442	0.756478	419.201	269.559	245.495	130.336	193.608	157.367
EHI_118920	478.717	570.154	387.279	0.679254	-0.557977	0.0929639	0.757534	667.3	482.792	560.37	372.935	427.612	361.291
EHI_070560	91.4919	113.936	69.0474	0.606017	-0.722571	0.0932364	0.757989	149.715	80.4654	111.629	58.5962	85.2268	63.3191
EHI_004600	3922.98	2801.7	5044.27	1.80043	0.848342	0.0933449	0.757989	2344.1	2361.66	3699.33	5324.04	4371.69	5437.06
EHI_037240	223.855	180.168	267.543	1.48497	0.570429	0.0934015	0.757989	158.27	213.233	169	295.172	245.335	262.122
EHI_012330	4167.9	3679.72	4656.08	1.26534	0.33952	0.0934824	0.757989	3832.7	4147.99	3058.46	4384.31	5508.21	4075.7
EHI_093740	7151.2	6256.59	8045.81	1.28598	0.362863	0.0935101	0.757989	4906.36	8851.19	5012.2	7748.39	8707.42	7681.63
EHI_095060	33.7429	21.4166	46.0693	2.15111	1.10508	0.0936144	0.757989	29.9429	12.0698	22.2369	43.2626	50.2493	44.6958
EHI_056500	260.443	170.619	350.268	2.05293	1.03769	0.0936525	0.757989	136.882	185.07	189.903	442.484	208.387	399.935
EHI_103380	5.82715	9.62817	2.02613	0.210438	-2.24854	0.0939069	0.758902	12.8327	8.04654	8.00529	2.73814	1.47792	1.86233
EHI_169810	152.851	114.691	191.012	1.66544	0.735904	0.0939464	0.758902	98.3839	124.721	120.969	207.551	161.093	204.39
EHI_153100	730.729	1070.33	391.128	0.365428	-1.45234	0.0941131	0.759139	1548.48	969.608	692.902	347.744	452.244	373.396
EHI_029540	249.222	296.18	202.265	0.682914	-0.550224	0.0942354	0.759139	256.654	329.908	301.977	198.241	216.269	192.285
EHI_040640	58.2193	43.2903	73.1483	1.68972	0.756781	0.0942473	0.759139	42.7756	72.4188	14.6764	84.3348	27.0952	108.015
EHI_095930	237.856	187.566	288.146	1.53624	0.619406	0.094534	0.760718	149.715	225.303	187.68	237.671	349.282	277.487
EHI_012940	307.398	353.231	261.565	0.740494	-0.43344	0.0949565	0.763385	346.483	317.838	395.372	227.813	339.922	216.961
EHI_166810	23932.3	26806.7	21057.8	0.785544	-0.348236	0.0953145	0.765529	21849.8	28038.2	30532.2	19731.6	22562.9	20879
EHI_051050	126.035	107.765	144.305	1.33907	0.421231	0.0954173	0.765621	98.3839	148.861	76.0502	177.432	99.5134	155.97
EHI_098000	737.405	526.402	948.409	1.80168	0.849344	0.0957563	0.767606	470.532	422.443	686.231	823.633	1094.15	927.438
EHI_197410	259.06	193.729	324.391	1.67445	0.743691	0.0964254	0.771707	162.547	201.163	217.477	324.744	353.716	294.713
EHI_129470	77.787	120.656	34.9183	0.289404	-1.78884	0.0964615	0.771707	201.045	72.4188	88.5029	35.0482	31.529	38.1777
EHI_126880	5714.59	4081.62	7347.57	1.80016	0.848124	0.0966553	0.771707	2433.93	4425.6	5385.33	6760.47	8247.29	7034.94
EHI_159300	1197	889.64	1504.36	1.69097	0.757854	0.096692	0.771707	727.186	869.026	1072.71	1577.17	1601.08	1334.82
EHI_199080	167.513	197.011	138.015	0.700545	-0.513451	0.096728	0.771707	162.547	213.233	215.253	113.359	159.615	141.071
EHI_151790	95.7421	119.258	72.2264	0.605632	-0.723487	0.0971571	0.772349	102.662	140.814	114.298	71.1917	71.9255	73.5619
EHI_104900	54.1965	42.8324	65.5605	1.53063	0.614123	0.0972489	0.772349	51.3308	44.256	32.9106	78.3109	35.9627	82.4079
EHI_047760	1749.26	1467.33	2031.19	1.38428	0.469137	0.0972587	0.772349	1865.02	1335.73	1201.24	2508.69	1439.5	2145.4
EHI_092610	137.584	120.831	154.337	1.27729	0.353085	0.0973244	0.772349	149.715	124.721	88.0582	150.05	154.196	158.763
EHI_153020	91.5323	101.931	81.1335	0.795965	-0.329223	0.0973251	0.772349	81.2737	72.4188	152.1	67.3583	85.7194	90.3228
EHI_068340	804.619	1051.24	557.999	0.530801	-0.913757	0.0973855	0.772349	1450.09	748.328	955.298	470.96	736.99	466.047
EHI_155170	929.783	666.131	1193.44	1.7916	0.841245	0.0974532	0.772349	483.365	655.793	859.234	1260.09	1309.44	1010.78
EHI_159160	8391.28	6398.87	10383.7	1.62274	0.698429	0.0975483	0.772373	5453.89	6308.49	7434.24	11523.2	9822.26	9805.61
EHI_007360	473.709	562.281	385.137	0.684955	-0.54592	0.0981066	0.775935	517.585	615.56	553.699	376.221	411.847	367.344
EHI_166030	1181.43	1329.54	1033.31	0.777196	-0.36365	0.098227	0.775935	1073.67	1416.19	1498.77	1157.69	921.237	1021.02
EHI_105860	266.811	340.808	192.815	0.565759	-0.821742	0.0982759	0.775935	474.809	201.163	346.451	194.956	183.755	199.734
EHI_086560	34.9544	19.8143	50.0944	2.5282	1.33811	0.0985439	0.776114	17.1103	16.0931	26.2396	41.6198	54.1904	54.473
EHI_131940	8468.78	6336.8	10600.8	1.67289	0.74234	0.098574	0.776114	5068.91	6215.95	7725.55	10068.7	11040.6	10693
EHI_131220	52.6258	67.9617	37.2899	0.54869	-0.865938	0.0985763	0.776114	51.3308	88.5119	64.0423	32.3101	41.3818	38.1777
EHI_109470	1.18941	2.37881	0	0	-Inf	0.0987452	0.776597	0	4.02327	3.11317	0	0	0
EHI_015370	442.432	374.108	510.756	1.36526	0.449179	0.0988228	0.776597	402.091	386.234	333.998	499.985	484.758	547.524
EHI_022890	262.029	198.903	325.156	1.63475	0.709069	0.0992216	0.778585	145.437	233.35	217.922	328.029	318.738	328.701
EHI_198680	1549.68	1258.85	1840.51	1.46206	0.548005	0.0993326	0.778585	2027.56	832.817	916.161	1965.99	2066.63	1488.93
EHI_141850	842.63	966.749	718.511	0.743224	-0.42813	0.0994333	0.778585	1013.78	844.887	1041.58	676.321	814.827	664.385
EHI_037230	502.82	389.222	616.417	1.58372	0.663314	0.0995616	0.778585	278.042	462.676	426.949	548.176	665.557	635.519
EHI_169830	320.457	227.105	413.81	1.82211	0.865609	0.099728	0.778585	183.935	205.187	292.193	351.577	468.501	421.351
EHI_114010	2516.1	2858.84	2173.36	0.760226	-0.395501	0.0997998	0.778585	2378.32	3097.92	3100.27	2326.87	2232.65	1960.56
EHI_133990	68.0416	51.197	84.8862	1.65803	0.729469	0.0998303	0.778585	38.4981	68.3956	46.6975	100.764	72.4181	81.4768
EHI_087890	84.9552	116.984	52.9265	0.452426	-1.14425	0.0999072	0.778585	98.3839	164.954	87.6134	74.4775	34.4848	49.8172
EHI_152920	635.493	718.336	552.65	0.769347	-0.378294	0.0999115	0.778585	722.908	615.56	816.539	485.746	650.285	521.917
EHI_117610	236.601	164.02	309.182	1.88503	0.91459	0.100097	0.779304	230.988	88.5119	172.558	405.245	244.35	277.952
EHI_023000	186.368	135.621	237.115	1.74837	0.806012	0.100594	0.781999	59.8859	189.094	157.882	233.29	227.107	250.948
EHI_101280	3887.18	4947.95	2826.41	0.571228	-0.80786	0.100629	0.781999	6775.66	2639.26	5428.92	2892.03	3326.8	2260.4
EHI_097490	817.967	966.59	669.343	0.692479	-0.530157	0.10104	0.783995	1065.11	889.142	945.513	651.13	774.923	581.977
EHI_169880	331.013	246.142	415.885	1.68962	0.756695	0.101073	0.783995	226.711	225.303	286.411	441.936	386.23	419.489
EHI_153260	343.285	413.474	273.095	0.660489	-0.598394	0.101167	0.784001	363.593	482.792	394.038	242.052	295.092	282.142
EHI_198880	563.833	638.71	488.956	0.765537	-0.385457	0.101677	0.787219	538.973	655.793	721.365	444.127	539.934	482.808
EHI_040270	112.551	125.944	99.1585	0.78732	-0.344978	0.101792	0.787388	98.3839	116.675	162.774	107.883	95.0796	94.5131
EHI_013880	166.543	146.059	187.026	1.28048	0.356684	0.102057	0.787881	183.935	144.838	109.406	230.004	136.461	194.613
EHI_030410	122.448	153.782	91.1129	0.59248	-0.755162	0.102091	0.787881	162.547	160.931	137.869	92.0016	71.9255	109.412
EHI_083250	22044.9	18471.2	25618.6	1.38695	0.471917	0.102277	0.787881	16562.7	21142.3	17708.6	25245.7	27219.4	24390.9
EHI_100110	518.823	455.394	582.252	1.27857	0.354527	0.102323	0.787881	432.034	559.234	374.914	582.677	553.235	610.843
EHI_065800	385.379	273.489	497.269	1.81824	0.86254	0.102417	0.787881	273.764	197.14	349.564	400.316	613.337	478.152
EHI_155260	93.4356	82.7488	104.122	1.2583	0.331472	0.102489	0.787881	111.217	96.5585	40.4712	117.192	61.0874	134.087
EHI_096350	13603	11440.9	15765.1	1.37797	0.462542	0.102546	0.787881	7913.49	15634.4	10774.7	16046.6	16459.6	14789.2
EHI_068700	546.071	291.219	800.922	2.75024	1.45956	0.10279	0.787881	320.817	92.5352	460.304	679.059	1044.89	678.818
EHI_201080	3641.44	2619.06	4663.82	1.78072	0.832461	0.102935	0.787881	2250	2156.47	3450.72	4770.94	4707.18	4513.35
EHI_076820	78.478	93.3671	63.5889	0.681064	-0.554138	0.102936	0.787881	81.2737	92.5352	106.292	55.8581	82.7636	52.1451
EHI_000500	48.1234	34.4468	61.7999	1.79407	0.843233	0.102967	0.787881	34.2205	36.2094	32.9106	57.501	39.9039	87.9949
EHI_099260	133.012	111.973	154.051	1.37579	0.460257	0.102984	0.787881	124.049	120.698	91.1713	148.955	167.005	146.193
EHI_033250	24730.1	27333.3	22126.9	0.809521	-0.30486	0.10314	0.788358	23197.2	26682.3	32120.3	19337.9	25088.7	21954
EHI_155160	1233.89	1149.92	1317.85	1.14604	0.196653	0.103438	0.789765	1343.15	1279.4	827.213	1395.9	1402.55	1155.11
EHI_050750	239.712	284.703	194.721	0.683945	-0.548048	0.103668	0.789765	307.985	257.489	288.635	188.932	194.1	201.131
EHI_051830	264.334	199.39	329.277	1.65142	0.723708	0.10368	0.789765	162.547	217.257	218.366	410.174	234.989	342.668
EHI_157020	83.8314	48.2894	119.373	2.47204	1.3057	0.103757	0.789765	42.7756	48.2792	53.8133	167.574	61.58	128.966
EHI_139060	215.699	257.103	174.294	0.677915	-0.560823	0.103894	0.789765	303.707	209.21	258.393	197.146	132.52	193.216
EHI_172620	233.855	306.34	161.37	0.526767	-0.924762	0.104455	0.789765	432.034	173.001	313.985	159.36	216.269	108.481
EHI_096770	67.0879	54.3594	79.8164	1.46831	0.554157	0.104457	0.789765	76.9961	48.2792	37.8027	99.1207	45.8156	94.5131
EHI_159570	194.269	147.896	240.642	1.6271	0.702303	0.104478	0.789765	145.437	140.814	157.437	283.672	197.549	240.706
EHI_136980	108.883	92.1027	125.663	1.36438	0.448244	0.104507	0.789765	119.772	84.4887	72.0476	130.336	116.756	129.897
EHI_118100	136.42	153.821	119.02	0.77376	-0.370042	0.104636	0.789765	162.547	96.5585	202.356	116.645	147.299	93.1163
EHI_134000	155.389	134.716	176.062	1.30691	0.38616	0.104844	0.789765	196.768	112.652	94.7292	216.861	141.388	169.937
EHI_193080	11498.1	10145.2	12851	1.26672	0.341093	0.104979	0.789765	9564.63	12262.9	8607.91	13264.7	12602.7	12685.7
EHI_110260	130.761	115.474	146.049	1.26478	0.338885	0.104995	0.789765	149.715	112.652	84.0555	130.336	153.704	154.107
EHI_098290	2928.76	3368.59	2488.94	0.738867	-0.436613	0.105124	0.789765	3186.78	3419.78	3499.2	2566.73	2709.52	2190.56
EHI_151270	876.471	1081.79	671.152	0.62041	-0.688707	0.105157	0.789765	1197.72	1142.61	905.042	656.059	767.041	590.357
EHI_166690	6.64856	11.5904	1.70672	0.147253	-2.76363	0.105175	0.789765	21.3878	8.04654	5.33686	2.73814	0.985281	1.39674
EHI_186950	841.123	1009.64	672.608	0.666188	-0.585999	0.105241	0.789765	988.117	1106.4	934.395	626.487	757.681	633.656
EHI_186340	666.058	868.001	464.115	0.534694	-0.903215	0.105255	0.789765	1206.27	591.421	806.31	371.84	609.396	411.109
EHI_029550	180.247	205.313	155.182	0.755831	-0.403865	0.105272	0.789765	162.547	213.233	240.159	151.693	170.454	143.399
EHI_165120	192.935	177.428	208.442	1.1748	0.23241	0.105286	0.789765	248.099	173.001	111.185	249.171	177.351	198.803
EHI_164850	369.763	281.803	457.724	1.62427	0.69979	0.105366	0.789765	299.429	229.326	316.654	473.151	416.281	483.739
EHI_020210	324.662	365.544	283.78	0.776322	-0.365273	0.105396	0.789765	239.544	362.094	494.994	245.338	361.105	244.896
EHI_146390	9952.53	7631.69	12273.4	1.60821	0.685459	0.105545	0.790176	7798	6155.6	8941.46	11699.5	12997.3	12123.3
EHI_143780	72.7776	56.6819	88.8733	1.56793	0.648863	0.105864	0.791165	59.8859	60.349	49.8107	92.0016	85.2268	89.3917
EHI_140660	117.594	134.754	100.435	0.745322	-0.424063	0.105866	0.791165	136.882	104.605	162.774	88.1682	108.381	104.756
EHI_061030	77.9092	61.757	94.0614	1.52309	0.607001	0.106351	0.792866	89.8288	52.3025	43.1396	130.336	60.5948	91.254
EHI_025820	151.571	123.049	180.094	1.4636	0.549523	0.106399	0.792866	128.327	128.745	112.074	179.622	166.512	194.148
EHI_136400	712.933	813.33	612.537	0.753122	-0.409045	0.106403	0.792866	680.132	873.049	886.808	557.486	707.924	572.2
EHI_162560	161.161	201.908	120.414	0.596379	-0.745698	0.106527	0.792866	136.882	277.606	191.237	121.026	118.234	121.982
EHI_108660	87.8875	99.0505	76.7245	0.7746	-0.368477	0.106566	0.792866	106.939	60.349	129.864	70.0964	83.2562	76.821
EHI_042980	288.627	323.699	253.555	0.783304	-0.352355	0.106888	0.793762	359.315	225.303	386.477	215.766	282.776	262.122
EHI_000490	27.0265	15.72	38.333	2.43849	1.28599	0.106985	0.793762	12.8327	16.0931	18.2343	39.4292	28.0805	47.4893
EHI_033670	42.7585	39.4297	46.0873	1.16885	0.225088	0.106987	0.793762	51.3308	48.2792	18.679	43.2626	51.2346	43.7647
EHI_183900	2438.14	2326.99	2549.3	1.09553	0.131634	0.107207	0.793762	2579.37	3041.59	1360.01	2259.51	2902.64	2485.74
EHI_099880	52.5483	74.0038	31.0928	0.420151	-1.25102	0.107224	0.793762	106.939	64.3723	50.7001	28.4767	35.4701	29.3316
EHI_053830	436.217	552.035	320.399	0.580397	-0.784888	0.107255	0.793762	568.916	655.793	431.396	279.838	376.87	304.49
EHI_152930	102.67	121.842	83.4968	0.685287	-0.54522	0.107422	0.794295	106.939	124.721	133.866	76.668	87.69	86.1326
EHI_092690	207.687	157.786	257.588	1.63251	0.707094	0.107994	0.797138	179.658	120.698	173.003	264.505	192.13	316.13
EHI_055640	165.099	159.645	170.553	1.06833	0.0953511	0.107996	0.797138	175.38	221.28	82.2766	158.812	176.858	175.99
EHI_119340	440.993	376.451	505.534	1.34289	0.425346	0.108229	0.798154	414.924	382.211	332.219	540.509	428.104	547.989
EHI_103660	364.123	292.51	435.736	1.48965	0.57497	0.108336	0.798243	303.707	281.629	292.193	516.414	343.37	447.424
EHI_122800	1126.12	1066.27	1185.97	1.11226	0.1535	0.108608	0.798873	1317.49	1142.61	738.71	1267.76	1245.39	1044.77
EHI_013750	7.69979	12.5434	2.85622	0.227707	-2.13475	0.108712	0.798873	17.1103	12.0698	8.45002	2.73814	4.43376	1.39674
EHI_159170	95.8184	70.2777	121.359	1.72685	0.788142	0.108798	0.798873	115.494	32.1862	63.1528	140.74	90.6458	132.691
EHI_009250	113.071	134.852	91.2897	0.676964	-0.562848	0.108839	0.798873	132.604	128.745	143.206	88.7158	99.0207	86.1326
EHI_075840	112.901	92.8792	132.923	1.43113	0.517158	0.108946	0.798873	106.939	92.5352	79.1634	119.931	151.733	127.104
EHI_013130	4.7959	6.91783	2.67396	0.386532	-1.37134	0.109049	0.798873	4.27756	4.02327	12.4527	2.73814	2.95584	2.32791
EHI_058450	450.223	529.552	370.893	0.70039	-0.513769	0.109158	0.798873	615.969	442.56	530.128	357.601	430.568	324.51
EHI_095830	127.665	162.232	93.098	0.573857	-0.801236	0.109184	0.798873	81.2737	225.303	180.119	78.3109	99.0207	101.962
EHI_096250	993.053	1075.46	910.641	0.846742	-0.240006	0.109365	0.798938	787.072	941.445	1497.88	854.848	1005.97	871.103
EHI_197100	465.343	500.284	430.402	0.860316	-0.217061	0.109383	0.798938	457.699	394.28	648.873	414.555	507.912	368.741
EHI_004190	250.716	286.135	215.296	0.752428	-0.410374	0.109564	0.79895	192.49	201.163	464.751	230.004	231.048	184.836
RRNA_DS571922_1	1262.04	2505.41	18.6806	0.00745612	-7.06736	0.109602	0.79895	6732.88	724.188	59.1502	13.6907	25.1247	17.2265
EHI_176800	17.2722	5.64023	28.9043	5.12466	2.35746	0.109671	0.79895	0	4.02327	12.8974	36.1435	22.1688	28.4005
EHI_104400	325.533	384.881	266.186	0.691605	-0.531979	0.110204	0.802134	393.536	378.187	382.92	273.814	280.312	244.43
EHI_108720	134.252	159.798	108.706	0.680275	-0.555809	0.110683	0.804417	175.38	136.791	167.222	111.169	99.0207	115.93
EHI_138990	1618.49	1826.95	1410.03	0.771795	-0.37371	0.110777	0.804417	1728.14	1738.05	2014.66	1353.19	1527.19	1349.72
EHI_194070	228.911	213.322	244.501	1.14616	0.196806	0.110805	0.804417	295.152	201.163	143.65	270.528	215.284	247.689
EHI_148780	616.348	559.8	672.896	1.20203	0.265473	0.111122	0.806016	637.357	611.537	430.507	735.465	535.5	747.724
EHI_169920	76.5746	72.238	80.9112	1.12006	0.163582	0.111258	0.806028	98.3839	92.5352	25.7948	90.9063	51.7272	100.1
EHI_151730	50.0154	68.1522	31.8787	0.467758	-1.09617	0.111418	0.806028	89.8288	64.3723	50.2554	37.2387	29.0658	29.3316
EHI_159320	209.233	147.869	270.597	1.82998	0.871831	0.111665	0.806028	218.156	80.4654	144.985	309.958	176.858	324.976
EHI_152790	68.9477	61.1918	76.7036	1.2535	0.325957	0.111699	0.806028	68.441	76.4421	38.6922	88.7158	48.2788	93.1163
EHI_082520	311.186	253.749	368.624	1.45271	0.538749	0.111736	0.806028	230.988	285.652	244.606	411.269	312.827	381.777
EHI_137960	501.086	576.289	425.884	0.739012	-0.43633	0.11179	0.806028	560.361	555.211	613.294	442.484	413.818	421.351
EHI_143810	29.4076	27.0345	31.7807	1.17556	0.233345	0.111796	0.806028	34.2205	36.2094	10.6737	39.4292	17.7351	38.1777
EHI_155420	612.415	528.889	695.942	1.31586	0.396003	0.111996	0.806778	402.091	740.282	444.293	582.129	771.475	734.222
EHI_099790	1230.42	1490.75	970.1	0.650748	-0.619829	0.112302	0.807922	1800.85	836.84	1834.54	621.558	1236.53	1052.21
EHI_142930	746.701	534.259	959.144	1.79528	0.844209	0.112371	0.807922	440.589	450.606	711.581	784.751	1108.44	984.239
EHI_200720	107.743	84.4298	131.056	1.55224	0.634355	0.112482	0.807922	64.1634	108.628	80.4976	117.74	132.028	143.399
EHI_096560	824.89	921.221	728.558	0.790861	-0.338504	0.112738	0.807922	928.231	780.514	1054.92	727.25	775.416	683.008
EHI_123490	223.089	167.401	278.778	1.66533	0.735811	0.11289	0.807922	192.49	120.698	189.014	295.172	299.525	241.637
EHI_029620	1122.59	623.957	1621.22	2.59829	1.37756	0.112905	0.807922	645.912	571.304	654.655	2376.71	802.019	1684.94
EHI_050520	1727	1908.6	1545.39	0.809697	-0.304546	0.112984	0.807922	1514.26	1971.4	2240.15	1303.36	1825.73	1507.09
EHI_038880	162.068	176.994	147.142	0.831336	-0.266496	0.113035	0.807922	124.049	173.001	233.932	128.693	167.005	145.727
EHI_117370	25.793	22.5453	29.0407	1.28811	0.36525	0.113069	0.807922	25.6654	32.1862	9.78424	31.2148	26.1099	29.7972
EHI_137930	603.61	433.104	774.116	1.78737	0.837838	0.113119	0.807922	286.597	442.56	570.154	663.178	819.261	839.909
EHI_095950	478.158	533.296	423.02	0.793218	-0.334211	0.113457	0.809647	513.308	450.606	635.976	317.077	565.551	386.433
EHI_056480	4005.21	3057.34	4953.08	1.62006	0.696048	0.113585	0.809775	2305.61	3230.69	3635.73	4640.06	5469.79	4749.4
EHI_136950	59.6276	105.528	13.7268	0.130076	-2.94257	0.113747	0.809775	209.601	48.2792	58.7054	16.4289	9.85281	14.8986
EHI_186750	455.748	547.012	364.484	0.666318	-0.585717	0.113982	0.809775	517.585	615.56	507.891	365.816	388.693	338.943
EHI_178790	21.1966	27.9174	14.4757	0.518517	-0.947537	0.114027	0.809775	12.8327	40.2327	30.6869	16.4289	8.37489	18.6233
EHI_074130	169.473	183.285	155.662	0.84929	-0.23567	0.114044	0.809775	158.27	128.745	262.84	151.693	145.822	169.472
EHI_000700	594.493	475.643	713.343	1.49974	0.584716	0.114054	0.809775	449.144	482.792	494.994	777.085	664.572	698.372
EHI_146200	185.756	135.481	236.031	1.74217	0.800889	0.11431	0.810902	128.327	116.675	161.44	222.885	221.688	263.519
EHI_004170	789.321	907.071	671.572	0.740374	-0.433674	0.114615	0.812103	859.79	905.236	956.187	604.582	786.254	623.879
EHI_159810	70.7642	55.0656	86.4628	1.57018	0.650929	0.114906	0.812103	68.441	48.2792	48.4765	106.788	82.7636	69.8372
EHI_155580	25.504	34.5529	16.4551	0.476229	-1.07027	0.114945	0.812103	47.0532	24.1396	32.4659	12.5955	16.7498	20.02
EHI_160010	92.8705	112.143	73.5975	0.656281	-0.607615	0.115017	0.812103	119.772	100.582	116.077	81.049	60.5948	79.1489
EHI_195110	452.465	382.502	522.428	1.36582	0.449766	0.115058	0.812103	466.254	329.908	351.343	504.913	498.552	563.819
EHI_174970	416.344	313.496	519.192	1.65613	0.72782	0.11509	0.812103	410.646	378.187	151.656	623.201	194.1	740.275
EHI_178910	200.24	231.042	169.438	0.733366	-0.447394	0.115157	0.812103	183.935	253.466	255.724	152.241	184.74	171.334
EHI_114920	1887.18	1420.77	2353.58	1.65655	0.728183	0.115742	0.81554	1069.39	1677.7	1515.22	1611.67	2888.84	2560.23
EHI_016440	180.865	231.062	130.668	0.565511	-0.822374	0.116039	0.816318	124.049	321.862	247.274	97.4779	157.645	136.881
EHI_193500	134.017	98.4118	169.622	1.7236	0.785424	0.116056	0.816318	98.3839	140.814	56.037	235.48	69.4623	203.925
EHI_035540	610.507	728.735	492.279	0.675525	-0.565918	0.116144	0.816318	799.904	704.072	682.228	466.579	575.404	434.853
EHI_019860	176.856	241.596	112.116	0.464063	-1.10761	0.116282	0.816422	162.547	104.605	457.636	39.9769	225.137	71.234
EHI_137920	336.563	364.788	308.338	0.845254	-0.242543	0.116481	0.816422	273.764	358.071	462.528	329.672	328.098	267.244
EHI_083660	303.551	370.112	236.99	0.64032	-0.643134	0.116709	0.816422	380.703	398.304	331.33	233.29	254.202	223.479
EHI_108760	247.82	300.69	194.95	0.648342	-0.625174	0.11675	0.816422	316.54	309.792	275.738	215.766	184.247	184.836
EHI_173420	37.1789	23.8163	50.5414	2.12214	1.08552	0.116878	0.816422	8.55513	36.2094	26.6843	47.6437	53.6978	50.2828
EHI_044230	335.27	280.325	390.214	1.39201	0.477165	0.116892	0.816422	295.152	285.652	260.172	404.697	314.797	451.149
EHI_136160	18662.9	14502.9	22822.8	1.57368	0.654141	0.116893	0.816422	12541.8	14246.4	16720.4	22195.4	25394.6	20878.5
EHI_052090	130.56	99.7826	161.338	1.61689	0.693222	0.11694	0.816422	51.3308	144.838	103.179	165.931	154.196	163.885
EHI_133950	980.184	1101.4	858.971	0.779892	-0.358655	0.117035	0.816422	1154.94	921.329	1227.92	830.752	1012.87	733.291
EHI_046620	53.0483	73.3683	32.7282	0.446082	-1.16462	0.117399	0.818045	89.8288	80.4654	49.8107	32.8577	28.0805	37.2465
EHI_092830	183.251	211.327	155.176	0.734293	-0.445572	0.117473	0.818045	179.658	221.28	233.043	167.574	152.226	145.727
EHI_131540	1195.39	1284.25	1106.54	0.861618	-0.21488	0.117561	0.818045	1009.5	1223.07	1620.18	1021.87	1306.97	990.758
EHI_167470	93.7684	75.2454	112.291	1.49233	0.577571	0.117779	0.818405	64.1634	112.652	48.9212	137.455	62.0727	137.347
EHI_137060	23.6445	14.534	32.755	2.25368	1.17228	0.117807	0.818405	12.8327	16.0931	14.6764	32.3101	31.0363	34.9186
EHI_002200	1399.49	1050.83	1748.15	1.66359	0.734296	0.117947	0.8187	992.395	869.026	1291.07	1593.6	1928.19	1722.65
EHI_164410	121.067	111.739	130.395	1.16696	0.222752	0.118174	0.819409	162.547	108.628	64.0423	134.717	100.499	155.97
EHI_045310	903.732	1069.47	737.991	0.690051	-0.535225	0.118427	0.819409	923.954	1271.35	1013.11	766.68	750.784	696.51
EHI_147710	150.26	136.17	164.351	1.20696	0.271374	0.11846	0.819409	179.658	136.791	92.0608	117.192	205.924	169.937
EHI_129890	18.349	26.9147	9.78331	0.363493	-1.46	0.118568	0.819409	21.3878	40.2327	19.1237	12.0478	9.85281	7.4493
EHI_110250	481.953	386.914	576.991	1.49126	0.576536	0.118593	0.819409	384.981	374.164	401.599	548.724	612.845	569.406
EHI_173070	129.644	151.02	108.269	0.716917	-0.480121	0.118685	0.819409	115.494	88.5119	249.053	95.835	142.373	86.5982
EHI_002180	605.905	544.414	667.396	1.2259	0.293839	0.11884	0.819409	718.631	478.769	435.843	654.416	744.38	603.394
EHI_182150	19.7358	15.3316	24.14	1.57453	0.654921	0.118851	0.819409	29.9429	8.04654	8.00529	32.3101	18.2277	21.8823
EHI_036580	621.796	575.86	667.733	1.15954	0.213554	0.11898	0.819409	799.904	510.955	416.72	689.464	616.293	697.441
EHI_104370	92.2769	105.375	79.1791	0.751405	-0.412338	0.119027	0.819409	102.662	84.4887	128.974	77.7632	86.2121	73.5619
EHI_038580	4952.07	3791.07	6113.07	1.61249	0.689291	0.119263	0.819563	3888.3	2945.03	4539.89	5528.86	6423.04	6387.31
EHI_115150	7.89922	4.70102	11.0974	2.36064	1.23918	0.119382	0.819563	4.27756	8.04654	1.77895	9.30968	12.8086	11.174
EHI_115370	168.786	183.51	154.062	0.839531	-0.252344	0.119462	0.819563	175.38	132.768	242.382	146.764	156.66	158.763
EHI_123290	40.0696	50.8168	29.3224	0.577022	-0.793302	0.119501	0.819563	72.7186	24.1396	55.5923	31.7624	31.529	24.6758
EHI_133550	26.1982	19.8775	32.519	1.63597	0.710147	0.119538	0.819563	34.2205	12.0698	13.3421	39.9769	22.6615	34.9186
EHI_148400	119.913	174.738	65.0873	0.372485	-1.42475	0.11968	0.81967	239.544	181.047	103.624	49.8342	79.3151	66.1126
NCRNA_DS571223_1	13.1265	26.0888	0.164213	0.0062944	-7.31172	0.119749	0.81967	68.441	8.04654	1.77895	0	0.49264	0
EHI_197450	193.384	143.711	243.057	1.69129	0.758126	0.119914	0.82013	115.494	148.861	166.777	224.528	236.467	268.175
EHI_160970	40.8485	33.0489	48.6481	1.472	0.557782	0.120193	0.820451	59.8859	24.1396	15.1211	53.6676	27.0952	65.1814
EHI_011910	78.7022	104.61	52.794	0.504673	-0.986578	0.120224	0.820451	119.772	116.675	77.3844	48.7389	63.5506	46.0926
EHI_017000	5175.33	3722.11	6628.56	1.78086	0.832574	0.120406	0.820451	2181.56	4111.78	4873	6160.82	7594.54	6130.31
EHI_045920	187.64	223.08	152.199	0.682263	-0.5516	0.120471	0.820451	290.874	152.884	225.482	141.836	161.586	153.176
EHI_190880	39.622	52.1569	27.0871	0.51934	-0.945249	0.120876	0.820451	34.2205	76.4421	45.808	32.8577	25.1247	23.2791
EHI_100460	74.3557	97.4389	51.2725	0.526202	-0.926312	0.120997	0.820451	111.217	104.605	76.495	58.5962	46.8008	48.4205
EHI_053200	64.5068	50.8374	78.1761	1.53777	0.620836	0.121507	0.820451	72.7186	36.2094	43.5843	85.43	78.3298	70.7684
EHI_109840	39.3439	52.5598	26.128	0.49711	-1.00836	0.121518	0.820451	76.9961	36.2094	44.4738	24.0956	30.5437	23.7447
EHI_022500	135.264	174.471	96.0574	0.550564	-0.861019	0.121604	0.820451	213.878	173.001	136.535	64.6201	136.954	86.5982
EHI_113690	121.841	88.5031	155.178	1.75337	0.810129	0.121671	0.820451	38.4981	124.721	102.29	144.574	147.299	173.662
EHI_037660	4.34452	8.53384	0.155194	0.0181857	-5.78105	0.121684	0.820451	17.1103	8.04654	0.444738	0	0	0.465582
EHI_051080	141.035	161.795	120.276	0.743383	-0.427822	0.121705	0.820451	119.772	181.047	184.566	125.955	122.667	112.205
EHI_104940	149.627	99.1634	200.091	2.01779	1.01278	0.121717	0.820451	68.441	88.5119	140.537	171.408	230.063	198.803
EHI_190440	283.116	245.94	320.291	1.30231	0.381075	0.121724	0.820451	209.601	321.862	206.359	307.22	364.061	289.592
EHI_078580	758.126	561.4	954.852	1.70084	0.766247	0.121778	0.820451	740.018	434.513	509.67	1217.38	567.029	1080.15
EHI_059840	2880.56	3474.54	2286.58	0.658097	-0.603629	0.121848	0.820451	2416.82	4546.29	3460.51	2201.47	2664.2	1994.09
EHI_024120	241.798	223.69	259.906	1.16191	0.216493	0.121855	0.820451	312.262	241.396	117.411	305.577	181.292	292.851
EHI_159180	62.5181	47.7314	77.3047	1.61958	0.695616	0.121866	0.820451	51.3308	48.2792	43.5843	92.5492	53.6978	85.667
EHI_158600	67.4061	45.7555	89.0568	1.94636	0.960782	0.121998	0.820451	42.7756	40.2327	54.2581	101.311	78.3298	87.5293
EHI_015310	1883.81	1532.94	2234.68	1.45777	0.543766	0.122091	0.820451	1278.99	1794.38	1525.45	1599.07	2718.39	2386.57
EHI_155990	26.1182	17.569	34.6674	1.97321	0.980544	0.122095	0.820451	29.9429	16.0931	6.67107	41.6198	8.37489	54.0075
EHI_156670	3013.49	3567.44	2459.53	0.689439	-0.536505	0.122114	0.820451	2617.87	4598.6	3485.86	2461.04	2502.12	2415.44
EHI_020970	19.8877	11.9857	27.7896	2.31857	1.21323	0.122212	0.820455	4.27756	20.1163	11.5632	26.8338	29.0658	27.4693
EHI_162550	459.502	556.426	362.577	0.651618	-0.617903	0.122699	0.822161	457.699	716.142	495.438	359.792	385.737	342.202
EHI_192490	88.0967	107.52	68.6738	0.638709	-0.646768	0.122733	0.822161	111.217	104.605	106.737	69.0012	78.8225	58.1977
EHI_131470	125.35	145.821	104.879	0.719232	-0.475471	0.122774	0.822161	124.049	148.861	164.553	73.3822	120.204	121.051
EHI_134490	984.846	1056.41	913.287	0.864523	-0.210025	0.122858	0.822161	735.741	1102.38	1331.1	935.349	905.473	899.038
EHI_033690	72.5618	90.0985	55.0251	0.610721	-0.711414	0.123302	0.824297	102.662	80.4654	87.1687	60.2391	43.845	60.9912
EHI_016340	187.383	228.154	146.613	0.642603	-0.638	0.123713	0.824297	282.319	193.117	209.027	159.907	154.689	125.241
EHI_087010	45.8932	58.0092	33.7772	0.582274	-0.78023	0.123742	0.824297	59.8859	56.3258	57.816	33.953	31.529	35.8498
EHI_059900	37.9018	52.1219	23.6817	0.454352	-1.13812	0.123753	0.824297	76.9961	40.2327	39.137	21.9051	30.0511	19.0888
EHI_012210	23.3765	12.4448	34.3082	2.75682	1.463	0.123818	0.824297	12.8327	8.04654	16.4553	41.6198	22.6615	38.6433
EHI_129840	70.0097	54.0844	85.935	1.5889	0.668031	0.123843	0.824297	64.1634	48.2792	49.8107	90.9063	80.3004	86.5982
EHI_152460	224.876	263.709	186.043	0.705487	-0.503309	0.124055	0.824297	209.601	309.792	271.735	179.074	179.321	199.734
EHI_074180	68087.9	75095.9	61079.9	0.81336	-0.298035	0.124077	0.824297	57528.9	52020.9	115738	67361	57974.9	57903.9
EHI_154330	893.533	860.193	926.872	1.07752	0.107709	0.124196	0.824297	992.395	1046.05	542.136	886.063	1078.39	816.164
EHI_111960	7.53247	3.59294	11.472	3.19293	1.67488	0.124314	0.824297	8.55513	0	2.22369	14.786	9.85281	9.77721
EHI_063790	76.551	103.319	49.7833	0.481842	-1.05337	0.124416	0.824297	136.882	100.582	72.4923	36.6911	59.1168	53.5419
EHI_158620	275.982	189.051	362.912	1.91965	0.940843	0.124427	0.824297	141.16	160.931	265.064	334.601	404.95	349.186
EHI_030850	88.0013	58.0809	117.922	2.0303	1.02169	0.124526	0.824297	72.7186	24.1396	77.3844	117.192	119.712	116.861
EHI_123291	22.0752	26.8382	17.3123	0.645062	-0.632491	0.124554	0.824297	34.2205	8.04654	38.2475	19.7146	18.7203	13.5019
EHI_164510	21694.9	23984	19405.7	0.80911	-0.305592	0.124936	0.825901	19736.7	24811.5	27403.9	18205.4	20652	19359.8
EHI_151740	88.8935	119.334	58.4525	0.489821	-1.02967	0.125084	0.825901	89.8288	173.001	95.174	50.9294	69.9549	54.473
EHI_192260	92.0684	132.5	51.6367	0.389711	-1.35952	0.125092	0.825901	205.323	96.5585	95.6187	58.0486	51.2346	45.627
EHI_182600	599.007	712.309	485.705	0.681874	-0.552423	0.125712	0.826294	774.239	696.026	666.662	501.08	486.729	469.306
EHI_118740	152.359	170.841	133.878	0.783642	-0.351734	0.12619	0.826294	153.992	100.582	257.948	121.574	165.527	114.533
EHI_137740	82.8788	105.607	60.151	0.569577	-0.812037	0.126271	0.826294	141.16	84.4887	91.1713	55.3105	66.0138	59.1289
EHI_196400	380.016	408.172	351.861	0.862042	-0.21417	0.126277	0.826294	273.764	414.397	536.354	347.744	341.892	365.947
EHI_080720	352.364	399.544	305.184	0.76383	-0.388677	0.126281	0.826294	402.091	350.024	446.517	259.028	331.547	324.976
EHI_058110	2776.28	2299.76	3252.79	1.4144	0.500192	0.1264	0.826294	2258.55	2321.43	2319.31	3184.46	3609.08	2964.82
EHI_152370	208.911	251.074	166.748	0.66414	-0.590441	0.126419	0.826294	230.988	281.629	240.603	145.669	174.395	180.18
EHI_011370	95.3292	120.251	70.4078	0.585509	-0.772237	0.126439	0.826294	42.7756	84.4887	233.488	65.1678	82.2709	63.7847
EHI_131140	577.471	557.1	597.841	1.07313	0.101826	0.12653	0.826294	782.794	591.421	297.085	587.058	646.837	559.629
EHI_183480	3852.74	2308.7	5396.78	2.33758	1.22502	0.126696	0.826294	1535.64	1605.28	3785.17	4443.46	5777.19	5969.69
EHI_114350	1881.92	1034.05	2729.8	2.6399	1.40048	0.126707	0.826294	547.528	1311.59	1243.04	3809.3	1472.99	2907.09
EHI_048420	174.514	137.816	211.211	1.53256	0.615942	0.126725	0.826294	153.992	120.698	138.758	259.028	157.645	216.961
EHI_081300	89.3597	95.8882	82.8313	0.863831	-0.211178	0.126787	0.826294	68.441	80.4654	138.758	77.2156	83.7489	87.5293
EHI_178770	125.811	152.236	99.3865	0.652843	-0.615191	0.126789	0.826294	115.494	193.117	148.098	98.5731	99.0207	100.566
EHI_156680	67.5344	91.0505	44.0183	0.48345	-1.04856	0.126811	0.826294	111.217	96.5585	65.3765	37.7864	37.9333	56.3354
EHI_165180	75.8573	85.2711	66.4434	0.779202	-0.359931	0.12692	0.826294	64.1634	80.4654	111.185	55.3105	96.0649	47.9549
EHI_153290	533.349	590.929	475.77	0.805122	-0.31272	0.126937	0.826294	410.646	675.909	686.231	485.746	502.986	438.578
EHI_097470	911.465	1050.9	772.026	0.73463	-0.44491	0.126977	0.826294	842.68	1227.1	1082.94	676.321	770.982	868.775
EHI_187710	149.68	169.666	129.693	0.764404	-0.387593	0.127024	0.826294	149.715	160.931	198.353	132.526	135.969	120.586
EHI_180430	114.629	93.7261	135.532	1.44605	0.532114	0.127152	0.826489	89.8288	108.628	82.7213	165.931	100.991	139.674
EHI_152420	274.626	330.796	218.456	0.660394	-0.598601	0.127304	0.826836	402.091	285.652	304.646	240.409	222.673	192.285
EHI_155690	98.319	91.1703	105.468	1.15682	0.210165	0.127689	0.827748	124.049	92.5352	56.9265	122.669	85.7194	108.015
EHI_189100	88.4345	99.1631	77.7059	0.783617	-0.351779	0.12774	0.827748	89.8288	80.4654	127.195	66.263	104.932	61.9223
EHI_103690	2626.47	2881.23	2371.72	0.823162	-0.280751	0.127972	0.827748	2245.72	3029.52	3368.45	2154.37	2848.45	2112.34
EHI_108670	139.509	168.663	110.355	0.654295	-0.611986	0.127975	0.827748	171.103	173.001	161.885	117.192	113.307	100.566
EHI_159630	179.946	127.949	231.943	1.81278	0.858203	0.128077	0.827748	94.1064	128.745	160.995	267.243	199.519	229.066
EHI_137710	443.205	408.854	477.557	1.16804	0.224089	0.128194	0.827748	530.418	458.653	237.49	561.867	325.143	545.662
EHI_082500	304.099	236.054	372.145	1.57652	0.656746	0.128242	0.827748	226.711	221.28	260.172	372.935	380.811	362.688
EHI_175090	630.46	479.718	781.202	1.62846	0.703508	0.128243	0.827748	397.813	474.746	566.596	838.419	753.74	751.449
EHI_127040	600.872	561.415	640.328	1.14056	0.189745	0.128333	0.827748	581.749	692.002	410.493	616.082	675.903	629.001
EHI_145970	389.64	381.438	397.842	1.04301	0.0607478	0.12851	0.828251	470.532	434.513	239.269	388.269	420.222	385.036
EHI_085480	14.429	7.00947	21.8486	3.11701	1.64016	0.129067	0.829983	8.55513	4.02327	8.45002	22.4528	21.6762	21.4168
EHI_079720	232.095	182.23	281.959	1.54727	0.629722	0.129224	0.829983	166.825	185.07	194.795	230.552	301.989	313.336
EHI_117690	85.36	67.2352	103.485	1.53915	0.62213	0.129247	0.829983	89.8288	48.2792	63.5976	77.7632	108.381	124.31
EHI_077750	860.864	1431.79	289.935	0.202497	-2.30402	0.129373	0.829983	2570.82	929.375	795.192	240.956	353.223	275.624
EHI_131990	29.3371	19.0165	39.6578	2.08545	1.06036	0.129434	0.829983	21.3878	16.0931	19.5685	50.3818	19.7056	48.8861
EHI_107240	99.2411	116.082	82.4	0.709842	-0.49443	0.129464	0.829983	94.1064	124.721	129.419	73.9298	94.5869	78.6833
EHI_150120	848.112	697.712	998.511	1.43112	0.517147	0.129675	0.829983	620.247	764.421	708.468	933.159	1048.34	1014.04
EHI_151200	215.659	243.425	187.893	0.771872	-0.373567	0.129832	0.829983	269.486	181.047	279.74	188.932	194.1	180.646
EHI_111190	51.6824	40.2772	63.0875	1.56633	0.64739	0.129876	0.829983	42.7756	44.256	33.8001	66.8107	76.3593	46.0926
EHI_067580	72.3346	93.7334	50.9359	0.543413	-0.87988	0.129904	0.829983	119.772	84.4887	76.9397	53.12	43.3524	56.3354
EHI_025270	1514.48	1594.52	1434.45	0.89961	-0.152629	0.129923	0.829983	1261.88	1436.31	2085.38	1452.86	1436.05	1414.44
EHI_055680	22.8501	12.4448	33.2554	2.67222	1.41804	0.130054	0.829983	12.8327	8.04654	16.4553	15.8812	43.845	40.04
EHI_168500	831.713	954.881	708.545	0.742025	-0.430461	0.130065	0.829983	996.672	881.096	986.874	677.964	842.415	605.256
EHI_050620	229.761	272.159	187.363	0.688432	-0.538615	0.130255	0.830563	282.319	265.536	268.622	183.456	197.056	181.577
EHI_118430	14.789	12.2537	17.3242	1.41379	0.499566	0.130533	0.831699	17.1103	16.0931	3.55791	25.1909	4.43376	22.3479
EHI_142020	193.293	174.71	211.877	1.21274	0.278266	0.130775	0.831825	149.715	249.443	124.971	233.29	170.946	231.394
EHI_003920	115.66	143.237	88.083	0.614947	-0.701467	0.130958	0.831825	171.103	128.745	129.864	92.0016	67.4917	104.756
EHI_101120	191.789	221.337	162.241	0.733005	-0.448104	0.13108	0.831825	226.711	197.14	240.159	161.003	157.645	168.075
EHI_181590	199.869	230.28	169.458	0.735878	-0.442462	0.131101	0.831825	205.323	233.35	252.167	123.764	229.57	155.039
EHI_046650	4306.09	5883.69	2728.48	0.463736	-1.10862	0.131244	0.831825	8349.8	4948.62	4352.65	2373.42	3486.91	2325.11
EHI_103650	135.227	104.322	166.131	1.59248	0.671276	0.131269	0.831825	115.494	88.5119	108.961	177.979	145.822	174.593
EHI_098040	857.623	780.105	935.14	1.19874	0.261514	0.131281	0.831825	1133.55	643.723	563.039	918.373	1001.05	886.002
EHI_185250	704.502	775.161	633.842	0.817691	-0.290373	0.131346	0.831825	624.524	575.327	1125.63	549.819	799.063	552.645
EHI_068460	41.262	35.1665	47.3575	1.34667	0.429392	0.13154	0.832426	47.0532	36.2094	22.2369	49.8342	43.3524	48.8861
EHI_029610	131.404	80.0115	182.797	2.28463	1.19196	0.1317	0.832812	59.8859	92.5352	87.6134	259.028	97.5428	191.82
EHI_122710	654.767	572.473	737.061	1.2875	0.364577	0.131988	0.834	628.802	587.397	501.22	736.56	714.329	760.295
EHI_053060	1328.44	1034.11	1622.76	1.56924	0.650064	0.132139	0.83433	817.014	1090.31	1195.01	1481.88	1903.07	1483.34
EHI_003950	34.1785	38.2312	30.1257	0.787989	-0.343753	0.132287	0.834494	17.1103	36.2094	61.3739	32.3101	31.529	26.5381
EHI_091670	7.98641	13.6092	2.36358	0.173674	-2.52554	0.132365	0.834494	25.6654	8.04654	7.11581	2.73814	2.95584	1.39674
EHI_192790	71.0687	51.5282	90.6091	1.75844	0.814294	0.132607	0.834558	17.1103	96.5585	40.9159	73.9298	85.2268	112.671
EHI_158190	81.9032	49.115	114.691	2.33516	1.22352	0.132624	0.834558	17.1103	72.4188	57.816	137.455	66.0138	140.606
EHI_182970	537.953	574.098	501.807	0.874079	-0.194165	0.132751	0.834558	513.308	470.722	738.265	460.008	588.213	457.201
EHI_194870	241.278	232.581	249.975	1.07479	0.10405	0.132773	0.834558	239.544	370.141	88.0582	261.766	233.019	255.139
EHI_014320	938.641	727.137	1150.14	1.58174	0.661516	0.133257	0.836974	590.304	748.328	842.779	1224.5	1000.06	1225.88
EHI_148090	238.042	204.951	271.134	1.32293	0.403732	0.133569	0.837128	183.935	253.466	177.451	267.243	237.945	308.215
EHI_068200	6830.23	5742.01	7918.45	1.37904	0.463661	0.133625	0.837128	4452.94	7068.88	5704.21	7107.67	8236.95	8410.73
EHI_198780	155.181	193.749	116.613	0.601875	-0.732463	0.133671	0.837128	256.654	160.931	163.664	116.645	134.491	98.7033
EHI_105170	1136.19	1266.06	1006.32	0.794844	-0.331256	0.133727	0.837128	1013.78	1367.91	1416.49	966.016	1139.48	913.471
EHI_090370	186.227	141.572	230.882	1.63084	0.705616	0.133909	0.837128	149.715	116.675	158.327	242.599	217.254	232.791
EHI_135730	185.008	199.872	170.144	0.851264	-0.232322	0.13391	0.837128	145.437	193.117	261.061	169.217	168.483	172.731
EHI_184540	592.085	479.95	704.22	1.46728	0.553142	0.13398	0.837128	509.03	430.49	500.33	671.94	792.166	648.555
EHI_140360	775.43	842.458	708.403	0.840875	-0.250036	0.134368	0.837803	650.19	856.956	1020.23	667.011	788.225	669.972
EHI_050900	830.297	703.159	957.435	1.36162	0.445322	0.134442	0.837803	628.802	808.677	671.999	851.015	1097.11	924.179
EHI_010270	228.271	131.115	325.428	2.48199	1.3115	0.134585	0.837803	149.715	156.907	86.7239	460.555	82.2709	433.456
EHI_015330	179.426	201.212	157.64	0.78345	-0.352087	0.134592	0.837803	158.27	209.21	236.156	168.67	156.66	147.589
EHI_199620	313.514	415.985	211.043	0.507334	-0.978991	0.134677	0.837803	526.14	434.513	287.301	178.527	240.901	213.702
EHI_011390	489.495	592.759	386.231	0.651582	-0.617982	0.134688	0.837803	410.646	792.584	575.046	379.506	420.222	358.963
EHI_169820	979.976	811.247	1148.71	1.41598	0.501796	0.13486	0.838023	817.014	800.631	816.095	1179.04	1164.11	1102.96
EHI_148170	621.719	699.043	544.396	0.778773	-0.360725	0.134923	0.838023	692.965	631.653	772.51	493.961	651.763	487.464
EHI_042190	76.047	53.6187	98.4752	1.83658	0.877024	0.13569	0.841108	34.2205	64.3723	62.2633	98.5731	91.6311	105.221
EHI_153510	624.069	666.019	582.119	0.874028	-0.194248	0.135693	0.841108	509.03	615.56	873.466	501.628	682.307	562.423
EHI_079070	101.489	142.967	60.0102	0.419749	-1.2524	0.135721	0.841108	183.935	156.907	88.0582	61.882	40.3965	77.7521
EHI_068050	337.767	303.823	371.711	1.22345	0.29095	0.135884	0.841498	380.703	297.722	233.043	429.341	262.577	423.214
EHI_175710	8.06285	4.34104	11.7847	2.7147	1.4408	0.136236	0.842551	8.55513	4.02327	0.444738	12.0478	0.49264	22.8135
EHI_045450	129.206	88.8121	169.6	1.90965	0.933306	0.136255	0.842551	124.049	100.582	41.8054	247.528	43.845	217.427
EHI_147230	141.676	125.864	157.488	1.25126	0.323378	0.136789	0.844151	141.16	140.814	95.6187	165.931	138.925	167.609
EHI_199020	1277.56	1444.87	1110.25	0.768403	-0.380064	0.136831	0.844151	1116.44	877.073	2341.1	1028.45	1372.99	929.301
EHI_050470	69.4913	95.0594	43.9233	0.462061	-1.11384	0.13689	0.844151	102.662	120.698	61.8186	35.5958	55.6684	40.5056
EHI_027790	102.102	81.5222	122.681	1.50488	0.58965	0.136917	0.844151	119.772	52.3025	72.4923	153.884	93.109	121.051
EHI_018600	32.2887	24.3173	40.2602	1.65562	0.727368	0.137095	0.844628	25.6654	28.1629	19.1237	53.12	19.7056	47.9549
EHI_044850	155.756	188.709	122.804	0.650756	-0.619811	0.137516	0.846424	183.935	205.187	177.006	115.002	129.564	123.845
EHI_052770	611.916	508.63	715.203	1.40614	0.491737	0.13768	0.846424	603.136	418.42	504.333	706.988	736.99	701.631
EHI_086390	119.116	95.0322	143.199	1.50685	0.591532	0.137797	0.846424	81.2737	112.652	91.1713	146.764	156.66	126.173
EHI_005090	21.6562	32.4699	10.8424	0.333923	-1.58241	0.137831	0.846424	38.4981	40.2327	18.679	8.21443	10.3454	13.9674
EHI_007480	989.194	923.224	1055.16	1.14291	0.192715	0.137929	0.846424	975.284	1102.38	692.013	1083.21	1131.1	951.183
EHI_111740	108.044	140.102	75.9865	0.542365	-0.882665	0.138	0.846424	183.935	128.745	107.627	62.9773	79.3151	85.667
EHI_000580	219.944	181.735	258.153	1.42049	0.506388	0.138093	0.846424	192.49	181.047	171.669	297.362	226.615	250.483
EHI_033240	64.4821	43.1492	85.815	1.9888	0.991897	0.138424	0.847401	21.3878	84.4887	23.5711	120.478	35.4701	101.497
EHI_099870	206.756	244.171	169.342	0.693538	-0.527953	0.138531	0.847401	243.821	245.419	243.272	164.289	163.557	180.18
EHI_105120	152.94	113.605	192.275	1.69249	0.759143	0.138711	0.847401	119.772	88.5119	132.532	176.884	195.086	204.856
EHI_181530	830.878	920.766	740.989	0.804753	-0.313382	0.138951	0.847401	731.463	985.701	1045.13	713.56	872.959	636.45
EHI_050610	1169.99	904.69	1435.3	1.58651	0.665855	0.138957	0.847401	876.9	772.468	1064.7	1445.74	1468.07	1392.09
EHI_067980	359.616	405.47	313.763	0.773825	-0.369921	0.139202	0.847401	209.601	418.42	588.389	287.505	374.899	278.883
EHI_060020	5328.85	5788.84	4868.86	0.841077	-0.24969	0.139271	0.847401	4966.25	5568.2	6832.07	4732.06	5738.77	4135.76
EHI_184210	56.1309	65.2098	47.052	0.721548	-0.470833	0.139346	0.847401	64.1634	52.3025	79.1634	45.4532	64.0432	31.6595
EHI_023450	51.4773	65.7102	37.2443	0.566797	-0.819095	0.139395	0.847401	72.7186	64.3723	60.0397	35.0482	39.9039	36.7809
EHI_043740	130.174	109.263	151.085	1.38277	0.467561	0.139502	0.847401	145.437	88.5119	93.8398	189.479	106.41	157.367
EHI_087660	321.96	406.845	237.075	0.582714	-0.779139	0.13954	0.847401	526.14	378.187	316.209	259.576	195.578	256.07
EHI_104440	266.407	306.465	226.35	0.738582	-0.437169	0.139561	0.847401	273.764	321.862	323.769	231.099	238.438	209.512
EHI_152640	40.2009	15.9599	64.4419	4.03774	2.01355	0.13963	0.847401	17.1103	16.0931	14.6764	92.5492	12.316	88.4605
EHI_128700	27.6052	20.5127	34.6978	1.69153	0.758328	0.139805	0.847401	21.3878	24.1396	16.0106	27.3814	40.3965	36.3154
EHI_021490	182.301	217.467	147.134	0.676579	-0.56367	0.13992	0.847401	239.544	201.163	211.695	134.717	158.63	148.055
EHI_134700	346.055	299.214	392.896	1.31309	0.392967	0.139938	0.847401	346.483	285.652	265.509	329.672	513.331	335.684
EHI_074800	2632.55	1825.7	3439.4	1.88388	0.913704	0.140123	0.847401	1090.78	1798.4	2587.93	2986.22	3814.51	3517.47
EHI_109000	52.5875	53.2925	51.8824	0.973539	-0.0386894	0.140171	0.847401	81.2737	64.3723	14.2316	51.4771	57.1463	47.0237
EHI_031360	1675.99	2500.17	851.812	0.340702	-1.55342	0.140172	0.847401	3943.91	1911.05	1645.53	709.179	1182.34	663.919
EHI_115320	360.306	434.776	285.835	0.65743	-0.605091	0.140952	0.851115	384.981	535.095	384.254	322.005	289.673	245.827
EHI_188780	198.771	214.681	182.86	0.851776	-0.231453	0.14099	0.851115	149.715	217.257	277.072	169.217	210.357	169.006
EHI_097860	276.488	217.596	335.38	1.5413	0.624148	0.14123	0.851386	248.099	168.977	235.711	344.458	315.29	346.393
EHI_064490	287.242	240.661	333.823	1.38711	0.472084	0.141238	0.851386	316.54	229.326	176.116	407.436	194.1	399.935
EHI_124620	639.037	607.306	670.768	1.1045	0.14339	0.141428	0.851461	650.19	836.84	334.888	743.132	745.858	523.314
EHI_103300	968.782	924.105	1013.46	1.09669	0.133157	0.141453	0.851461	979.562	1130.54	662.215	886.61	1093.17	1060.59
EHI_134780	515.518	613.901	417.136	0.679484	-0.557488	0.141862	0.853103	581.749	696.026	563.928	418.388	434.016	399.003
EHI_150500	235.599	207.486	263.713	1.27099	0.345955	0.141929	0.853103	273.764	177.024	171.669	271.624	235.975	283.539
EHI_104510	253.311	268.414	238.209	0.887468	-0.172233	0.142175	0.853164	213.878	233.35	358.014	227.266	277.849	209.512
EHI_128220	1328.75	1481.91	1175.59	0.793293	-0.334074	0.142265	0.853164	1300.38	1504.7	1640.64	1051.99	1427.67	1047.09
EHI_003010	665.154	722.423	607.884	0.841451	-0.249048	0.142294	0.853164	603.136	692.002	872.132	581.034	643.881	598.738
EHI_179090	863.692	1097.25	630.134	0.574285	-0.800161	0.142347	0.853164	1223.38	1279.4	788.965	663.726	607.918	618.758
EHI_016370	290.088	335.704	244.472	0.728238	-0.457517	0.142515	0.853426	397.813	261.512	347.785	226.718	273.908	232.791
EHI_035400	199.352	224.908	173.795	0.772738	-0.37195	0.142699	0.853426	205.323	213.233	256.169	161.003	212.328	148.055
EHI_121870	39.0268	32.4981	45.5555	1.40179	0.48727	0.142951	0.853426	47.0532	36.2094	14.2316	50.9294	18.2277	67.5093
EHI_106800	3523.03	2512.9	4533.15	1.80395	0.851162	0.142971	0.853426	1407.32	2731.8	3399.58	4247.95	5099.81	4251.69
EHI_124610	1242.76	1109.37	1376.15	1.24048	0.310896	0.143193	0.853426	1492.87	917.305	917.94	1579.91	1143.42	1405.13
EHI_077490	274.978	165.461	384.495	2.32377	1.21647	0.143223	0.853426	64.1634	160.931	271.29	413.459	334.503	405.522
EHI_165810	68.5984	87.3944	49.8024	0.569857	-0.811327	0.143292	0.853426	85.5513	100.582	76.0502	42.1674	53.6978	53.5419
EHI_023140	444.728	530.799	358.658	0.675694	-0.565558	0.143331	0.853426	577.471	527.048	487.878	362.53	316.768	396.675
EHI_197010	6495.29	7284.81	5705.77	0.783242	-0.35247	0.143522	0.853426	7468.62	6565.98	7819.83	5461.5	6907.8	4748
EHI_129730	46.2227	62.3922	30.0532	0.481682	-1.05385	0.14355	0.853426	76.9961	64.3723	45.808	35.0482	28.5731	26.5381
EHI_055340	91.2189	103.702	78.7361	0.759256	-0.397343	0.143819	0.853426	64.1634	108.628	138.314	62.4296	112.322	61.4568
EHI_099830	67.1072	76.1227	58.0916	0.763131	-0.389997	0.143823	0.853426	59.8859	72.4188	96.0634	61.3344	47.2935	65.647
EHI_015110	146.418	157.852	134.984	0.855128	-0.225787	0.143867	0.853426	128.327	108.628	236.601	134.717	156.167	114.067
EHI_086070	102	75.5076	128.493	1.70172	0.766998	0.144043	0.853426	115.494	56.3258	54.7028	169.765	62.0727	153.642
EHI_035390	174.669	208.227	141.11	0.677676	-0.561333	0.144151	0.853426	201.045	221.28	202.356	131.431	152.226	139.674
EHI_197330	45.5932	34.0021	57.1843	1.68179	0.749995	0.144214	0.853426	34.2205	36.2094	31.5764	55.3105	65.0285	51.214
EHI_146550	52.1882	65.9006	38.4758	0.583845	-0.776342	0.144269	0.853426	59.8859	76.4421	61.3739	39.9769	42.8597	32.5907
EHI_161900	252.899	272.502	233.296	0.856124	-0.224108	0.144401	0.853426	175.38	245.419	396.706	210.289	250.754	238.843
EHI_118080	2984.48	3318.23	2650.74	0.798842	-0.324018	0.144411	0.853426	2010.45	3616.92	4327.3	2631.9	3163.74	2156.57
EHI_093720	106.93	78.5791	135.282	1.7216	0.783748	0.144426	0.853426	85.5513	60.349	89.8371	141.836	127.594	136.415
EHI_193400	40.6339	30.3104	50.9575	1.68119	0.749482	0.144894	0.854733	42.7756	24.1396	24.0159	66.8107	24.1394	61.9223
EHI_149850	8.29204	12.3035	4.2806	0.347918	-1.52318	0.14491	0.854733	12.8327	12.0698	12.0079	3.8334	2.95584	6.05256
EHI_055430	417.588	501.433	333.744	0.66558	-0.587315	0.144953	0.854733	453.422	599.467	451.409	303.386	380.318	317.527
EHI_118640	387.403	424.828	349.979	0.823814	-0.279609	0.145079	0.85487	303.707	329.908	640.868	324.196	438.943	286.798
EHI_013070	25.1682	31.6095	18.7269	0.592444	-0.755249	0.145183	0.85487	34.2205	24.1396	36.4685	15.8812	21.6762	18.6233
EHI_025390	83.5501	44.9507	122.149	2.71741	1.44223	0.145381	0.85487	47.0532	36.2094	51.5896	179.074	54.6831	132.691
EHI_136420	26.6475	21.6136	31.6815	1.46581	0.551702	0.145426	0.85487	38.4981	20.1163	6.22633	46.5484	9.85281	38.6433
EHI_038590	728.821	626.805	830.837	1.32551	0.40655	0.145486	0.85487	603.136	692.002	585.275	716.846	914.341	861.326
EHI_146970	179.946	229.776	130.116	0.566276	-0.820423	0.145864	0.855895	248.099	269.559	171.669	151.145	116.756	122.448
EHI_009450	193.477	240.985	145.968	0.605715	-0.723288	0.145865	0.855895	192.49	325.885	204.58	134.717	145.822	157.367
EHI_197370	105.156	102.005	108.307	1.06178	0.086489	0.14624	0.857316	136.882	112.652	56.4817	121.026	84.2415	119.654
EHI_189450	23.7014	17.1105	30.2923	1.77039	0.824064	0.146332	0.857316	29.9429	8.04654	13.3421	36.6911	20.1983	33.9875
EHI_109990	846.973	913.15	780.796	0.855058	-0.225906	0.146413	0.857316	992.395	631.653	1115.4	751.346	841.922	749.121
EHI_017720	684.735	874.325	495.144	0.566316	-0.820321	0.146767	0.858561	1137.83	812.7	672.444	406.34	557.176	521.917
EHI_168310	33.5237	15.5933	51.4541	3.29975	1.72236	0.146832	0.858561	0	16.0931	30.6869	60.7868	50.742	42.8335
EHI_117890	657.811	691.438	624.184	0.902733	-0.147629	0.146933	0.858561	538.973	627.63	907.711	589.248	664.079	619.223
EHI_072130	142.56	156.184	128.935	0.82553	-0.276607	0.147623	0.861866	94.1064	168.977	205.469	110.073	147.299	129.432
EHI_150100	207.709	227.634	187.784	0.824938	-0.277642	0.147704	0.861866	209.601	193.117	280.185	177.979	192.622	192.751
EHI_143650	1993.08	2253.44	1732.72	0.768921	-0.379093	0.147875	0.862258	1813.69	2566.85	2379.79	1498.31	2006.52	1693.32
EHI_182560	699.6	615.339	783.86	1.27387	0.349214	0.148043	0.86251	547.528	752.351	546.138	621.011	940.943	789.626
EHI_123230	79.0934	95.7456	62.4412	0.652157	-0.616709	0.148123	0.86251	102.662	88.5119	96.0634	59.1439	70.4476	57.7321
EHI_184680	213.546	231.276	195.815	0.846673	-0.240124	0.148597	0.864066	183.935	217.257	292.638	190.575	198.534	198.338
EHI_194470	659.517	556.107	762.928	1.37191	0.456183	0.148599	0.864066	556.083	683.956	428.283	968.755	459.633	860.395
EHI_087340	120.281	85.8988	154.663	1.80053	0.848422	0.1487	0.864066	42.7756	108.628	106.292	146.764	164.049	153.176
EHI_107280	581.777	725.289	438.265	0.604263	-0.726752	0.148823	0.864182	949.619	627.63	598.618	368.554	511.853	434.388
EHI_130970	120.448	128.091	112.804	0.88065	-0.183359	0.149085	0.864755	111.217	84.4887	188.569	123.764	101.977	112.671
EHI_001120	254.758	210.436	299.08	1.42124	0.507149	0.149128	0.864755	162.547	261.512	207.248	246.433	320.709	330.097
EHI_134480	291.724	319.984	263.463	0.823361	-0.280404	0.149413	0.865735	269.486	305.768	384.699	235.48	303.959	250.948
EHI_001100	1589.43	1217.79	1961.06	1.61034	0.687368	0.14957	0.865735	906.843	1267.33	1479.2	2026.77	1975	1881.42
EHI_053150	89.049	75.6273	102.471	1.35494	0.438233	0.149922	0.865735	76.9961	88.5119	61.3739	99.1207	104.932	103.359
EHI_093960	368.863	302.963	434.763	1.43504	0.521088	0.149924	0.865735	260.931	341.978	305.98	456.722	385.245	462.322
EHI_141000	199.646	232.623	166.67	0.716484	-0.480994	0.149948	0.865735	209.601	249.443	238.824	169.765	146.807	183.439
EHI_039180	243.439	168.522	318.356	1.8891	0.917701	0.150016	0.865735	136.882	173.001	195.685	421.126	201.983	331.96
EHI_010550	133.511	142.385	124.636	0.875346	-0.192075	0.150243	0.865735	141.16	92.5352	193.461	127.597	135.969	110.343
EHI_104690	31.4534	37.8922	25.0146	0.660151	-0.599131	0.150359	0.865735	51.3308	16.0931	46.2528	24.0956	29.0658	21.8823
EHI_148280	1700.18	1303.84	2096.52	1.60796	0.685228	0.150396	0.865735	1077.95	1243.19	1590.38	1958.32	2329.7	2001.54
EHI_153690	1401.78	1539.32	1264.24	0.821297	-0.284024	0.150453	0.865735	1539.92	1303.54	1774.51	1042.14	1583.84	1166.75
EHI_079200	52.2693	32.7674	71.7712	2.19033	1.13115	0.150736	0.865735	25.6654	28.1629	44.4738	91.4539	59.6095	64.2503
EHI_130950	313.172	333.398	292.947	0.878669	-0.186608	0.150789	0.865735	303.707	265.536	430.951	279.838	343.863	255.139
EHI_050360	516.993	611.856	422.13	0.689917	-0.535505	0.15085	0.865735	727.186	539.118	569.265	427.15	428.597	410.643
EHI_191730	147.558	258.133	36.9825	0.143269	-2.8032	0.151088	0.865735	376.426	333.931	64.0423	41.6198	24.632	44.6958
EHI_078750	170.66	215.687	125.634	0.582483	-0.779713	0.151129	0.865735	243.821	233.35	169.89	116.097	128.579	132.225
EHI_060750	26.8017	16.2633	37.3402	2.29598	1.19911	0.151227	0.865735	17.1103	20.1163	11.5632	59.6915	11.8234	40.5056
EHI_011880	342.866	379.257	306.475	0.808094	-0.307405	0.151255	0.865735	355.038	346.001	436.733	349.387	282.776	287.264
EHI_140230	365.423	320.058	410.788	1.28348	0.360061	0.151685	0.865735	286.597	394.28	279.296	390.459	417.759	424.145
EHI_136190	756.743	872.655	640.83	0.734345	-0.445471	0.152102	0.865735	710.075	1033.98	873.91	594.724	685.263	642.503
EHI_067080	17.6539	21.4803	13.8274	0.643725	-0.635483	0.152108	0.865735	4.27756	24.1396	36.0238	19.167	7.88225	14.433
EHI_098750	1014.87	938.519	1091.22	1.1627	0.217479	0.152188	0.865735	825.57	1259.28	730.705	1187.26	1095.63	990.758
EHI_096260	412.693	450.645	374.741	0.831567	-0.266096	0.152235	0.865735	491.92	325.885	534.131	411.817	391.156	321.251
EHI_067090	873.622	1042.09	705.157	0.676677	-0.56346	0.152269	0.865735	389.258	1231.12	1505.88	763.394	492.148	859.929
EHI_045360	61.9211	82.2906	41.5517	0.504939	-0.985819	0.152297	0.865735	89.8288	96.5585	60.4844	38.334	45.8156	40.5056
EHI_141930	1558.8	1712.38	1405.22	0.820628	-0.2852	0.15245	0.865735	1133.55	1396.07	2607.5	1171.38	1735.08	1309.22
EHI_066300	594.464	728.604	460.325	0.63179	-0.662483	0.152473	0.865735	808.459	780.514	596.839	433.722	555.698	391.554
EHI_170020	605.869	477.975	733.763	1.53515	0.61838	0.15249	0.865735	457.699	438.536	537.688	783.656	710.88	706.753
EHI_177190	2662.85	2319.94	3005.76	1.29562	0.373644	0.152634	0.865735	1997.62	2824.33	2137.86	2929.26	3425.82	2662.2
EHI_111800	180.491	201.057	159.925	0.79542	-0.330212	0.152661	0.865735	188.213	177.024	237.935	135.264	194.593	149.917
EHI_081770	163.649	134.407	192.892	1.43514	0.521189	0.152827	0.865735	153.992	120.698	128.529	210.837	161.586	206.253
EHI_197530	177.631	135.812	219.449	1.61583	0.692275	0.152842	0.865735	136.882	116.675	153.879	199.884	243.364	215.099
EHI_070680	4682.18	5117.9	4246.46	0.829728	-0.26929	0.152904	0.865735	4568.44	4928.5	5856.76	4301.07	4757.43	3680.89
EHI_170320	100.345	79.9117	120.779	1.51141	0.595892	0.152932	0.865735	89.8288	92.5352	57.3712	170.86	61.58	129.897
EHI_074150	2772.57	2945.36	2599.77	0.882668	-0.180058	0.152952	0.865735	1971.96	2868.59	3995.53	2713.5	2675.04	2410.78
EHI_182260	9.09896	5.85166	12.3463	2.10987	1.07716	0.15301	0.865735	17.1103	0	0.444738	6.02391	22.1688	8.84605
EHI_039600	309.61	338.551	280.669	0.82903	-0.270503	0.153059	0.865735	359.315	241.396	414.941	321.458	203.953	316.595
EHI_009480	12.1689	9.57156	14.7663	1.54273	0.625484	0.153117	0.865735	17.1103	8.04654	3.55791	20.2623	13.7939	10.2428
EHI_093760	124.565	81.6829	167.447	2.04997	1.0356	0.153261	0.865964	102.662	100.582	41.8054	247.528	36.4554	218.358
EHI_175440	876.321	782.653	969.99	1.23936	0.309597	0.153494	0.866669	782.794	893.166	671.999	945.754	973.457	990.758
EHI_009500	341.711	263.944	419.477	1.58926	0.668357	0.153592	0.866669	269.486	217.257	305.09	443.031	367.51	447.889
EHI_000760	58.4976	47.7099	69.2854	1.45222	0.538263	0.153721	0.86681	64.1634	48.2792	30.6869	89.2634	31.529	87.0638
EHI_016360	126.652	154.905	98.3985	0.635219	-0.654673	0.154	0.867269	166.825	156.907	140.982	86.5253	111.829	96.841
EHI_133540	12306.8	10113.1	14500.4	1.43382	0.519868	0.154009	0.867269	9355.03	10195	10789.3	13161.7	17130.1	13209.5
EHI_092700	16.0875	10.588	21.587	2.03882	1.02773	0.154172	0.86747	8.55513	16.0931	7.11581	22.4528	7.38961	34.9186
EHI_013250	56.8676	40.0236	73.7116	1.8417	0.88104	0.154251	0.86747	38.4981	36.2094	45.3633	67.9059	85.7194	67.5093
EHI_187770	1280.93	1071.69	1490.18	1.3905	0.475603	0.154422	0.867847	996.672	1134.56	1083.83	1410.14	1612.9	1447.49
EHI_050120	389.614	428.38	350.848	0.819011	-0.288044	0.155272	0.871872	380.703	402.327	502.109	305.029	436.972	310.543
EHI_029530	13192.2	14450.1	11934.3	0.825894	-0.275972	0.155354	0.871872	11031.8	15843.6	16474.9	10745	13361.9	11695.9
EHI_006780	70.3751	60.8181	79.9322	1.31428	0.394277	0.155501	0.871872	72.7186	64.3723	45.3633	89.2634	62.0727	88.4605
EHI_053110	130.292	121.141	139.442	1.15107	0.202976	0.15561	0.871872	119.772	160.931	82.7213	140.193	138.925	139.209
EHI_073630	2024.03	2839.02	1209.04	0.425867	-1.23153	0.155658	0.871872	4273.28	2184.64	2059.14	1522.41	785.269	1319.46
EHI_007880	94.6408	112.313	76.9686	0.685305	-0.545181	0.15588	0.872391	128.327	92.5352	116.077	71.1917	93.6017	66.1126
EHI_045590	1773.68	2110.25	1437.11	0.681015	-0.554241	0.155959	0.872391	2168.72	2289.24	1872.79	1383.86	1659.71	1267.78
EHI_125920	111.038	83.1315	138.944	1.67138	0.74104	0.156373	0.874125	59.8859	96.5585	92.9503	158.265	113.307	145.261
EHI_113930	21.0734	28.3481	13.7986	0.486754	-1.03873	0.156745	0.875622	34.2205	24.1396	26.6843	8.76205	17.7351	14.8986
EHI_100480	423.331	377.292	469.37	1.24405	0.315043	0.156976	0.875959	509.03	301.745	321.101	420.031	527.618	460.46
EHI_098260	448.509	525.259	371.759	0.707765	-0.498658	0.157014	0.875959	547.528	523.025	505.223	360.887	392.634	361.757
EHI_024110	203.14	191.016	215.264	1.12694	0.172417	0.157178	0.876291	213.878	225.303	133.866	206.456	217.254	222.082
EHI_030180	668.755	925.467	412.042	0.445227	-1.16739	0.157661	0.877699	1458.65	519.002	798.75	392.102	439.435	404.59
EHI_152910	278.405	341.58	215.23	0.6301	-0.666347	0.157784	0.877699	380.703	358.071	285.967	206.456	249.276	189.957
EHI_105340	204.252	257.491	151.014	0.586482	-0.76984	0.157837	0.877699	350.76	193.117	228.595	124.859	202.475	125.707
EHI_045490	100.698	125.074	76.3227	0.610219	-0.712601	0.157865	0.877699	132.604	132.768	109.85	71.1917	83.7489	74.0275
EHI_151420	154.469	169.498	139.441	0.822671	-0.281612	0.157954	0.877699	179.658	120.698	208.137	155.526	139.417	123.379
EHI_192480	89.7241	107.943	71.5051	0.662434	-0.594152	0.158212	0.877811	102.662	112.652	108.516	54.7628	77.3445	82.4079
EHI_052720	158.676	130.841	186.511	1.42547	0.511442	0.158345	0.877811	94.1064	173.001	125.416	168.122	175.38	216.03
EHI_094090	1461.94	1560.96	1362.91	0.873126	-0.195739	0.158624	0.877811	1480.04	1009.84	2193	1468.74	1418.8	1201.2
EHI_026410	6921.7	5625.04	8218.36	1.46103	0.546987	0.158631	0.877811	6027.09	4679.06	6168.96	6146.03	9897.64	8611.4
EHI_096290	78.868	115.044	42.6921	0.371094	-1.43015	0.158657	0.877811	188.213	72.4188	84.5002	41.6198	48.2788	38.1777
EHI_044970	16225.8	11734	20717.6	1.7656	0.820157	0.158668	0.877811	7549.9	11486.4	16165.8	22724.9	20735.2	18692.6
EHI_105080	239.855	149.679	330.03	2.20491	1.14072	0.158707	0.877811	235.266	144.838	68.9344	514.223	60.1021	415.764
EHI_054690	397.588	333.463	461.714	1.3846	0.469474	0.158975	0.878017	188.213	623.607	188.569	439.746	504.956	440.44
EHI_159610	33.2497	22.9622	43.5371	1.89604	0.922986	0.159043	0.878017	47.0532	8.04654	13.7869	56.4057	20.1983	54.0075
EHI_042370	20169.1	16940.1	23398.2	1.38123	0.465952	0.159059	0.878017	13885	19750.2	17185.1	23900.1	25983.8	20310.5
EHI_145850	85.1879	47.4065	122.969	2.59393	1.37514	0.159223	0.878344	64.1634	44.256	33.8001	162.098	27.0952	179.714
EHI_179200	141.942	115.559	168.325	1.45661	0.542619	0.159606	0.879364	111.217	124.721	110.74	215.766	120.204	169.006
EHI_065220	87.5304	80.0456	95.0152	1.18701	0.247337	0.159617	0.879364	81.2737	104.605	54.2581	90.3587	94.5869	100.1
EHI_030610	545.772	681.267	410.277	0.602227	-0.731622	0.159785	0.879708	949.619	458.653	635.531	363.625	463.082	404.125
EHI_045030	68.7068	75.8763	61.5372	0.81102	-0.302191	0.160101	0.880868	85.5513	40.2327	101.845	55.8581	72.4181	56.3354
EHI_178540	38.6619	46.9061	30.4177	0.648482	-0.624863	0.160228	0.880994	55.6083	32.1862	52.9238	24.6433	34.4848	32.1251
EHI_130460	4.09223	7.01635	1.16811	0.166485	-2.58654	0.160386	0.881282	8.55513	8.04654	4.44738	1.09526	1.47792	0.931163
EHI_029570	419.135	460.032	378.239	0.822203	-0.282433	0.1605	0.881329	402.091	438.536	539.467	332.41	408.891	393.416
EHI_098610	62.7473	52.3333	73.1613	1.39799	0.483353	0.161084	0.883217	42.7756	72.4188	41.8054	85.43	50.2493	83.8047
EHI_192130	26.1739	16.0165	36.3313	2.26837	1.18166	0.161173	0.883217	12.8327	16.0931	19.1237	31.7624	41.3818	35.8498
EHI_095040	68.896	49.5179	88.2741	1.78267	0.834039	0.161231	0.883217	59.8859	32.1862	56.4817	98.5731	68.477	97.7721
EHI_052870	641.581	800.734	482.429	0.602484	-0.731006	0.161287	0.883217	714.353	1054.1	633.752	517.509	474.905	454.873
EHI_009410	1340.19	1525.03	1155.34	0.757589	-0.400512	0.161439	0.883217	1604.09	1416.19	1554.8	1199.85	1190.22	1075.96
EHI_092650	517.742	549.965	485.518	0.882816	-0.179816	0.161575	0.883217	556.083	386.234	707.578	489.032	551.757	415.764
EHI_148610	39.1508	26.2799	52.0217	1.97953	0.985157	0.161581	0.883217	12.8327	36.2094	29.7975	59.1439	43.845	53.0763
EHI_106080	113.605	139.22	87.9896	0.632016	-0.661967	0.161979	0.883457	171.103	120.698	125.861	72.2869	124.638	67.0437
EHI_179340	452.606	438.429	466.783	1.06467	0.0904085	0.161982	0.883457	461.977	579.351	273.959	404.15	548.309	447.889
EHI_189990	23.7841	11.9932	35.5749	2.96625	1.56864	0.161991	0.883457	12.8327	4.02327	19.1237	41.6198	32.5143	32.5907
EHI_109940	365.225	313.204	417.246	1.33219	0.413795	0.16211	0.883457	410.646	293.699	235.266	461.103	255.68	534.953
EHI_098580	489.804	443.394	536.213	1.20934	0.274219	0.162151	0.883457	389.258	579.351	361.572	576.105	557.176	475.359
EHI_004800	114.288	133.044	95.5313	0.71804	-0.477864	0.162742	0.886096	124.049	132.768	142.316	79.9537	117.248	89.3917
EHI_180390	181.766	248.633	114.899	0.462123	-1.11365	0.1633	0.88856	355.038	160.931	229.93	65.1678	223.659	55.8698
EHI_044210	282.216	301.443	262.988	0.872433	-0.196884	0.163564	0.88942	303.707	217.257	383.364	257.385	294.599	236.981
EHI_001090	64.8861	48.3385	81.4338	1.68466	0.752456	0.163756	0.889887	29.9429	64.3723	50.7001	79.4061	86.2121	78.6833
EHI_168450	35.4604	44.0891	26.8318	0.608582	-0.716476	0.163876	0.889963	25.6654	60.349	46.2528	24.0956	26.6026	29.7972
EHI_048730	377.926	275.875	479.977	1.73984	0.798951	0.164126	0.890743	222.433	241.396	363.796	452.341	518.75	468.841
EHI_107790	217.352	237.194	197.51	0.832693	-0.264143	0.164337	0.891311	128.327	213.233	370.022	180.17	217.747	194.613
EHI_121900	139.899	164.632	115.165	0.699529	-0.515545	0.164598	0.891771	171.103	156.907	165.887	111.716	119.712	114.067
EHI_104420	152.887	166.858	138.917	0.832549	-0.264393	0.164721	0.891771	166.825	124.721	209.027	119.931	165.527	131.294
EHI_138060	178.434	284.219	72.6498	0.255612	-1.96797	0.164771	0.891771	466.254	245.419	140.982	59.6915	100.991	57.2665
EHI_117840	266.341	320.059	212.622	0.664321	-0.590047	0.164944	0.891771	384.981	289.675	285.522	223.98	228.585	185.301
EHI_151320	69.1631	86.3072	52.0191	0.60272	-0.730441	0.164954	0.891771	68.441	112.652	77.8292	47.096	59.6095	49.3516
EHI_006950	262.551	226.721	298.381	1.31608	0.396242	0.165321	0.892578	239.544	237.373	203.245	299.553	324.157	271.434
EHI_180450	124.109	102.155	146.063	1.42982	0.515837	0.165421	0.892578	102.662	108.628	95.174	171.408	118.726	148.055
EHI_068480	292.224	398.063	186.384	0.468228	-1.09472	0.1657	0.892578	560.361	362.094	271.735	175.789	206.909	176.455
EHI_066760	349.993	408.371	291.616	0.714095	-0.485812	0.165784	0.892578	273.764	531.072	420.278	263.409	299.033	312.405
EHI_164950	2.80933	5.61865	0	0	-Inf	0.165798	0.892578	12.8327	4.02327	0	0	0	0
EHI_033730	34.505	22.5881	46.4219	2.05515	1.03924	0.165878	0.892578	21.3878	24.1396	22.2369	61.882	18.7203	58.6633
EHI_140000	115.685	95.6959	135.674	1.41776	0.503617	0.165923	0.892578	106.939	92.5352	87.6134	150.598	125.131	131.294
EHI_031310	234.851	268.32	201.382	0.75053	-0.414018	0.166023	0.892578	307.985	213.233	283.743	211.385	200.012	192.751
EHI_029730	62.736	45.3598	80.1122	1.76615	0.820609	0.166141	0.892578	29.9429	56.3258	49.8107	99.1207	70.4476	70.7684
EHI_140370	6291.48	4698.01	7884.95	1.67836	0.747052	0.166181	0.892578	4337.45	3540.48	6216.11	6822.9	8794.62	8037.33
EHI_151680	248.965	276.672	221.258	0.799712	-0.322448	0.166274	0.892578	303.707	209.21	317.098	217.956	233.512	212.305
EHI_011660	1036.94	1215.36	858.533	0.706404	-0.501434	0.166561	0.893547	1099.33	1420.21	1126.52	910.706	821.724	843.168
EHI_167050	9992.03	7491.82	12492.2	1.66745	0.737642	0.166824	0.893923	6108.36	6565.98	9801.14	12496.3	11562.8	13417.6
EHI_164330	126.594	117.555	135.633	1.15378	0.206373	0.166844	0.893923	111.217	164.954	76.495	162.098	100.006	144.796
EHI_010040	79.3123	99.4439	59.1806	0.595115	-0.748759	0.167086	0.893957	115.494	96.5585	86.2792	49.2866	80.3004	47.9549
EHI_163540	2173.5	2308.39	2038.62	0.883136	-0.179293	0.167165	0.893957	1920.63	2148.43	2856.11	1773.22	2393.25	1949.39
EHI_182820	229.219	131.86	326.578	2.47671	1.30842	0.167231	0.893957	162.547	84.4887	148.543	416.198	138.925	424.61
EHI_142670	121.473	94.3264	148.619	1.57559	0.655888	0.167277	0.893957	119.772	84.4887	78.7187	176.336	75.374	194.148
EHI_151300	144.293	171.846	116.74	0.679327	-0.557821	0.167412	0.89411	196.768	152.884	165.887	104.049	141.88	104.29
EHI_021510	821.258	698.438	944.079	1.3517	0.434776	0.167631	0.894235	624.524	788.561	682.228	951.778	940.45	940.009
EHI_083620	16226.9	14397.1	18056.6	1.25418	0.326747	0.167649	0.894235	14355.5	15867.8	12968.1	18857.6	17822.3	17490
EHI_073430	103.767	117.728	89.8068	0.762835	-0.390556	0.167821	0.894281	132.604	84.4887	136.09	96.3826	73.4034	99.6345
EHI_025430	167.309	187.697	146.92	0.782755	-0.353367	0.167925	0.894281	141.16	148.861	273.069	120.478	219.718	100.566
EHI_072050	942.736	945.203	940.269	0.994781	-0.00754967	0.167978	0.894281	1270.44	1154.68	410.493	1042.14	926.657	852.014
EHI_180020	1272.81	1477.46	1068.16	0.722972	-0.467989	0.168129	0.89441	1304.66	1709.89	1417.83	963.278	1150.81	1090.39
EHI_081740	79.999	65.2654	94.7325	1.4515	0.537541	0.16823	0.89441	72.7186	64.3723	58.7054	98.5731	90.6458	94.9786
EHI_164820	349.683	329.641	369.724	1.12159	0.165551	0.168322	0.89441	534.695	289.675	164.553	402.507	337.459	369.206
EHI_047740	205.912	177.676	234.148	1.31784	0.398176	0.168523	0.894911	166.825	209.21	156.993	250.814	220.703	230.928
EHI_159720	77.7133	83.7124	71.7142	0.856673	-0.223183	0.168715	0.895365	55.6083	56.3258	139.203	78.8585	73.8961	62.3879
RRNA_DS571673_1	538799	1.01758e+06	60020.6	0.0589838	-4.08354	0.168929	0.895503	1.608e+06	1.43302e+06	11709.5	51583.3	96488	31990.6
EHI_085840	138.743	114.394	163.092	1.4257	0.511669	0.168955	0.895503	89.8288	144.838	108.516	173.051	145.822	170.403
EHI_080750	140.088	174.887	105.288	0.602035	-0.73208	0.169128	0.895592	175.38	205.187	144.095	86.5253	123.653	105.687
EHI_153240	942.91	1097.62	788.197	0.718094	-0.477756	0.169303	0.895592	971.007	1279.4	1042.47	761.751	853.253	749.586
EHI_044620	27.5443	37.4111	17.6774	0.472518	-1.08156	0.169538	0.895592	25.6654	56.3258	30.2422	10.4049	21.6762	20.9512
EHI_137230	81.6343	94.0026	69.266	0.736851	-0.440554	0.169679	0.895592	98.3839	76.4421	107.182	59.1439	87.1973	61.4568
EHI_025600	739.836	605.873	873.799	1.44221	0.528286	0.169688	0.895592	650.19	519.002	648.428	802.276	925.671	893.451
EHI_176850	291.937	351.287	232.587	0.662099	-0.594881	0.169752	0.895592	406.368	337.955	309.538	228.909	271.445	197.407
EHI_071370	63.4415	55.1641	71.7189	1.3001	0.378625	0.169759	0.895592	72.7186	52.3025	40.4712	84.3348	50.742	80.08
EHI_016400	514.72	573.804	455.637	0.794065	-0.332671	0.169851	0.895592	496.197	599.467	625.747	528.461	380.318	458.132
EHI_049540	76.9104	89.2587	64.5622	0.723315	-0.467304	0.169933	0.895592	47.0532	112.652	108.071	53.12	58.6242	81.9424
EHI_142710	233.804	260.082	207.526	0.797925	-0.325675	0.170313	0.897029	209.601	269.559	301.088	140.193	263.563	218.823
EHI_136430	10.5245	19.4609	1.58802	0.0816004	-3.61528	0.170637	0.897382	42.7756	8.04654	7.56055	0	1.97056	2.79349
EHI_010560	2025.2	2151.94	1898.46	0.882209	-0.180807	0.170822	0.897382	1775.19	2035.77	2644.86	1861.94	1870.56	1962.89
EHI_196550	464.058	561.459	366.658	0.653044	-0.614747	0.170936	0.897382	521.863	687.979	474.536	360.887	427.612	311.474
EHI_134980	432.428	401.797	463.059	1.15247	0.204729	0.171061	0.897382	466.254	430.49	308.648	507.652	427.119	454.408
EHI_098250	70.0837	88.9054	51.262	0.576591	-0.79438	0.171246	0.897382	124.049	68.3956	74.2713	55.8581	53.6978	44.2302
EHI_023630	132.275	145.222	119.329	0.821698	-0.28332	0.171292	0.897382	132.604	124.721	178.34	129.788	111.337	116.861
EHI_158320	557.829	460.834	654.823	1.42095	0.506858	0.171371	0.897382	444.867	458.653	478.983	634.154	680.829	649.486
EHI_051440	37.0098	27.8186	46.201	1.66079	0.731873	0.171386	0.897382	29.9429	28.1629	25.3501	46.5484	31.529	60.5256
EHI_104450	920.374	996.743	844.005	0.846763	-0.23997	0.171556	0.897382	817.014	997.771	1175.44	748.06	971.979	811.974
EHI_188810	271.659	225.684	317.633	1.40743	0.49306	0.171589	0.897382	226.711	225.303	225.038	294.076	331.054	327.769
EHI_125700	107.46	86.103	128.817	1.49608	0.581189	0.171686	0.897382	81.2737	92.5352	84.5002	154.431	87.69	144.33
EHI_050110	88.2107	129.543	46.8787	0.361878	-1.46642	0.17176	0.897382	213.878	80.4654	94.2845	38.334	65.5212	36.7809
EHI_137900	29.0402	40.0017	18.0788	0.45195	-1.14576	0.171852	0.897382	21.3878	64.3723	34.2448	15.3336	21.6762	17.2265
EHI_193510	204.698	172.071	237.325	1.37923	0.46386	0.171878	0.897382	132.604	221.28	162.329	269.433	173.902	268.641
EHI_150550	341.012	375.792	306.233	0.814901	-0.295304	0.172046	0.897699	367.87	325.885	433.62	281.481	327.606	309.612
EHI_042910	107.345	84.0773	130.612	1.55347	0.635496	0.172379	0.897723	76.9961	88.5119	86.7239	152.788	105.425	133.622
EHI_153550	19.5549	28.2771	10.8327	0.383091	-1.38424	0.172488	0.897723	29.9429	36.2094	18.679	10.4049	12.316	9.77721
EHI_093880	340.002	299.581	380.423	1.26985	0.344658	0.172519	0.897723	342.205	293.699	262.84	354.316	434.509	352.445
EHI_192740	465.983	389.123	542.843	1.39504	0.480309	0.172555	0.897723	367.87	406.35	393.149	515.866	566.536	546.127
EHI_137810	13.4083	18.4022	8.41445	0.457252	-1.12894	0.172585	0.897723	12.8327	24.1396	18.2343	6.57154	9.36017	9.31163
EHI_044680	84.9887	102.035	67.9423	0.665872	-0.586683	0.173071	0.899316	119.772	84.4887	101.845	50.3818	89.6605	63.7847
EHI_035680	69.6805	83.1601	56.201	0.675817	-0.565294	0.173108	0.899316	98.3839	64.3723	86.7239	52.0247	54.1904	62.3879
EHI_126950	396.295	350.488	442.103	1.26139	0.335016	0.173214	0.899316	320.817	422.443	308.204	384.435	491.655	450.217
TRNA_DS571957_4	4.80878	8.29396	1.3236	0.159586	-2.6476	0.173334	0.899383	12.8327	8.04654	4.00264	1.64289	0	2.32791
EHI_091480	102.431	151.973	52.8895	0.348019	-1.52276	0.173906	0.901795	98.3839	253.466	104.069	58.5962	41.8744	58.1977
EHI_052840	19.2538	13.2633	25.2444	1.90332	0.928522	0.174094	0.90221	8.55513	20.1163	11.1185	25.1909	21.6762	28.8661
EHI_121060	173.713	164.228	183.198	1.11551	0.157706	0.17424	0.902413	278.042	140.814	73.8265	175.789	168.483	205.321
EHI_076250	188.653	170.73	206.577	1.20996	0.27496	0.174457	0.902974	205.323	173.001	133.866	205.908	244.35	169.472
EHI_043640	27849.9	18815	36884.7	1.96038	0.971137	0.174598	0.903021	9941.06	18740.4	27763.7	41343.2	34860.2	34450.7
EHI_015380	28799.4	20890.9	36707.9	1.75712	0.813214	0.174681	0.903021	9795.62	26115	26762.1	35089.3	40948.3	34086.2
EHI_126270	1634.31	2019.96	1248.66	0.618159	-0.69395	0.174996	0.903621	2617.87	1685.75	1756.27	1064.04	1698.62	983.308
EHI_162540	993.346	674.812	1311.88	1.94407	0.959078	0.175107	0.903621	432.034	567.281	1025.12	1393.17	1210.91	1331.56
EHI_178730	163.037	194.145	131.929	0.679539	-0.557372	0.175189	0.903621	218.156	181.047	183.232	131.978	140.895	122.914
EHI_092090	241.899	222.026	261.772	1.17901	0.237581	0.175228	0.903621	278.042	217.257	170.779	311.601	207.402	266.313
EHI_108490	28.1606	37.129	19.1922	0.516905	-0.952029	0.175487	0.904129	34.2205	44.256	32.9106	15.3336	23.1541	19.0888
EHI_021360	3516.09	2955.5	4076.69	1.37936	0.463998	0.175729	0.904129	2575.09	3234.71	3056.69	3729.9	4196.8	4303.37
EHI_037190	299.473	336.408	262.538	0.780414	-0.357689	0.175857	0.904129	269.486	374.164	365.575	268.338	265.533	253.742
EHI_155470	224.719	184.333	265.105	1.43818	0.524249	0.175931	0.904129	136.882	229.326	186.79	262.862	259.621	272.831
EHI_118670	325.051	356.111	293.99	0.825556	-0.276563	0.176084	0.904129	320.817	329.908	417.609	251.909	341.4	288.661
EHI_148730	74.6658	61.7851	87.5465	1.41695	0.502791	0.176146	0.904129	47.0532	84.4887	53.8133	94.1921	57.6389	110.808
EHI_098080	92.0568	81.4364	102.677	1.26083	0.334371	0.176189	0.904129	76.9961	104.605	62.7081	83.2395	125.623	99.1689
EHI_154230	341.633	290.927	392.339	1.34858	0.431446	0.176189	0.904129	273.764	337.955	261.061	486.842	257.651	432.525
EHI_167640	166.443	200.957	131.929	0.656506	-0.607119	0.176781	0.906236	260.931	160.931	181.008	129.24	139.91	126.638
EHI_109250	10.9523	16.6658	5.2387	0.314338	-1.66961	0.176816	0.906236	29.9429	8.04654	12.0079	7.11917	3.94112	4.65582
EHI_025240	94.7908	113.195	76.3867	0.674825	-0.567414	0.177033	0.906795	119.772	108.628	111.185	79.9537	80.3004	68.9061
EHI_198750	2333.04	2563.15	2102.93	0.820448	-0.285516	0.177579	0.908103	1993.34	2844.45	2851.66	1928.2	2465.66	1914.94
EHI_127090	319.852	283.967	355.737	1.25274	0.325086	0.177613	0.908103	312.262	293.699	245.94	342.268	322.679	402.262
EHI_092250	42.5704	38.3638	46.7771	1.2193	0.286057	0.177613	0.908103	42.7756	52.3025	20.0132	61.3344	22.6615	56.3354
EHI_197080	538.011	387.092	688.931	1.77976	0.831683	0.177883	0.908928	543.25	402.327	215.698	1099.64	239.916	727.238
EHI_048440	270.741	295.731	245.752	0.830999	-0.267081	0.178266	0.910331	290.874	245.419	350.898	213.575	311.841	211.84
EHI_198710	30.4387	38.1812	22.6962	0.594435	-0.750408	0.178416	0.910538	42.7756	32.1862	39.5817	18.0717	29.0658	20.9512
EHI_132150	33.3925	26.3362	40.4488	1.53586	0.61905	0.178874	0.912322	29.9429	28.1629	20.9027	41.0721	37.4407	42.8335
EHI_118280	2.88975	0.148246	5.63126	37.9859	5.24739	0.178998	0.912402	0	0	0.444738	5.47628	4.43376	6.98372
EHI_151220	617.206	672.536	561.876	0.835458	-0.259361	0.17921	0.912925	419.201	784.537	813.871	582.677	550.772	552.18
EHI_005050	23.2171	25.8993	20.5349	0.792874	-0.334836	0.179492	0.913805	17.1103	20.1163	40.4712	22.4528	17.7351	21.4168
EHI_103430	2419.13	2381.45	2456.8	1.03164	0.0449367	0.180054	0.916113	2600.76	3154.24	1389.36	2417.78	2784.4	2168.21
EHI_135720	238.667	262.646	214.687	0.817404	-0.290879	0.180273	0.916606	256.654	225.303	305.98	211.385	223.166	209.512
EHI_141920	112.796	132.953	92.6392	0.696784	-0.521216	0.18037	0.916606	141.16	124.721	132.977	95.2873	103.947	78.6833
EHI_145860	124.468	155.589	93.3467	0.599958	-0.737067	0.180541	0.916921	162.547	177.024	127.195	88.1682	85.7194	106.153
EHI_035430	1099.18	1178.37	1019.99	0.865593	-0.20824	0.18072	0.917275	1039.45	1086.28	1409.38	975.874	1138.49	945.596
EHI_103270	2923.14	3162.73	2683.55	0.848492	-0.237027	0.180946	0.917867	2767.58	3069.75	3650.86	2685.02	2836.13	2529.5
EHI_111780	88.4297	105.84	71.0195	0.671009	-0.575595	0.181148	0.917957	124.049	88.5119	104.958	58.0486	84.2415	70.7684
EHI_020270	3890.54	3269.51	4511.56	1.37989	0.464551	0.181383	0.917957	3884.03	3327.24	2597.27	5981.2	2659.77	4893.73
EHI_139070	501.699	610.272	393.126	0.644182	-0.63446	0.181393	0.917957	701.52	627.63	501.665	397.031	401.502	380.846
EHI_146540	52.298	68.2088	36.3873	0.533469	-0.906524	0.181402	0.917957	85.5513	64.3723	54.7028	24.6433	38.4259	46.0926
EHI_071800	76.7009	91.5597	61.8421	0.675429	-0.566123	0.181544	0.918123	94.1064	88.5119	92.0608	69.5488	51.7272	64.2503
EHI_030730	191.953	236.27	147.636	0.624861	-0.678393	0.181817	0.91895	239.544	273.582	195.685	139.098	157.152	146.658
EHI_050910	274.569	293.227	255.912	0.872743	-0.196371	0.182377	0.920085	201.045	253.466	425.17	210.289	316.275	241.171
EHI_007150	311.688	349.08	274.296	0.785766	-0.347828	0.182441	0.920085	376.426	289.675	381.141	277.648	263.563	281.677
EHI_108460	18.8359	24.1553	13.5164	0.559562	-0.837631	0.182515	0.920085	25.6654	20.1163	26.6843	10.9526	13.3013	16.2954
EHI_090020	7942.57	6644.05	9241.09	1.39088	0.476	0.182815	0.920085	5962.92	6940.14	7029.09	7960.33	9992.72	9770.23
EHI_000010	87.3564	70.7856	103.927	1.4682	0.554046	0.182828	0.920085	81.2737	64.3723	66.7107	123.764	74.8813	113.136
EHI_088230	1014.02	813.021	1215.02	1.49446	0.579621	0.182887	0.920085	645.912	860.98	932.171	1046.52	1180.86	1417.7
EHI_188140	38.614	32.6961	44.532	1.362	0.445725	0.182917	0.920085	42.7756	32.1862	23.1264	50.3818	23.1541	60.06
EHI_118790	26.9774	38.1671	15.7876	0.413645	-1.27354	0.18292	0.920085	64.1634	16.0931	34.2448	13.1431	21.1835	13.0363
EHI_140150	442.389	413.854	470.925	1.1379	0.186377	0.183266	0.921273	466.254	458.653	316.654	492.866	490.177	429.732
EHI_109570	771.828	863.665	679.991	0.787332	-0.344956	0.18343	0.921545	718.631	957.538	914.826	650.035	842.415	547.524
EHI_015120	947.432	1071.83	823.032	0.767874	-0.381059	0.183788	0.922227	1223.38	893.166	1098.95	848.276	790.688	830.132
EHI_159190	144.238	119.3	169.176	1.41807	0.503928	0.183789	0.922227	119.772	124.721	113.408	221.242	109.366	176.921
EHI_052860	44203.5	29916.5	58490.6	1.95513	0.967263	0.184022	0.922227	16002.4	30492.4	43254.8	49148.6	68519.9	57803.3
EHI_138030	181.48	211.947	151.014	0.712509	-0.489019	0.184112	0.922227	171.103	257.489	207.248	173.598	145.822	133.622
EHI_110550	168.254	186.206	150.302	0.807178	-0.30904	0.184144	0.922227	226.711	112.652	219.256	142.931	156.66	151.314
EHI_199710	60.7974	78.2182	43.3766	0.554559	-0.850587	0.184296	0.922227	102.662	68.3956	63.5976	32.3101	51.7272	46.0926
EHI_054500	32.9917	24.247	41.7365	1.72131	0.783503	0.184335	0.922227	29.9429	20.1163	22.6816	46.5484	33.4995	45.1614
EHI_117970	961.027	1176.23	745.827	0.634084	-0.657254	0.184565	0.922827	1355.99	1243.19	929.503	714.655	837.489	685.336
EHI_067530	13649.9	14566.3	12733.5	0.874172	-0.194011	0.184722	0.923014	10150.7	15175.8	18372.6	10874.8	14812.2	12513.4
EHI_111550	2972.83	2774.76	3170.9	1.14276	0.192526	0.185024	0.923014	3126.9	2985.27	2212.13	3550.82	3061.76	2900.11
EHI_073990	85.9679	97.1649	74.7709	0.769526	-0.377958	0.185367	0.923014	85.5513	92.5352	113.408	75.0251	81.7783	67.5093
EHI_156200	2064.62	1736.44	2392.81	1.37799	0.462571	0.185404	0.923014	1360.26	2051.87	1797.19	2263.35	2499.16	2415.9
EHI_193470	107.367	89.3425	125.391	1.40349	0.489015	0.185447	0.923014	64.1634	120.698	83.166	106.788	115.278	154.107
EHI_087600	161.823	138.331	185.316	1.33966	0.421868	0.185639	0.923014	141.16	148.861	124.971	203.718	157.152	195.079
EHI_194250	87.5532	72.8322	102.274	1.40424	0.489793	0.185737	0.923014	64.1634	88.5119	65.8212	92.0016	88.1826	126.638
EHI_175050	7438.51	5929.94	8947.07	1.50879	0.593396	0.18577	0.923014	3516.16	7422.93	6850.75	8369.95	9803.05	8668.2
EHI_018390	20.0214	27.995	12.0478	0.430355	-1.2164	0.185813	0.923014	38.4981	24.1396	21.3474	11.5002	7.88225	16.7609
EHI_087310	31.8721	35.1606	28.5836	0.812944	-0.298773	0.18597	0.923014	34.2205	20.1163	51.1449	37.2387	27.0952	21.4168
EHI_094470	3.80656	1.48934	6.12378	4.11175	2.03975	0.185979	0.923014	0	4.02327	0.444738	8.76205	5.41904	4.19023
EHI_185280	12962	13942.5	11981.5	0.859353	-0.218678	0.186001	0.923014	10501.4	14930.4	16395.7	10683.1	14688.1	10573.4
EHI_011260	75.2126	61.5668	88.8585	1.44329	0.529356	0.186034	0.923014	81.2737	48.2792	55.1475	115.55	62.5653	88.4605
EHI_027490	409.584	442.602	376.566	0.8508	-0.233107	0.186261	0.923281	461.977	245.419	620.41	426.055	392.634	311.008
EHI_050670	240.181	292.197	188.166	0.643969	-0.634936	0.186352	0.923281	149.715	120.698	606.178	191.67	277.849	94.9786
EHI_086250	605.45	690.29	520.61	0.75419	-0.406999	0.18652	0.923281	876.9	490.839	703.131	563.51	527.618	470.703
EHI_126150	170.665	136.108	205.222	1.5078	0.592441	0.186571	0.923281	98.3839	164.954	144.985	221.242	170.946	223.479
EHI_131950	351.199	315.752	386.645	1.22452	0.292218	0.186638	0.923281	346.483	333.931	266.843	392.65	398.546	368.741
EHI_065320	542.781	608.852	476.709	0.782963	-0.352983	0.18686	0.923295	680.132	498.885	647.539	451.793	519.736	458.598
EHI_088490	249.143	277.048	221.239	0.798559	-0.324529	0.186861	0.923295	201.045	241.396	388.701	179.074	330.069	154.573
EHI_031300	43.1414	27.2188	59.064	2.16997	1.11768	0.18711	0.923978	29.9429	24.1396	27.5738	74.4775	22.1688	80.5456
EHI_027520	204.038	218.938	189.138	0.86389	-0.21108	0.187293	0.92434	213.878	168.977	273.959	197.146	171.931	198.338
EHI_013450	15.8382	21.0353	10.6412	0.505872	-0.983157	0.187474	0.924415	25.6654	16.0931	21.3474	9.85731	11.8234	10.2428
EHI_086150	136.985	117.549	156.422	1.33069	0.412177	0.187631	0.924415	119.772	140.814	92.0608	178.527	88.6753	202.062
EHI_110650	87.3012	85.2405	89.3619	1.04835	0.0681209	0.187644	0.924415	124.049	92.5352	39.137	101.311	61.0874	105.687
EHI_091550	22.2279	31.122	13.3339	0.428439	-1.22284	0.187884	0.924415	38.4981	32.1862	22.6816	10.4049	13.3013	16.2954
EHI_019390	5.32628	9.33855	1.314	0.140707	-2.82924	0.188082	0.924415	12.8327	12.0698	3.11317	0.547628	2.4632	0.931163
EHI_112390	14.2441	21.2965	7.1918	0.3377	-1.56619	0.188119	0.924415	38.4981	8.04654	17.3448	8.21443	5.91168	7.4493
EHI_114190	186.844	208.15	165.538	0.79528	-0.330465	0.188135	0.924415	132.604	253.466	238.38	153.884	196.071	146.658
EHI_078260	2522.85	2081.72	2963.97	1.4238	0.509749	0.18819	0.924415	2130.23	1866.8	2248.15	3303.84	2452.36	3135.69
EHI_085030	52.0344	40.1643	63.9045	1.59108	0.670003	0.18846	0.92494	29.9429	52.3025	38.2475	76.1203	53.2052	62.3879
EHI_118150	147.157	148.485	145.829	0.982109	-0.0260452	0.188518	0.92494	196.768	189.094	59.5949	151.145	110.351	175.99
EHI_039070	396.301	330.465	462.136	1.39844	0.48382	0.188881	0.925456	350.76	301.745	338.89	425.507	499.045	461.857
EHI_036900	2025.27	2111.26	1939.29	0.918545	-0.122578	0.18893	0.925456	1860.74	1448.38	3024.66	1989.53	2031.65	1796.68
EHI_072070	232.149	267.515	196.784	0.7356	-0.443007	0.189024	0.925456	273.764	257.489	271.29	168.122	244.842	177.387
EHI_080270	260.058	240.795	279.321	1.15999	0.214119	0.189065	0.925456	316.54	221.28	184.566	336.791	224.151	277.021
EHI_097880	156.784	149.339	164.229	1.0997	0.137116	0.189194	0.92555	128.327	245.419	74.2713	156.622	167.99	168.075
EHI_014050	516.277	447.202	585.351	1.30892	0.388375	0.189358	0.925705	496.197	426.467	418.943	693.845	495.596	566.613
EHI_021500	244.842	184.709	304.976	1.65112	0.723443	0.189472	0.925705	136.882	189.094	228.151	303.934	307.9	303.094
EHI_109690	244.223	283.403	205.042	0.723499	-0.466937	0.189557	0.925705	286.597	285.652	277.961	218.504	202.475	194.148
EHI_074110	2572.73	2020.47	3125	1.54667	0.629168	0.189786	0.926284	1663.97	1967.38	2430.05	3121.48	3463.75	2789.76
EHI_045610	284.33	323.167	245.493	0.759648	-0.396597	0.189977	0.926539	350.76	281.629	337.112	228.909	281.298	226.273
EHI_080260	1665.6	1769.49	1561.7	0.882568	-0.18022	0.190213	0.926539	1039.45	1734.03	2535.01	1521.86	1688.28	1474.96
EHI_135170	133.879	104.802	162.956	1.55489	0.636813	0.190298	0.926539	102.662	96.5585	115.187	134.717	192.13	162.022
EHI_052100	613.036	540.511	685.561	1.26836	0.342962	0.190436	0.926539	526.14	607.514	487.878	806.657	583.779	666.247
EHI_096460	124.353	150.359	98.3474	0.654084	-0.612451	0.190458	0.926539	162.547	152.884	135.645	106.24	89.1679	99.6345
EHI_113410	31.3585	29.4768	33.2403	1.12767	0.17335	0.190529	0.926539	29.9429	44.256	14.2316	38.8816	22.6615	38.1777
EHI_051840	568.923	462.127	675.72	1.4622	0.548136	0.190612	0.926539	414.924	462.676	508.78	647.297	675.903	703.959
EHI_040390	30.0834	28.2418	31.925	1.13042	0.176857	0.190951	0.927358	42.7756	28.1629	13.7869	29.0243	28.5731	38.1777
EHI_087840	1000.16	1101.12	899.197	0.816623	-0.292258	0.191001	0.927358	868.345	1227.1	1207.91	934.254	961.141	802.197
EHI_112870	888.029	998.391	777.666	0.778919	-0.360454	0.191517	0.928207	432.034	716.142	1847	698.774	771.967	862.257
EHI_155660	2007.6	1722.52	2292.68	1.331	0.412513	0.191536	0.928207	1612.64	1846.68	1708.24	2428.73	1953.32	2495.98
EHI_053140	69.4171	44.4428	94.3913	2.12388	1.0867	0.191586	0.928207	29.9429	40.2327	63.1528	115.55	59.6095	108.015
EHI_175120	124.702	109.849	139.556	1.27044	0.345325	0.191715	0.928207	166.825	76.4421	86.2792	123.216	166.02	129.432
EHI_007280	171.541	189.593	153.488	0.809565	-0.304781	0.191732	0.928207	179.658	168.977	220.145	156.622	149.27	154.573
EHI_103850	395.079	450.67	339.489	0.7533	-0.408704	0.19184	0.928207	479.087	414.397	458.525	337.339	313.319	367.809
EHI_127220	134.523	160.827	108.219	0.672887	-0.571564	0.192047	0.928672	188.213	144.838	149.432	110.621	116.263	97.7721
EHI_054790	921.012	1089.43	752.595	0.690816	-0.533628	0.192252	0.928992	1197.72	1102.38	968.195	640.178	927.149	690.457
EHI_087390	163.992	185.45	142.535	0.76859	-0.379714	0.192335	0.928992	209.601	144.838	201.911	146.764	145.822	135.019
EHI_082380	1242.44	910.031	1574.86	1.73055	0.791233	0.192601	0.929742	628.802	848.91	1252.38	1651.65	1595.17	1477.76
EHI_114160	73.2241	62.4488	83.9995	1.34509	0.427708	0.193143	0.93182	72.7186	64.3723	50.2554	117.192	72.4181	62.3879
EHI_085000	92.7175	84.4154	101.02	1.1967	0.259056	0.19355	0.933061	106.939	84.4887	61.8186	91.4539	105.918	105.687
EHI_061130	28.5238	46.6437	10.4039	0.223051	-2.16456	0.193731	0.933061	76.9961	44.256	18.679	8.21443	11.8234	11.174
EHI_025460	66.7019	85.8553	47.5485	0.553821	-0.852509	0.193798	0.933061	89.8288	100.582	67.1555	42.1674	49.264	51.214
EHI_154200	4694.08	4404.68	4983.49	1.13141	0.178119	0.193845	0.933061	5047.52	4642.85	3523.66	4843.77	5566.34	4540.35
EHI_111230	244.86	255.674	234.047	0.915412	-0.127506	0.194022	0.933375	188.213	213.233	365.575	215.218	278.342	208.581
EHI_013310	55.3018	48.0842	62.5193	1.3002	0.378738	0.194252	0.933947	68.441	40.2327	35.5791	73.9298	42.8597	70.7684
EHI_030790	283.817	248.652	318.982	1.28284	0.359346	0.194492	0.934228	265.209	257.489	223.259	323.648	332.532	300.766
EHI_110680	415.287	352.684	477.891	1.35501	0.438306	0.194689	0.934228	239.544	470.722	347.785	475.341	452.244	506.087
EHI_068000	208.698	174.203	243.192	1.39603	0.481326	0.194898	0.934228	128.327	221.28	173.003	204.813	289.18	235.584
EHI_085720	772.395	805.945	738.846	0.916745	-0.125408	0.194996	0.934228	590.304	800.631	1026.9	747.513	773.445	695.579
EHI_078250	36.8946	23.8307	49.9585	2.09639	1.06791	0.195169	0.934228	17.1103	24.1396	30.2422	58.0486	44.3376	47.4893
EHI_019070	430.234	351.148	509.319	1.45044	0.536489	0.195174	0.934228	367.87	305.768	379.806	535.033	446.332	546.593
EHI_006180	12.6804	4.68727	20.6736	4.41058	2.14097	0.195266	0.934228	4.27756	0	9.78424	21.9051	9.85281	30.2628
EHI_189500	298.447	295.934	300.96	1.01698	0.0242958	0.195462	0.934228	432.034	329.908	125.861	345.554	331.054	226.273
EHI_046040	2.0964	4.1928	0	0	-Inf	0.195721	0.934228	8.55513	4.02327	0	0	0	0
EHI_143550	710.795	655.044	766.546	1.17022	0.226781	0.195843	0.934228	633.079	792.584	539.467	726.703	808.915	764.019
EHI_051070	40.1914	27.0417	53.3411	1.97255	0.98006	0.195874	0.934228	12.8327	48.2792	20.0132	66.263	20.1983	73.5619
EHI_056450	498.207	448.816	547.599	1.2201	0.286993	0.195976	0.934228	432.034	527.048	387.367	547.628	519.243	575.924
EHI_200970	125.305	157.572	93.0376	0.590444	-0.760128	0.196024	0.934228	179.658	168.977	124.082	87.0729	80.3004	111.74
EHI_079960	408.981	400.949	417.013	1.04007	0.0566766	0.196231	0.934228	457.699	474.746	270.401	474.794	392.142	384.105
EHI_081110	319.145	364.077	274.213	0.753174	-0.408946	0.196239	0.934228	440.589	193.117	458.525	230.552	362.091	229.997
EHI_044770	1425.72	1512.78	1338.65	0.884894	-0.176424	0.196265	0.934228	1326.04	1033.98	2178.33	1059.11	1533.1	1423.75
EHI_122100	183.788	152.696	214.879	1.40723	0.492861	0.196292	0.934228	183.935	124.721	149.432	278.195	161.586	204.856
EHI_093750	204.593	173.248	235.938	1.36185	0.445567	0.19637	0.934228	158.27	241.396	120.079	291.338	123.16	293.316
EHI_069150	216.38	189.831	242.928	1.27971	0.355813	0.196427	0.934228	179.658	221.28	168.556	203.17	287.702	237.912
EHI_100140	378.95	342.012	415.889	1.21601	0.282154	0.196585	0.934448	410.646	321.862	293.527	341.72	481.802	424.145
EHI_188240	246.388	207.521	285.254	1.37458	0.458988	0.196912	0.935473	218.156	201.163	203.245	297.91	281.298	276.555
EHI_014110	2547.32	2870.63	2224	0.774744	-0.368209	0.197069	0.935686	3430.61	2184.64	2996.65	1709.7	2621.83	2340.48
EHI_054840	310.091	265.438	354.744	1.33645	0.418402	0.197446	0.936943	235.266	305.768	255.28	314.339	403.965	345.927
EHI_036540	14.3227	11.5691	17.0763	1.47603	0.561717	0.197557	0.936943	12.8327	16.0931	5.7816	16.9765	13.3013	20.9512
EHI_051460	80.3964	66.7757	94.0171	1.40795	0.4936	0.197938	0.93822	51.3308	88.5119	60.4844	93.0968	66.5064	122.448
EHI_145480	9.99628	3.56478	16.4278	4.60836	2.20425	0.198143	0.938659	0	4.02327	6.67107	19.167	14.2866	15.8298
EHI_090400	7919.85	5757.23	10082.5	1.75127	0.808403	0.19826	0.938683	4653.99	4691.13	7926.57	8577.5	11975.1	9694.8
EHI_053860	120.508	152.306	88.7086	0.582435	-0.779831	0.198638	0.939942	183.935	156.907	116.077	98.0255	85.2268	82.8735
EHI_138320	220.787	266.921	174.653	0.654326	-0.611919	0.198975	0.940566	337.927	233.35	229.485	175.789	167.99	180.18
EHI_016000	202.33	184.996	219.664	1.1874	0.247802	0.198994	0.940566	256.654	156.907	141.427	251.361	165.527	242.102
EHI_196365	185.656	172.268	199.044	1.15543	0.208432	0.199351	0.941721	192.49	193.117	131.198	177.432	215.776	203.925
EHI_016450	56.3356	72.825	39.8462	0.54715	-0.869992	0.199608	0.941866	85.5513	76.4421	56.4817	44.9055	36.4554	38.1777
EHI_012120	138.66	73.0399	204.28	2.79682	1.48379	0.199621	0.941866	21.3878	52.3025	145.429	220.147	181.784	210.908
EHI_124430	1308.95	1091.19	1526.71	1.39913	0.484528	0.199931	0.941866	1039.45	1078.24	1155.87	1662.6	1351.31	1566.22
EHI_159310	101.342	76.9206	125.763	1.63497	0.709263	0.199984	0.941866	106.939	36.2094	87.6134	135.264	117.248	124.776
EHI_169580	3123.02	2178.31	4067.72	1.86737	0.90101	0.200147	0.941866	1009.5	2430.05	3095.38	3912.8	4445.59	3844.77
EHI_192140	544.532	471.829	617.235	1.30818	0.387557	0.200193	0.941866	380.703	583.374	451.409	549.819	722.703	579.183
EHI_073610	98.9098	86.7022	111.117	1.2816	0.357943	0.200229	0.941866	72.7186	116.675	70.7134	118.288	92.6164	122.448
EHI_029210	643.034	785.623	500.445	0.637005	-0.650624	0.200355	0.941866	829.847	913.282	613.739	620.463	381.304	499.569
EHI_017010	149.013	130.008	168.018	1.29237	0.370017	0.200455	0.941866	111.217	164.954	113.853	148.407	168.483	187.164
EHI_007930	740.056	796.252	683.86	0.858849	-0.219524	0.200789	0.941866	769.961	683.956	934.84	628.13	816.798	606.653
EHI_113960	16.3104	18.8126	13.8083	0.733996	-0.446155	0.200805	0.941866	12.8327	4.02327	39.5817	13.6907	13.3013	14.433
EHI_011840	75.3312	95.8648	54.7976	0.571613	-0.806888	0.200882	0.941866	106.939	104.605	76.0502	56.4057	41.8744	66.1126
EHI_159760	84.6233	108.092	61.1545	0.565763	-0.82173	0.201013	0.941866	162.547	56.3258	105.403	52.0247	70.4476	60.9912
EHI_134340	78.6754	71.5547	85.7962	1.19903	0.261868	0.201018	0.941866	111.217	52.3025	51.1449	91.4539	88.1826	77.7521
EHI_153060	1058.34	1122.07	994.598	0.886392	-0.173983	0.201128	0.941866	983.839	1025.93	1356.45	1047.07	998.582	938.147
EHI_146180	3143.07	2604.26	3681.89	1.41379	0.499572	0.201179	0.941866	1997.62	2989.29	2825.87	3651.59	3766.73	3627.35
EHI_192770	29.1672	21.6986	36.6358	1.68839	0.755649	0.201397	0.942119	21.3878	24.1396	19.5685	41.0721	24.1394	44.6958
EHI_104630	11747.3	9739.75	13754.8	1.41223	0.497979	0.201687	0.942119	8080.32	10512.8	10626.1	12599.3	15753.2	12912
EHI_110510	1048.29	915.758	1180.82	1.28944	0.366748	0.201699	0.942119	975.284	897.189	874.8	1159.88	1105.48	1277.09
EHI_007260	75.1786	78.241	72.1162	0.921719	-0.117602	0.201791	0.942119	55.6083	64.3723	114.742	64.0725	76.8519	75.4242
EHI_009830	303.711	331.116	276.306	0.834467	-0.261072	0.201983	0.942119	312.262	297.722	383.364	273.814	299.033	256.07
EHI_151810	2518.4	2838.97	2197.83	0.774165	-0.369286	0.202024	0.942119	3071.29	2562.82	2882.79	2024.58	2350.88	2218.03
EHI_050710	46.6278	55.5175	37.7382	0.679754	-0.556916	0.202167	0.942119	47.0532	60.349	59.1502	44.3579	33.0069	35.8498
EHI_099740	338.851	376.862	300.839	0.798273	-0.325046	0.20222	0.942119	299.429	422.443	408.714	316.529	310.363	275.624
EHI_113580	16.4017	24.1972	8.60618	0.355668	-1.4914	0.202245	0.942119	34.2205	24.1396	14.2316	10.9526	7.88225	6.98372
EHI_067890	1007.85	1040.86	974.846	0.936577	-0.0945299	0.202472	0.942119	945.341	828.793	1348.45	979.707	1086.76	858.067
EHI_026330	824.593	1002.86	646.323	0.644479	-0.633796	0.202552	0.942119	1018.06	1190.89	799.639	613.344	731.078	594.548
EHI_117930	23.518	34.0227	13.0132	0.382485	-1.38653	0.202581	0.942119	34.2205	48.2792	19.5685	11.5002	18.2277	9.31163
EHI_189960	172.35	335.867	8.83394	0.0263019	-5.24869	0.203085	0.943583	898.288	68.3956	40.9159	8.21443	10.8381	7.4493
EHI_004340	1584.67	1737.14	1432.2	0.824458	-0.278483	0.203293	0.943583	1428.71	1866.8	1915.93	1292.95	1605.51	1398.14
EHI_148650	82.1299	101.999	62.2611	0.61041	-0.71215	0.20334	0.943583	94.1064	124.721	87.1687	59.6915	59.1168	67.9749
EHI_079270	82.4908	61.821	103.161	1.6687	0.738722	0.203404	0.943583	42.7756	72.4188	70.2686	100.216	122.667	86.5982
EHI_183570	429.591	451.036	408.145	0.904907	-0.144159	0.203556	0.943583	303.707	398.304	651.097	337.339	452.244	434.853
EHI_004180	535.222	601.864	468.58	0.778548	-0.361142	0.203626	0.943583	731.463	450.606	623.523	495.056	483.28	427.404
EHI_046660	28.4474	37.2351	19.6598	0.527991	-0.921414	0.203683	0.943583	47.0532	32.1862	32.4659	19.167	12.8086	27.0037
EHI_011060	131.102	172.255	89.9484	0.522183	-0.937373	0.204111	0.944791	243.821	148.861	124.082	94.7397	94.0943	81.0112
EHI_146150	198.225	192.532	203.918	1.05914	0.0828873	0.204297	0.944791	183.935	273.582	120.079	169.217	224.644	217.892
EHI_104620	778.008	841.857	714.16	0.848314	-0.237329	0.204388	0.944791	735.741	820.747	969.084	654.416	848.819	639.243
EHI_130660	81.9751	99.8183	64.1319	0.642486	-0.638263	0.204438	0.944791	119.772	88.5119	91.1713	65.7154	60.1021	66.5782
EHI_111070	348.166	400.614	295.718	0.738163	-0.437989	0.204538	0.944791	376.426	430.49	394.927	265.6	322.187	299.369
EHI_004560	6.66634	10.5032	2.82945	0.269388	-1.89224	0.204685	0.944791	4.27756	20.1163	7.11581	3.28577	1.47792	3.72465
EHI_174260	151.259	177.098	125.421	0.708204	-0.497764	0.204733	0.944791	153.992	205.187	172.114	123.764	138.432	114.067
EHI_122880	119.007	135.72	102.294	0.753712	-0.407915	0.205031	0.945645	124.049	136.791	146.319	112.264	76.3593	118.258
EHI_160440	24.9193	22.99	26.8487	1.16784	0.223846	0.205179	0.94581	25.6654	32.1862	11.1185	21.9051	33.4995	25.1414
EHI_135930	71.1145	57.9948	84.2342	1.45244	0.538484	0.205334	0.946005	51.3308	68.3956	54.2581	68.4535	99.5134	84.7358
EHI_023310	267.605	312.725	222.484	0.711437	-0.491193	0.205684	0.946583	316.54	325.885	295.751	220.147	218.24	229.066
EHI_098350	204.267	186.075	222.459	1.19553	0.257656	0.205686	0.946583	153.992	253.466	150.766	205.908	213.313	248.155
EHI_131520	19.1442	26.2514	12.0369	0.458524	-1.12493	0.205855	0.946842	25.6654	32.1862	20.9027	11.5002	15.7645	8.84605
EHI_159590	73.8325	61.0583	86.6067	1.41843	0.504292	0.206136	0.946842	106.939	36.2094	40.0264	98.5731	53.6978	107.549
EHI_056380	2918.41	2217.46	3619.35	1.6322	0.706822	0.206178	0.946842	1826.52	1911.05	2914.81	3119.29	4269.71	3469.05
EHI_152020	89.702	115.601	63.8031	0.551926	-0.857453	0.206194	0.946842	141.16	120.698	84.945	58.0486	63.058	70.3028
EHI_175460	8313.8	5963.64	10664	1.78816	0.838477	0.20686	0.948101	4816.54	4679.06	8395.32	9054.49	12571.2	10366.2
EHI_052040	458.204	419.783	496.624	1.18305	0.24251	0.206929	0.948101	414.924	494.862	349.564	476.437	531.559	481.877
EHI_167450	6.38044	9.02831	3.73256	0.413429	-1.27429	0.206975	0.948101	12.8327	4.02327	10.229	4.92866	3.94112	2.32791
EHI_067970	4870.95	5205.28	4536.63	0.871543	-0.198357	0.206986	0.948101	4431.55	5121.62	6062.67	4588.03	5218.05	3803.8
EHI_020320	135.089	146.097	124.081	0.849306	-0.235643	0.207091	0.948101	94.1064	164.954	179.229	138.55	126.609	107.084
EHI_157770	2340.21	1882.25	2798.16	1.4866	0.572018	0.207146	0.948101	1261.88	2208.77	2176.1	2902.98	2966.19	2525.31
EHI_017890	115.614	101.575	129.652	1.27642	0.352098	0.207279	0.94819	102.662	116.675	85.3897	125.955	117.741	145.261
EHI_125150	5826.02	4992.34	6659.71	1.33399	0.415743	0.207466	0.948525	4636.88	5286.58	5053.56	6795.52	6776.27	6407.33
EHI_077270	328.823	326.712	330.934	1.01292	0.0185259	0.207578	0.948525	470.532	333.931	175.672	320.91	365.539	306.353
EHI_135060	3104.78	2566.15	3643.42	1.4198	0.505689	0.207734	0.948721	2262.83	2607.08	2828.53	3409.53	3665.24	3855.48
EHI_093850	376.361	381.663	371.058	0.972215	-0.0406532	0.208898	0.952535	457.699	466.699	220.59	383.34	377.855	351.98
EHI_125040	29.2395	16.8356	41.6434	2.47353	1.30657	0.20899	0.952535	17.1103	8.04654	25.3501	41.0721	43.3524	40.5056
EHI_166470	460.24	491.609	428.87	0.87238	-0.196971	0.209097	0.952535	367.87	434.513	672.444	333.506	569	384.105
EHI_095150	484.402	505.625	463.18	0.916055	-0.126494	0.209374	0.952535	427.756	337.955	751.163	416.198	530.574	442.768
EHI_144270	672.871	868.253	477.489	0.549942	-0.86265	0.209392	0.952535	1193.44	639.7	771.621	328.577	788.225	315.664
EHI_181290	112.037	90.0278	134.045	1.48893	0.574279	0.209426	0.952535	76.9961	100.582	92.5055	134.717	147.299	120.12
EHI_152060	87.74	92.5843	82.8958	0.895356	-0.159467	0.209681	0.952535	51.3308	96.5585	129.864	97.4779	74.3887	76.821
EHI_094010	449.36	361.792	536.928	1.48408	0.569568	0.209705	0.952535	260.931	414.397	410.049	454.532	665.064	491.189
EHI_153150	644.333	746.493	542.174	0.726294	-0.461374	0.209751	0.952535	697.243	844.887	697.349	568.438	564.566	493.516
EHI_104760	49.9511	57.9107	41.9914	0.725107	-0.463734	0.209871	0.952535	55.6083	52.3025	65.8212	47.6437	35.9627	42.3679
EHI_099730	5741.61	6185.84	5297.38	0.856371	-0.223692	0.209957	0.952535	5291.34	6175.72	7090.46	4633.48	6110.71	5147.94
EHI_151240	106.924	125.456	88.3916	0.704564	-0.505197	0.210166	0.952535	115.494	136.791	124.082	99.1207	73.4034	92.6507
EHI_067700	35.6391	21.5932	49.6849	2.30094	1.20223	0.210262	0.952535	17.1103	16.0931	31.5764	48.7389	46.3082	54.0075
EHI_040340	469.355	536.475	402.234	0.749771	-0.415478	0.210319	0.952535	551.806	527.048	530.573	386.626	418.744	401.331
EHI_008130	207.545	325.076	90.0149	0.276905	-1.85254	0.210462	0.952535	568.916	225.303	181.008	70.0964	131.042	68.9061
EHI_156100	14.6176	8.64705	20.5882	2.38095	1.25154	0.210468	0.952535	8.55513	8.04654	9.3395	17.5241	25.6173	18.6233
EHI_099190	1438.67	1193.04	1684.3	1.41177	0.497504	0.210792	0.952535	1018.06	1267.33	1293.74	1643.43	1856.76	1552.71
EHI_125940	355.959	367.358	344.561	0.937943	-0.0924279	0.210795	0.952535	248.099	362.094	491.88	345.554	330.562	357.567
EHI_152570	13894.1	15339.9	12448.3	0.811497	-0.301342	0.211127	0.952535	13953.4	15727	16339.2	11472.3	13768.3	12104.2
EHI_041170	9.49638	15.0138	3.97894	0.265019	-1.91583	0.211371	0.952535	21.3878	16.0931	7.56055	3.28577	4.9264	3.72465
EHI_108690	261.471	272.092	250.849	0.921928	-0.117274	0.211397	0.952535	256.654	201.163	358.459	219.051	295.584	237.912
EHI_014240	132.807	92.563	173.05	1.86954	0.902683	0.211441	0.952535	42.7756	104.605	130.308	157.717	197.549	163.885
EHI_177630	8408.35	6162.79	10653.9	1.72874	0.789725	0.211452	0.952535	4701.04	5294.62	8492.72	9188.66	12546.1	10227
EHI_173950	86.8819	69.9524	103.811	1.48403	0.569519	0.211585	0.952535	98.3839	56.3258	55.1475	144.026	55.6684	111.74
EHI_126920	1576.82	1393.29	1760.36	1.26346	0.337379	0.211585	0.952535	1582.7	1279.4	1317.76	1571.15	1868.09	1841.84
EHI_141940	13209.7	10631.1	15788.3	1.4851	0.570562	0.211819	0.952535	7318.91	12045.7	12528.7	13589.4	17169.5	16605.9
EHI_094070	130.14	150.028	110.252	0.734875	-0.444428	0.212007	0.952535	162.547	132.768	154.769	99.1207	131.535	100.1
EHI_086200	135.325	127.064	143.585	1.13002	0.176353	0.212109	0.952535	141.16	148.861	91.1713	150.598	141.88	138.278
EHI_014400	1181.37	982.818	1379.93	1.40405	0.489598	0.212136	0.952535	795.627	1098.35	1054.47	1443.55	1357.22	1339.01
EHI_056110	49.8988	49.912	49.8856	0.999471	-0.000763948	0.212145	0.952535	76.9961	48.2792	24.4606	46.0008	47.7861	55.8698
EHI_199120	2389.08	2614.28	2163.89	0.827717	-0.27279	0.212346	0.952535	1659.69	2941.01	3242.14	1838.94	2749.43	1903.3
EHI_103780	49.7019	42.7477	56.6561	1.32536	0.406386	0.212358	0.952535	47.0532	48.2792	32.9106	49.2866	61.0874	59.5944
EHI_162210	135.475	155.443	115.507	0.743083	-0.428405	0.212487	0.952535	188.213	116.675	161.44	126.502	98.0354	121.982
EHI_056690	186.47	232.699	140.241	0.602673	-0.730554	0.212518	0.952535	290.874	229.326	177.895	132.526	161.093	127.104
EHI_146190	149.67	129.895	169.444	1.30447	0.38346	0.212545	0.952535	128.327	144.838	116.521	163.193	155.182	189.957
EHI_101230	9373.13	9803.25	8943.01	0.91225	-0.132499	0.212778	0.953037	6484.78	7121.19	15803.8	9109.25	9378.89	8340.89
EHI_079610	13.0637	8.13884	17.9886	2.21021	1.14419	0.212885	0.953037	12.8327	4.02327	7.56055	15.3336	16.7498	21.8823
EHI_010510	1165.99	1219.17	1112.8	0.912752	-0.131706	0.213175	0.953828	812.737	1259.28	1585.49	1096.35	1234.06	1007.98
EHI_104460	197.183	175.897	218.468	1.24202	0.312692	0.213621	0.955014	196.768	181.047	149.877	253.552	162.079	239.774
EHI_176580	150.281	164.669	135.893	0.825252	-0.277094	0.213679	0.955014	175.38	124.721	193.906	141.836	127.101	138.743
EHI_073670	355.235	482.983	227.487	0.471004	-1.08619	0.213841	0.955014	748.573	329.908	370.467	207.004	264.548	210.908
EHI_100120	45.7644	29.2805	62.2482	2.12593	1.08809	0.213896	0.955014	29.9429	16.0931	41.8054	45.4532	80.3004	60.9912
EHI_148890	782.977	594.695	971.259	1.63321	0.707707	0.214604	0.9564	397.813	611.537	774.734	928.778	936.509	1048.49
EHI_009560	240.494	274.291	206.696	0.753566	-0.408195	0.214608	0.9564	278.042	265.536	279.296	206.456	198.534	215.099
EHI_125020	25.3532	17.3154	33.3911	1.92841	0.947408	0.214622	0.9564	25.6654	8.04654	18.2343	30.6672	44.8303	24.6758
EHI_178090	45.7391	57.1901	34.2882	0.599548	-0.738052	0.214694	0.9564	55.6083	64.3723	51.5896	34.5006	32.5143	35.8498
EHI_142200	227.046	197.342	256.751	1.30105	0.379671	0.214777	0.9564	183.935	225.303	182.787	250.814	226.122	293.316
EHI_151650	196.807	229.841	163.772	0.712543	-0.48895	0.215053	0.956557	248.099	221.28	220.145	155.526	171.439	164.35
EHI_192470	840.531	887.709	793.352	0.893707	-0.162126	0.215131	0.956557	894.011	683.956	1085.16	719.036	878.378	782.643
EHI_198860	38.9459	46.0588	31.833	0.691139	-0.532953	0.215154	0.956557	42.7756	44.256	51.1449	36.1435	29.5584	29.7972
EHI_174950	217.949	189.182	246.716	1.30412	0.383073	0.215468	0.957124	192.49	201.163	173.893	268.886	230.556	240.706
EHI_140720	4206.17	3884.61	4527.72	1.16555	0.221015	0.21551	0.957124	3349.33	5012.99	3291.51	4309.84	5329.38	3943.94
EHI_056100	479.98	405.027	554.933	1.37011	0.454297	0.216056	0.959041	397.813	402.327	414.941	591.439	486.729	586.633
EHI_200040	98.2598	90.6902	105.829	1.16693	0.222722	0.216335	0.959322	85.5513	120.698	65.8212	106.788	106.41	104.29
EHI_110730	364.197	286.906	441.488	1.53879	0.621796	0.216348	0.959322	205.323	317.838	337.556	458.913	441.406	424.145
EHI_105270	1091.49	1216.82	966.158	0.794006	-0.332779	0.216855	0.961061	996.672	1392.05	1261.72	1001.61	984.788	912.074
EHI_015340	34.5059	41.4494	27.5623	0.664961	-0.588658	0.216984	0.961124	42.7756	36.2094	45.3633	26.8338	25.1247	30.7284
EHI_019160	148.131	181.794	114.468	0.62966	-0.667355	0.217319	0.962099	265.209	84.4887	195.685	118.835	130.057	94.5131
EHI_005100	1030.13	1142.2	918.06	0.803767	-0.315151	0.217559	0.962306	851.235	1363.89	1211.47	841.157	982.325	930.698
EHI_144850	14.997	11.9504	18.0436	1.50988	0.594432	0.217667	0.962306	17.1103	12.0698	6.67107	24.0956	12.8086	17.2265
EHI_059660	229.364	258.635	200.094	0.773653	-0.370241	0.217709	0.962306	269.486	233.35	273.069	186.741	213.806	199.734
EHI_101400	11.861	15.5083	8.21374	0.529636	-0.916927	0.218389	0.964155	17.1103	12.0698	17.3448	9.30968	7.88225	7.4493
EHI_020220	28.9627	30.4383	27.4871	0.903044	-0.147132	0.218472	0.964155	21.3878	20.1163	49.8107	24.6433	35.4701	22.3479
EHI_098210	488.764	396.663	580.866	1.46438	0.550294	0.218761	0.964155	286.597	458.653	444.738	539.414	680.336	522.848
EHI_135090	1165.97	1234.45	1097.49	0.889051	-0.169662	0.218778	0.964155	791.349	1359.86	1552.14	1133.04	1187.76	971.669
EHI_200020	247.668	258.947	236.39	0.912887	-0.131492	0.218778	0.964155	192.49	253.466	330.885	292.434	187.203	229.532
EHI_008450	415.201	503.098	327.304	0.650579	-0.620205	0.218973	0.964155	526.14	575.327	407.825	323.101	347.804	311.008
EHI_150420	6.85831	10.6872	3.02945	0.283466	-1.81875	0.219052	0.964155	21.3878	0	10.6737	2.73814	5.41904	0.931163
EHI_191520	35.6792	32.5334	38.825	1.19339	0.255065	0.219089	0.964155	34.2205	44.256	19.1237	48.7389	29.5584	38.1777
EHI_096850	7042.12	7951.32	6132.93	0.77131	-0.374617	0.219194	0.964155	7053.7	8899.47	7900.77	5303.78	7180.73	5914.28
EHI_050330	15525.6	11042.9	20008.4	1.81188	0.857485	0.21937	0.964155	6416.34	11019.7	15692.6	22494.4	19634.7	17896
EHI_128430	650.862	669.742	631.982	0.94362	-0.083722	0.219469	0.964155	560.361	502.909	945.958	617.177	725.659	553.111
EHI_061340	538.401	550.002	526.8	0.957815	-0.0621815	0.219508	0.964155	457.699	426.467	765.839	510.937	585.257	484.205
EHI_175480	800.853	725.889	875.816	1.20654	0.270879	0.219656	0.964301	855.513	683.956	638.199	874.563	906.458	846.427
EHI_175720	6.21023	2.99995	9.4205	3.14021	1.65086	0.220473	0.965403	8.55513	0	0.444738	8.21443	0.49264	19.5544
EHI_143940	134.632	167.801	101.463	0.60466	-0.725804	0.220661	0.965403	230.988	132.768	139.648	83.2395	127.101	94.0475
EHI_152990	230.078	264.047	196.109	0.742702	-0.429144	0.220742	0.965403	166.825	350.024	275.293	202.623	190.159	195.544
EHI_192120	69.1817	54.501	83.8624	1.53873	0.621741	0.220869	0.965403	55.6083	52.3025	55.5923	82.1443	84.2415	85.2014
EHI_188800	46.9109	38.8092	55.0125	1.41751	0.503363	0.221032	0.965403	51.3308	32.1862	32.9106	46.5484	63.5506	54.9386
EHI_037670	6.33238	10.228	2.43672	0.23824	-2.06951	0.221115	0.965403	12.8327	12.0698	5.7816	1.09526	2.95584	3.25907
EHI_162180	125.545	98.4703	152.62	1.54991	0.632182	0.221363	0.965403	68.441	116.675	110.295	134.717	161.586	161.557
EHI_192830	220.619	176.414	264.823	1.50115	0.586064	0.221476	0.965403	166.825	164.954	197.464	256.838	294.599	243.034
EHI_142730	39998.2	28214.6	51781.9	1.83529	0.876007	0.221668	0.965403	15779.9	28114.6	40749.1	57577.6	48943.3	48824.6
EHI_173480	1646.85	1736.75	1556.95	0.89647	-0.157673	0.221729	0.965403	1612.64	1500.68	2096.94	1504.34	1679.9	1486.6
EHI_069510	122.128	88.4337	155.823	1.76203	0.817239	0.221911	0.965403	81.2737	68.3956	115.632	159.36	159.123	148.986
EHI_053120	33.8266	24.9882	42.665	1.70741	0.771806	0.22224	0.965403	29.9429	20.1163	24.9053	41.6198	46.8008	39.5744
EHI_037210	210.273	146.755	273.79	1.86562	0.899656	0.222557	0.965403	145.437	80.4654	214.364	301.743	271.937	247.689
EHI_151230	14.9112	19.4825	10.3399	0.530729	-0.913954	0.222566	0.965403	29.9429	8.04654	20.458	6.57154	12.8086	11.6395
EHI_064700	636.717	536.412	737.022	1.37398	0.458366	0.222961	0.965403	483.365	567.281	558.591	766.132	716.299	728.635
EHI_086000	4.15627	6.95287	1.35968	0.195556	-2.35434	0.223118	0.965403	12.8327	4.02327	4.00264	1.64289	1.97056	0.465582
EHI_104750	106.851	141.668	72.0348	0.508476	-0.975749	0.223409	0.965403	171.103	164.954	88.9476	70.6441	71.4329	74.0275
EHI_163260	756.48	843.062	669.897	0.7946	-0.3317	0.223613	0.965403	864.068	784.537	880.582	642.368	710.387	656.936
EHI_045370	161.481	202.678	120.284	0.593473	-0.752747	0.223788	0.965403	278.042	173.001	156.993	121.026	128.086	111.74
EHI_081930	1660.72	1530.59	1790.85	1.17004	0.226555	0.22384	0.965403	1758.08	1528.84	1304.86	1886.03	1759.22	1727.31
EHI_007620	4188.88	4350.7	4027.06	0.925611	-0.111522	0.223962	0.965403	5667.77	5966.51	1417.83	4508.62	4439.18	3133.36
EHI_111080	571.087	454.688	687.487	1.512	0.596456	0.224046	0.965403	402.091	434.513	527.459	628.677	886.26	547.524
EHI_139010	2780.81	2544.15	3017.47	1.18604	0.246156	0.224151	0.965403	2536.59	2872.61	2223.25	3074.93	2930.72	3046.77
EHI_110690	1608.83	1710.59	1507.07	0.881022	-0.18275	0.224213	0.965403	953.896	1734.03	2443.84	1320.33	1779.91	1420.95
EHI_164310	235.632	209.553	261.71	1.2489	0.320653	0.22434	0.965403	213.878	229.326	185.456	235.48	301.496	248.155
EHI_098010	375.995	309.481	442.509	1.42984	0.515856	0.224723	0.965403	359.315	233.35	335.777	420.031	501.508	405.987
EHI_164300	10.0214	9.12683	10.9159	1.19603	0.25825	0.224791	0.965403	17.1103	8.04654	2.22369	14.2383	6.40432	12.1051
EHI_095860	1765.7	1912.7	1618.7	0.846288	-0.240779	0.224857	0.965403	1817.96	1778.28	2141.86	1567.31	1693.7	1595.08
EHI_165140	69.0614	80.0468	58.076	0.725525	-0.462902	0.224935	0.965403	47.0532	100.582	92.5055	38.334	83.7489	52.1451
EHI_165160	462.873	374.273	551.473	1.47345	0.559197	0.224985	0.965403	350.76	346.001	426.059	492.866	642.896	518.658
EHI_172160	245.754	300.455	191.053	0.635879	-0.653175	0.225086	0.965403	316.54	346.001	238.824	194.408	224.644	154.107
EHI_094120	1355.85	1054.03	1657.68	1.57271	0.653253	0.22515	0.965403	765.684	1070.19	1326.21	1628.1	1749.86	1595.08
EHI_049180	18.3822	14.9716	21.7929	1.45561	0.541627	0.22516	0.965403	34.2205	4.02327	6.67107	23.0004	25.6173	16.7609
EHI_186840	2289.85	1783.12	2796.58	1.56836	0.649256	0.225282	0.965403	1424.43	1673.68	2251.26	2713.5	2828.74	2847.5
EHI_151570	101.066	117.713	84.4189	0.717159	-0.479636	0.225405	0.965403	145.437	88.5119	119.19	79.9537	86.7047	86.5982
EHI_167630	127.147	150.07	104.224	0.694502	-0.52595	0.225423	0.965403	171.103	136.791	142.316	100.764	102.962	108.946
EHI_009650	142.738	179.63	105.846	0.589246	-0.763058	0.225471	0.965403	188.213	217.257	133.421	108.43	111.337	97.7721
EHI_012400	195.612	233.144	158.081	0.678043	-0.560552	0.225562	0.965403	218.156	273.582	207.693	146.764	147.299	180.18
EHI_111040	292.023	253.623	330.424	1.30282	0.381635	0.225583	0.965403	299.429	221.28	240.159	346.101	311.349	333.822
EHI_192950	38.0704	24.8049	51.3359	2.06958	1.04934	0.22563	0.965403	21.3878	20.1163	32.9106	52.0247	51.2346	50.7484
EHI_152360	239.413	198.281	280.544	1.41488	0.500677	0.225651	0.965403	158.27	229.326	207.248	292.981	240.901	307.749
TRNA_DS571355_1	4.39141	8.61861	0.164213	0.0190534	-5.71381	0.225715	0.965403	21.3878	4.02327	0.444738	0	0.49264	0
EHI_200960	59.4066	76.1002	42.7131	0.561274	-0.833223	0.225833	0.965403	85.5513	84.4887	58.2607	54.2152	32.0216	41.9023
EHI_006030	551.978	500.975	602.98	1.20361	0.267371	0.226058	0.965403	594.581	470.722	437.622	603.486	602.992	602.463
EHI_062750	20.0633	26.1811	13.9455	0.532656	-0.908724	0.226188	0.965403	29.9429	24.1396	24.4606	13.6907	12.316	15.8298
EHI_004790	6091.32	6282	5900.63	0.939292	-0.0903539	0.226252	0.965403	5240.01	4880.23	8725.76	5293.38	6964.95	5443.58
EHI_177160	12.9149	4.98376	20.8461	4.1828	2.06447	0.226258	0.965403	4.27756	0	10.6737	16.9765	15.7645	29.7972
EHI_062960	60.6771	70.2805	51.0738	0.726714	-0.460541	0.226431	0.965403	25.6654	32.1862	152.99	75.5727	32.0216	45.627
EHI_152390	48.1543	57.1763	39.1323	0.684415	-0.547057	0.226594	0.965403	55.6083	56.3258	59.5949	39.4292	46.3082	31.6595
EHI_137790	1397.85	1551.44	1244.25	0.802	-0.318327	0.226623	0.965403	1317.49	1725.98	1610.84	1342.24	1224.7	1165.82
EHI_028530	50.9366	66.3451	35.5282	0.535506	-0.901025	0.226902	0.965403	81.2737	68.3956	49.3659	35.0482	39.4112	32.1251
EHI_068350	123.109	141.001	105.217	0.746213	-0.42234	0.226906	0.965403	188.213	80.4654	154.324	108.43	110.844	96.3754
EHI_173630	6.75487	12.2959	1.21379	0.0987148	-3.34059	0.227175	0.965403	4.27756	28.1629	4.44738	2.19051	0.985281	0.465582
EHI_177330	281.176	246.972	315.38	1.27699	0.352745	0.227222	0.965403	218.156	297.722	225.038	382.245	255.68	308.215
EHI_188880	28.6959	29.8015	27.5903	0.925804	-0.111222	0.227341	0.965403	38.4981	40.2327	10.6737	25.1909	22.6615	34.9186
EHI_146560	13146	13757.5	12534.4	0.911099	-0.134321	0.227355	0.965403	7519.95	11542.8	22209.8	12297.5	13045.6	12260.2
EHI_080000	25.7	17.3576	34.0424	1.96124	0.971766	0.227415	0.965403	12.8327	20.1163	19.1237	37.2387	28.5731	36.3154
EHI_141330	2094.96	2153.16	2036.76	0.945941	-0.0801777	0.227417	0.965403	1779.47	1915.08	2764.94	1919.99	2281.42	1908.88
EHI_183510	2130.29	1799.68	2460.89	1.36741	0.451442	0.227436	0.965403	1711.03	1782.31	1905.7	2399.71	2650.41	2332.56
EHI_098230	74.5108	58.7713	90.2502	1.53562	0.618817	0.227632	0.965403	38.4981	76.4421	61.3739	74.4775	98.0354	98.2377
EHI_153430	460.987	343.349	578.624	1.68523	0.752948	0.227758	0.965403	256.654	346.001	427.393	706.441	407.414	622.017
EHI_155290	1212.31	1203.17	1221.45	1.01519	0.0217524	0.227845	0.965403	1698.19	1182.84	728.481	1194.93	1262.64	1206.79
EHI_133900	24291.7	21457.6	27125.8	1.26416	0.338177	0.227968	0.965403	16960.5	26887.5	20524.7	28266.9	28159.8	24950.5
EHI_159680	930.25	1116.14	744.36	0.666906	-0.584446	0.227983	0.965403	1326.04	1070.19	952.184	579.938	1031.59	621.551
EHI_195060	227.253	203.928	250.579	1.22876	0.297208	0.228022	0.965403	222.433	213.233	176.116	261.219	225.137	265.381
EHI_010350	820.36	1077.06	563.659	0.523331	-0.934206	0.228081	0.965403	573.193	1693.8	964.192	575.01	541.904	574.062
EHI_151370	308.736	342.465	275.007	0.803023	-0.316486	0.228147	0.965403	282.319	374.164	370.912	244.242	317.26	263.519
EHI_083140	870.926	696.347	1045.5	1.50141	0.586321	0.228149	0.965403	598.859	667.863	822.321	1030.64	1153.76	952.114
EHI_181540	107.508	120.734	94.2818	0.780904	-0.356782	0.228161	0.965403	111.217	116.675	134.311	92.5492	107.888	82.4079
EHI_184510	2302.95	2482.2	2123.7	0.855575	-0.225034	0.228171	0.965403	1826.52	2498.45	3121.62	1779.79	2877.51	1713.81
EHI_049630	89.0429	98.5204	79.5655	0.807604	-0.308279	0.228228	0.965403	94.1064	84.4887	116.966	81.5966	71.4329	85.667
EHI_035630	200.482	218.521	182.444	0.834902	-0.260322	0.228419	0.965403	243.821	156.907	254.835	162.646	197.056	187.629
EHI_178600	38.0122	45.9809	30.0434	0.653388	-0.613988	0.228424	0.965403	38.4981	52.3025	47.1422	30.1196	33.0069	27.0037
EHI_152670	1618.34	1643.91	1592.77	0.968894	-0.0455894	0.228841	0.965403	1437.26	1243.19	2251.26	1543.22	1665.62	1569.48
EHI_096410	239.852	310.427	169.276	0.5453	-0.874877	0.228868	0.965403	248.099	446.583	236.601	152.788	174.395	180.646
EHI_068290	199.364	279.531	119.197	0.42642	-1.22965	0.229053	0.965403	329.372	346.001	163.219	82.6919	181.784	93.1163
EHI_153140	91.1321	107.089	75.1757	0.701996	-0.510466	0.229149	0.965403	59.8859	148.861	112.519	79.4061	66.5064	79.6144
EHI_092580	414.452	495.159	333.744	0.674015	-0.569148	0.229286	0.965403	286.597	667.863	531.017	270.528	469.979	260.726
EHI_012040	268.042	252.315	283.769	1.12466	0.169491	0.229408	0.965403	312.262	249.443	195.24	279.838	274.893	296.575
EHI_054210	73.1569	89.858	56.4558	0.628279	-0.670524	0.229636	0.965403	89.8288	100.582	79.1634	49.2866	58.6242	61.4568
EHI_075530	223.288	173.654	272.922	1.57164	0.652268	0.229701	0.965403	141.16	173.001	206.803	290.791	279.82	248.155
EHI_110740	101291	86165.5	116417	1.35109	0.434125	0.229764	0.965403	77637.8	90443.1	90415.7	114007	134108	101137
EHI_106250	86.8551	98.6402	75.07	0.761048	-0.39394	0.229941	0.965403	106.939	80.4654	108.516	70.6441	93.109	61.4568
EHI_048270	849.897	908.6	791.194	0.870783	-0.199615	0.229956	0.965403	855.513	812.7	1057.59	757.918	925.671	689.992
EHI_174580	12.5209	18.1339	6.90802	0.380946	-1.39234	0.230094	0.965403	21.3878	20.1163	12.8974	3.8334	10.8381	6.05256
EHI_065230	251.99	210.247	293.733	1.39709	0.482422	0.230122	0.965403	213.878	201.163	215.698	358.149	232.526	290.523
EHI_127450	202.97	200.319	205.62	1.02646	0.0376821	0.230243	0.965403	239.544	229.326	132.087	222.885	188.189	205.787
EHI_115300	2412.72	2627.97	2197.46	0.836181	-0.258112	0.230331	0.965403	2078.9	2920.89	2884.13	2025.68	2370.09	2196.61
[truncated: 6,403 more rows]
