# Supplementary material for: Overexpression of Differentially Expressed Genes Identified in Non-pathogenic and Pathogenic Entamoeba histolytica Clones Allow Identification of New Pathogenicity Factors Involved in Amoebic Liver Abscess Formation
Source: PLoS Pathog. 2016 Aug 30;12(8):e1005853. doi: 10.1371/journal.ppat.1005853 (PMC5004846; doi:10.1371/journal.ppat.1005853)
Supplement: S3 Table — (XLS) [file ppat.1005853.s003.xls]

## Sheet: Sheet1
S3 Table Comparison of the transcriptomes of clone B8np and clone B2p
id	baseMean	baseMeanA	baseMeanB	foldChange	log2FoldChange	pval	padj	b8a	b8b	b2a	b2b
EHI_144490	590.732	94.7677	1086.7	11.4669	3.51941	6.79848e-26	5.62438e-22	27.926	161.609	1142.37	1031.03
EHI_073680	149.054	19.4677	278.64	14.3129	3.83924	2.15505e-20	8.91436e-17	19.6237	19.3118	280.662	276.617
EHI_058920	954.403	1548.15	360.656	0.232959	-2.10185	2.70606e-11	7.46242e-08	1670.28	1426.03	262.106	459.206
EHI_144610	431.828	201.737	661.918	3.2811	1.71418	1.03886e-07	0.000171561	181.896	221.578	702.816	621.021
EHI_127670	411.863	17.6966	806.03	45.5472	5.50929	1.0616e-07	0.000171561	18.1142	17.279	1039.15	572.914
EHI_151930	338.602	521.045	156.159	0.299704	-1.73839	1.24425e-07	0.000171561	582.672	459.418	146.13	166.189
EHI_057550	366.349	175.748	556.95	3.16902	1.66404	3.9482e-07	0.00046662	170.575	180.921	587.999	525.9
EHI_026360	85.309	137.567	33.0507	0.240251	-2.05739	1.1092e-06	0.00114303	132.837	142.298	27.8343	38.2671
EHI_048140	465.966	771.021	160.911	0.208698	-2.26051	1.24348e-06	0.00114303	899.67	642.372	102.059	219.763
EHI_160670	164.506	252.407	76.6057	0.303501	-1.72023	6.30529e-06	0.00514098	212.087	292.726	78.8638	74.3476
EHI_056490	194.241	290.456	98.0256	0.337488	-1.56709	6.83558e-06	0.00514098	326.81	254.103	82.3431	113.708
EHI_180390	143.088	216.178	69.9971	0.323794	-1.62685	8.87098e-06	0.0061158	215.86	216.496	96.2603	43.7339
EHI_062960	36.3784	64.9042	7.85267	0.120989	-3.04706	1.26662e-05	0.00806056	80.0042	49.8042	6.95857	8.74677
EHI_037160	64.4231	102.174	26.672	0.261044	-1.93763	2.04405e-05	0.0120789	96.6089	107.74	15.0769	38.2671
EHI_015250	295.963	165.212	426.714	2.58283	1.36895	2.60707e-05	0.0143789	143.404	187.02	411.716	441.712
EHI_191730	61.9937	27.5839	96.4034	3.49491	1.80526	3.75653e-05	0.0194236	22.6427	32.5252	102.059	90.7478
EHI_102270	572.523	809.715	335.33	0.414133	-1.27183	4.21081e-05	0.0204918	910.991	708.439	313.136	357.524
EHI_062080	23.7146	6.70729	40.722	6.0713	2.60201	4.74101e-05	0.0217902	5.2833	8.13129	47.5503	33.8937
EHI_096420	1296.41	1814.68	778.145	0.428805	-1.2216	5.11407e-05	0.0222677	1979.73	1649.64	714.414	841.877
EHI_183400	21.6541	37.6423	5.66598	0.150522	-2.73196	6.69721e-05	0.027703	43.7759	31.5088	6.95857	4.37339
EHI_004490	1211.52	1684.39	738.654	0.438528	-1.18926	7.95243e-05	0.0294833	1813.68	1555.11	748.047	729.262
EHI_004600	1065.66	1492.65	638.672	0.427879	-1.22473	8.13725e-05	0.0294833	1336.67	1648.62	635.55	641.794
EHI_166490	732.708	1025.3	440.112	0.429251	-1.22011	8.19674e-05	0.0294833	1092.13	958.476	364.165	516.06
EHI_111550	597.13	364.735	829.525	2.27432	1.18544	9.3912e-05	0.0322957	285.298	444.172	847.786	811.263
EHI_039020	229.461	356.955	101.967	0.285658	-1.80764	9.75936e-05	0.0322957	418.135	295.776	67.2662	136.668
EHI_096580	55.3722	20.1219	90.6225	4.50368	2.1711	0.000107083	0.033092	15.8499	24.3939	110.177	71.0675
EHI_088020	527.918	821.379	234.456	0.285442	-1.80873	0.000108	0.033092	661.922	980.837	245.87	223.043
EHI_112870	265.423	374.969	155.876	0.415703	-1.26637	0.00018041	0.0533047	372.85	377.089	117.136	194.616
EHI_162540	229.305	322.961	135.649	0.420016	-1.25148	0.000207487	0.057936	356.245	289.677	117.136	154.162
EHI_166360	267.317	377.314	157.319	0.416945	-1.26207	0.000210599	0.057936	335.867	418.761	148.45	166.189
EHI_023200	67.4004	33.2295	101.571	3.05666	1.61196	0.000217094	0.057936	36.9831	29.4759	91.6212	111.521
EHI_139020	481.52	289.058	673.983	2.33166	1.22136	0.00023998	0.0620423	276.241	301.874	780.52	567.447
EHI_196940	576.458	809.187	343.729	0.424784	-1.2352	0.000261504	0.0655583	940.427	677.946	320.094	367.364
EHI_027800	42.0634	65.5885	18.5383	0.282646	-1.82293	0.000304819	0.0741696	70.1924	60.9847	17.3964	19.6802
EHI_024240	5841.09	7914.1	3768.07	0.476121	-1.0706	0.000346234	0.0807598	8010.99	7817.22	2992.19	4543.95
EHI_151400	55.3935	27.3223	83.4646	3.05482	1.61109	0.000351427	0.0807598	24.1522	30.4923	89.3017	77.6276
EHI_118090	103.805	57.9101	149.699	2.58502	1.37018	0.000374181	0.0836649	55.852	59.9683	149.609	149.788
EHI_150490	10857.7	14669.4	7046.06	0.480324	-1.05792	0.000395664	0.0861402	14747.2	14591.6	5631.81	8460.31
EHI_065340	80.779	42.9709	118.587	2.7597	1.46451	0.00041475	0.0879803	45.2854	40.6565	132.213	104.961
EHI_169470	1572.03	2201.61	942.459	0.428077	-1.22406	0.00045406	0.0939109	2450.69	1952.53	668.023	1216.89
EHI_160940	10519.7	14098.9	6940.58	0.49228	-1.02245	0.000623329	0.125776	14077.7	14120	5556.42	8324.74
EHI_124540	41.9463	19.8451	64.0476	3.22737	1.69036	0.00069759	0.134789	20.3784	19.3118	60.3076	67.7875
EHI_065330	2366.75	1569.3	3164.2	2.01631	1.01171	0.000700583	0.134789	1530.65	1607.96	3075.69	3252.71
EHI_198760	17771.6	24085.7	11457.6	0.475703	-1.07187	0.000776872	0.14607	20366.4	27804.9	11833.1	11082.2
EHI_186840	634.707	848.897	420.516	0.495368	-1.01343	0.000936059	0.170896	951.748	746.046	386.201	454.832
EHI_110520	1580.14	2178.74	981.551	0.450514	-1.15036	0.000981672	0.170896	2248.42	2109.05	620.473	1342.63
EHI_069450	360.896	233.467	488.324	2.09162	1.06462	0.0010061	0.170896	239.258	227.676	444.189	532.46
EHI_108240	18.8129	6.31481	31.3111	4.95835	2.30986	0.0010096	0.170896	7.54757	5.08206	24.355	38.2671
EHI_122900	1125.18	741.621	1508.74	2.03439	1.0246	0.0010122	0.170896	808.344	674.897	1658.46	1359.03
EHI_098570	3156.29	4363.3	1949.28	0.446743	-1.16248	0.00109636	0.180876	4829.69	3896.92	1349.96	2548.59
EHI_112990	605.071	808.492	401.649	0.496787	-1.0093	0.00111504	0.180876	850.611	766.374	395.479	407.818
EHI_111720	496.424	680.827	312.02	0.458295	-1.12565	0.00122176	0.193376	795.513	566.141	281.822	342.217
EHI_116830	179.716	253.091	106.341	0.420168	-1.25096	0.00130209	0.193376	278.505	227.676	67.2662	145.415
EHI_011270	467.231	198.713	735.75	3.70258	1.88853	0.0013325	0.193376	202.275	195.151	913.893	557.607
EHI_056480	1110.35	1469.16	751.535	0.511541	-0.967078	0.00133476	0.193376	1612.91	1325.4	625.112	877.957
EHI_161870	198.05	125.823	270.276	2.14806	1.10303	0.0013447	0.193376	118.497	133.15	313.136	227.416
EHI_187020	3282.9	4338.94	2226.85	0.513225	-0.962337	0.00134539	0.193376	4366.27	4311.62	1841.7	2612
EHI_010020	695.442	1050.93	339.959	0.323485	-1.62823	0.00135572	0.193376	1278.56	823.293	417.514	262.403
EHI_131130	292.749	395.393	190.104	0.480798	-1.0565	0.00138049	0.193572	404.55	386.236	167.006	213.203
EHI_008200	3346.83	4412.18	2281.49	0.517089	-0.951515	0.00145958	0.201251	4533.07	4291.29	1878.81	2684.17
EHI_164460	309.549	420.743	198.355	0.471441	-1.08485	0.00152414	0.206708	492.856	348.629	187.881	208.829
EHI_113890	1745.21	1181.55	2308.87	1.9541	0.966502	0.00164243	0.219159	1249.12	1113.99	2605.99	2011.76
EHI_052860	10264.6	14216.7	6312.57	0.444025	-1.17129	0.00172098	0.221523	12664.8	15768.6	4338.67	8286.47
EHI_176140	4211.24	5514.73	2907.74	0.527268	-0.923392	0.00172834	0.221523	6056.17	4973.3	2328.8	3486.68
EHI_011510	3724.62	5363.48	2085.77	0.388883	-1.36259	0.00174048	0.221523	6424.49	4302.47	2432.02	1739.51
EHI_136380	379.3	507.616	250.984	0.494437	-1.01614	0.00191158	0.23671	498.894	516.337	173.964	328.004
EHI_131890	119.182	73.6896	164.674	2.23469	1.16008	0.00192005	0.23671	76.2304	71.1488	138.012	191.336
EHI_167320	3470.57	4552.11	2389.04	0.52482	-0.930107	0.00194564	0.23671	4599.49	4504.74	1892.73	2885.34
EHI_146330	502.626	667.755	337.496	0.505419	-0.984447	0.00203767	0.244313	665.695	669.815	255.148	419.845
EHI_178960	6689.41	8742.73	4636.08	0.530279	-0.915178	0.00207896	0.245704	9026.89	8458.58	3733.27	5538.89
EHI_009620	1259.82	1732.2	787.441	0.454591	-1.13736	0.0023264	0.271075	1426.49	2037.9	752.686	822.197
EHI_010570	1095.27	1435.3	755.226	0.526178	-0.926377	0.00239877	0.275625	1497.44	1373.17	582.201	928.251
EHI_085370	13.5824	23.2717	3.89313	0.16729	-2.57958	0.00253352	0.279563	21.1332	25.4103	2.31952	5.46673
EHI_123390	1115.87	1458.65	773.092	0.530005	-0.915923	0.00253918	0.279563	1503.48	1413.83	709.775	836.41
EHI_051190	36.828	19.3822	54.2739	2.80019	1.48552	0.00258252	0.279563	11.3213	27.4431	62.6272	45.9206
EHI_120600	4351.61	1057.05	7646.16	7.23349	2.85469	0.00260034	0.279563	841.554	1272.55	10227.9	5064.38
EHI_030750	3336.57	4351.69	2321.45	0.533459	-0.90655	0.002602	0.279563	4307.4	4395.98	1899.69	2743.21
EHI_044220	60.7746	32.6358	88.9135	2.72442	1.44595	0.00273711	0.290309	28.6808	36.5908	69.5857	108.241
EHI_161200	610.342	797.136	423.549	0.531338	-0.912298	0.00303766	0.314183	860.423	733.849	396.639	450.459
EHI_041465	64.9258	24.3184	105.533	4.33966	2.11758	0.00303815	0.314183	15.0951	33.5416	134.532	76.5343
EHI_057670	1728.8	2258.17	1199.43	0.531151	-0.912806	0.00316722	0.315828	2065.77	2450.57	917.372	1481.48
EHI_117970	266.41	180.075	352.744	1.95887	0.970022	0.00319653	0.315828	169.065	191.085	367.645	337.844
EHI_004550	1820.28	2372.94	1267.61	0.534193	-0.904567	0.0032185	0.315828	2183.51	2562.37	1102.93	1432.28
EHI_012440	26.757	49.5876	3.92634	0.0791798	-3.65872	0.00323974	0.315828	68.6829	30.4923	3.47929	4.37339
EHI_000730	734.354	962.363	506.344	0.526147	-0.926463	0.00324494	0.315828	924.577	1000.15	386.201	626.488
EHI_155570	459.782	650.355	269.208	0.41394	-1.27251	0.00330886	0.318305	766.078	534.632	199.479	338.937
EHI_196590	470.518	321.915	619.122	1.92325	0.943546	0.00362055	0.344285	362.283	281.546	601.917	636.328
EHI_063900	159.213	212.761	105.664	0.49663	-1.00976	0.00385045	0.361761	238.503	187.02	100.899	110.428
RRNA_DS571673_1	618158	823613	412702	0.501088	-0.996865	0.00389178	0.361761	970736	676490	435973	389431
EHI_148470	462.929	601.955	323.904	0.538086	-0.894092	0.00399414	0.364898	637.769	566.141	372.284	275.523
EHI_045080	2123.14	2735.29	1510.99	0.552408	-0.856194	0.00401374	0.364898	2896	2574.57	1336.05	1685.94
EHI_176180	50.2249	71.7725	28.6773	0.399559	-1.32352	0.00427865	0.384753	78.4947	65.0503	27.8343	29.5204
EHI_086690	241.843	319.293	164.393	0.514864	-0.957736	0.00437127	0.388855	327.564	311.022	147.29	181.496
EHI_138480	110.176	164.009	56.3431	0.343536	-1.54147	0.00462522	0.403589	129.818	198.2	39.4319	73.2542
EHI_025850	1099.67	779.933	1419.41	1.81992	0.863875	0.00463447	0.403589	769.097	790.768	1555.24	1283.59
EHI_152680	281.676	369.188	194.163	0.52592	-0.927084	0.00483996	0.417094	385.681	352.695	175.124	213.203
EHI_167300	3650.96	4790.63	2511.28	0.524207	-0.931792	0.00495632	0.422718	5580.67	4000.6	2229.06	2793.5
EHI_159160	3091.92	4587.32	1596.53	0.348032	-1.52271	0.00516563	0.434647	3505.09	5669.54	1478.7	1714.37
EHI_153590	203.535	126.357	280.714	2.2216	1.1516	0.00522039	0.434647	138.875	113.838	334.012	227.416
EHI_138050	85.1601	51.4343	118.886	2.31141	1.20878	0.00526839	0.434647	55.0972	47.7713	142.651	95.1211
EHI_050670	60.4761	84.2562	36.696	0.435529	-1.19916	0.00531511	0.434647	97.3636	71.1488	40.5917	32.8004
EHI_152280	577.538	748.957	406.119	0.542246	-0.882981	0.00535888	0.434647	713.245	784.67	360.686	451.552
EHI_058330	496.22	268.9	723.539	2.69073	1.428	0.00563965	0.452979	292.846	244.955	888.378	558.7
EHI_008380	1383.37	1769.2	997.548	0.563841	-0.826639	0.00582174	0.462547	1928.4	1610	778.2	1216.89
EHI_068480	86.4555	47.746	125.165	2.62148	1.39038	0.00590107	0.462547	55.852	39.64	151.929	98.4012
EHI_136150	1312.94	1690.5	935.375	0.553313	-0.853832	0.00592651	0.462547	1558.57	1822.43	764.283	1106.47
EHI_140640	337.068	436.849	237.287	0.543177	-0.880505	0.00607038	0.466375	473.232	400.466	211.077	263.496
EHI_110120	2289.73	2920.9	1658.57	0.56783	-0.81647	0.0060883	0.466375	3050.73	2791.07	1487.98	1829.17
EHI_017750	1629.77	1186.41	2073.14	1.74742	0.805223	0.00620234	0.469591	1092.13	1280.68	1914.77	2231.52
EHI_059690	274.273	193.535	355.01	1.83434	0.875264	0.00628074	0.469591	170.575	216.496	313.136	396.885
EHI_029560	277.033	363.351	190.715	0.524878	-0.929947	0.00630057	0.469591	384.171	342.531	131.053	250.376
EHI_165280	61.9422	85.7808	38.1036	0.444197	-1.17073	0.0067178	0.496218	97.3636	74.198	32.4733	43.7339
EHI_198620	2548.91	3250.06	1847.76	0.56853	-0.814693	0.00689984	0.505154	3233.38	3266.75	1527.41	2168.11
EHI_155340	125.109	84.0852	166.132	1.97576	0.982409	0.00714967	0.518853	80.759	87.4114	150.769	181.496
EHI_195260	36.9534	11.3818	62.525	5.49344	2.45771	0.00728573	0.520236	10.5666	12.1969	83.5029	41.5472
EHI_011920	331.254	237.482	425.025	1.78971	0.839728	0.00732415	0.520236	198.501	276.464	429.112	420.938
EHI_035530	687.098	496.209	877.987	1.76939	0.823252	0.00735738	0.520236	467.949	524.468	955.644	800.33
EHI_128900	187.974	88.3572	287.591	3.25486	1.7026	0.00753207	0.524342	64.9091	111.805	364.165	211.016
EHI_023360	1414.54	1007.15	1821.93	1.809	0.855192	0.00754221	0.524342	1267.24	747.062	1809.23	1834.64
EHI_004940	73.9876	47.3133	100.662	2.12756	1.0892	0.00762306	0.525547	40.7569	53.8698	117.136	84.1877
EHI_153430	122.586	163.365	81.8068	0.500761	-0.997807	0.00824691	0.563857	156.989	169.741	69.5857	94.0278
EHI_064100	65.5127	40.0223	91.0031	2.27381	1.18511	0.00849321	0.570135	50.5687	29.4759	104.379	77.6276
EHI_085170	10.0814	3.16496	16.9979	5.37067	2.4251	0.00854533	0.570135	2.26427	4.06565	20.8757	13.1202
EHI_059870	942.53	657.984	1227.08	1.8649	0.899099	0.00854548	0.570135	434.74	881.229	1157.44	1296.71
EHI_157120	141.899	189.998	93.8004	0.493692	-1.01832	0.00875018	0.573297	217.37	162.626	68.426	119.175
EHI_148400	39.9764	22.8793	57.0736	2.49456	1.31878	0.00883602	0.573297	23.3975	22.3611	64.9467	49.2006
EHI_081330	119.855	157.785	81.9243	0.519215	-0.945596	0.00892119	0.573297	180.387	135.183	92.781	71.0675
EHI_107090	26.2729	13.5303	39.0156	2.88357	1.52785	0.00893897	0.573297	12.8309	14.2298	45.2307	32.8004
EHI_142250	214.671	279.477	149.865	0.536233	-0.899068	0.00903969	0.573297	261.146	297.809	155.408	144.322
EHI_145840	1075.51	1365.12	785.896	0.575696	-0.79662	0.00908733	0.573297	1380.45	1349.79	679.621	892.171
EHI_201250	1034.72	1314.73	754.697	0.57403	-0.800802	0.0091998	0.573297	1319.31	1310.15	601.917	907.478
EHI_012570	199.779	258.359	141.2	0.546526	-0.871637	0.00925271	0.573297	292.091	224.627	139.171	143.228
EHI_105210	1137.21	1477.4	797.021	0.539474	-0.890376	0.00927164	0.573297	1615.18	1339.63	571.763	1022.28
EHI_189500	76.5518	49.7084	103.395	2.08003	1.05661	0.00928585	0.573297	44.5306	54.8862	117.136	89.6544
EHI_148890	195.907	254.791	137.023	0.537786	-0.894896	0.00939644	0.574962	268.693	240.889	107.858	166.189
EHI_088010	84.752	113.989	55.5154	0.487025	-1.03793	0.00949907	0.574962	122.271	105.707	48.71	62.3207
EHI_198580	542.224	696.139	388.309	0.557803	-0.842172	0.00952131	0.574962	604.56	787.719	330.532	446.085
EHI_026370	108.371	72.5575	144.184	1.98716	0.990711	0.00999439	0.594317	73.9662	71.1488	167.006	121.361
EHI_068290	68.1104	44.556	91.6647	2.05729	1.04075	0.00999441	0.594317	33.2093	55.9026	89.3017	94.0278
EHI_110790	71.6616	46.8202	96.503	2.06114	1.04344	0.0100573	0.594317	37.7378	55.9026	105.538	87.4677
EHI_073660	180.191	250.414	109.968	0.439145	-1.18723	0.0101723	0.596849	229.446	271.382	60.3076	159.629
EHI_158050	446.834	603.666	290.002	0.480402	-1.05769	0.0108319	0.631071	727.585	479.746	257.467	322.537
EHI_121620	506.925	643.2	370.649	0.576258	-0.795214	0.0111442	0.639631	672.488	613.912	324.733	416.565
EHI_178850	162.044	209.858	114.229	0.544316	-0.877485	0.0111907	0.639631	234.729	184.987	113.657	114.801
EHI_139010	578.817	423.44	734.194	1.73388	0.794005	0.0112107	0.639631	436.249	410.63	687.739	780.649
EHI_117850	905.839	570.019	1241.66	2.17828	1.12319	0.0114177	0.646514	672.488	467.549	998.555	1484.76
EHI_009530	16750.8	21040.7	12460.9	0.59223	-0.755769	0.0114877	0.646514	20986.8	21094.6	9548.32	15373.5
EHI_003890	65.2259	36.9631	93.4887	2.52924	1.33871	0.0116321	0.650221	27.1712	46.7549	114.816	72.1609
EHI_077490	50.4367	70.3083	30.5651	0.43473	-1.20181	0.011896	0.660509	66.4186	74.198	17.3964	43.7339
EHI_189930	1937.4	2428.52	1446.28	0.595539	-0.747732	0.0120156	0.6627	2604.67	2252.37	1176	1716.55
EHI_056690	51.0329	31.4734	70.5923	2.24292	1.16538	0.0122196	0.669489	32.4545	30.4923	78.8638	62.3207
EHI_155550	251.061	178.254	323.868	1.81689	0.861472	0.0124451	0.673805	203.03	153.478	332.852	314.884
EHI_070730	184.592	238.172	131.012	0.550075	-0.862299	0.0124613	0.673805	238.503	237.84	146.13	115.895
EHI_045000	354.635	450.047	259.222	0.575989	-0.795886	0.0125805	0.675836	476.251	423.844	251.668	266.777
EHI_051870	137.796	179.602	95.9896	0.534456	-0.903856	0.0128176	0.67671	212.841	146.363	106.698	85.281
EHI_033740	337.272	429.568	244.976	0.570284	-0.810248	0.0128331	0.67671	506.442	352.695	250.509	239.443
EHI_192040	19.918	30.2105	9.62552	0.318615	-1.65011	0.0128686	0.67671	30.945	29.4759	11.5976	7.65343
EHI_094030	854.14	1078.04	630.237	0.584612	-0.774447	0.012924	0.67671	1013.64	1142.45	589.159	671.315
EHI_029620	231.801	298.412	165.19	0.553563	-0.85318	0.0134696	0.697973	260.391	336.432	175.124	155.255
EHI_129490	28.0315	14.8939	41.169	2.76416	1.46684	0.0134988	0.697973	19.6237	10.1641	44.071	38.2671
EHI_155730	115.591	151.43	79.7529	0.526666	-0.92504	0.0137468	0.706382	155.48	147.38	74.2248	85.281
EHI_142730	8355.43	10751.5	5959.33	0.554278	-0.851318	0.0140147	0.715704	9869.2	11633.8	4278.36	7640.31
EHI_040400	555.169	699.415	410.924	0.587526	-0.767276	0.0141487	0.718112	711.736	687.094	375.763	446.085
EHI_056680	27.673	15.1707	40.1753	2.64823	1.40503	0.0144634	0.719804	15.0951	15.2462	47.5503	32.8004
EHI_188260	405.226	301.315	509.136	1.68971	0.756779	0.0146157	0.719804	264.165	338.465	521.893	496.379
EHI_039590	224.511	285.258	163.764	0.574091	-0.800649	0.0146708	0.719804	324.545	245.972	163.526	164.002
EHI_153100	242.082	142.498	341.665	2.39768	1.26164	0.0147305	0.719804	163.027	121.969	419.834	263.496
EHI_030730	51.1415	32.6358	69.6471	2.13407	1.09361	0.0147808	0.719804	28.6808	36.5908	64.9467	74.3476
EHI_115280	168.605	119.141	218.069	1.83034	0.872111	0.0148245	0.719804	133.592	104.69	189.041	247.096
EHI_141930	463.245	583.127	343.364	0.588833	-0.76407	0.0148478	0.719804	617.391	548.862	307.337	379.391
EHI_035670	194.125	137.708	250.542	1.81937	0.863439	0.0148781	0.719804	155.48	119.937	253.988	247.096
EHI_106350	333.66	422.876	244.444	0.578052	-0.790729	0.0150812	0.725387	421.909	423.844	231.952	256.936
EHI_006890	26.0557	12.3831	39.7283	3.20827	1.6818	0.0153614	0.728643	13.5856	11.1805	51.0295	28.427
EHI_041910	23.0276	34.2761	11.779	0.343651	-1.54099	0.0153704	0.728643	30.945	37.6072	10.4379	13.1202
EHI_050640	428.085	542.843	313.328	0.577198	-0.792862	0.0154131	0.728643	492.101	593.584	270.225	356.431
EHI_110690	511.197	657.465	364.93	0.555055	-0.849296	0.0155103	0.729074	716.264	598.666	258.627	471.232
EHI_182670	3912.84	4849.54	2976.14	0.613696	-0.704404	0.015985	0.747139	5311.22	4387.85	2541.04	3411.24
EHI_182900	11956.3	15390.3	8522.34	0.553746	-0.852703	0.0163235	0.758675	13722.2	17058.4	6309.11	10735.6
EHI_183250	143.565	102.013	185.118	1.81464	0.859687	0.0166464	0.769359	103.402	100.625	164.686	205.549
EHI_186830	3517.76	4459.87	2575.65	0.577516	-0.792067	0.0168139	0.772784	3888.51	5031.24	3102.36	2048.93
EHI_107290	9766.04	12526.3	7005.77	0.559284	-0.838348	0.0169088	0.772856	11466.3	13586.4	5026.41	8985.12
EHI_028880	658.03	948.56	367.499	0.387429	-1.368	0.0173112	0.7869	1194.78	702.34	291.1	443.899
EHI_096710	3658.26	4531.73	2784.79	0.614509	-0.702494	0.017486	0.790503	4813.84	4249.62	2273.13	3296.44
EHI_087540	218.933	279.668	158.198	0.565662	-0.821987	0.0180426	0.811232	248.315	311.022	160.047	156.349
EHI_192610	854.804	646.049	1063.56	1.64625	0.719186	0.0181823	0.813092	585.691	706.406	1231.67	895.451
EHI_161060	105.834	139.303	72.3651	0.519479	-0.944862	0.0188175	0.833183	166.801	111.805	83.5029	61.2274
EHI_045390	54.1883	34.8849	73.4917	2.10669	1.07498	0.0188646	0.833183	36.2283	33.5416	84.6626	62.3207
EHI_060740	1920.34	2379.22	1461.47	0.614265	-0.703068	0.0189829	0.833183	2478.62	2279.81	1191.08	1731.86
EHI_000610	516.575	640.926	392.225	0.611966	-0.708477	0.0190957	0.833183	720.793	561.059	429.112	355.338
EHI_009260	423.532	323.651	523.414	1.61722	0.693513	0.0191351	0.833183	243.786	403.515	485.94	560.887
EHI_069060	566.606	719.823	413.389	0.574293	-0.800141	0.0193247	0.834339	822.685	616.962	328.213	498.566
EHI_049660	156.805	200.076	113.534	0.567454	-0.817425	0.0194451	0.834339	209.068	191.085	127.574	99.4945
EHI_194500	98.9754	128.651	69.2997	0.538664	-0.892543	0.0195085	0.834339	137.366	119.937	71.9053	66.6941
EHI_160880	77.5842	52.3199	102.849	1.96576	0.97509	0.0195651	0.834339	55.852	48.7877	117.136	88.5611
EHI_030180	411.688	555.115	268.26	0.483252	-1.04915	0.020064	0.848809	553.237	556.993	395.479	141.042
EHI_107130	1440.18	1080.13	1800.23	1.66668	0.736973	0.0201096	0.848809	1104.21	1056.05	1490.29	2110.16
EHI_126180	63.1465	84.4777	41.8153	0.494987	-1.01454	0.0204779	0.850168	78.4947	90.4606	47.5503	36.0804
EHI_020080	1861.25	1397.15	2325.36	1.66436	0.734968	0.0205669	0.850168	1327.62	1466.68	1921.73	2728.99
EHI_129000	206.194	261.282	151.106	0.578326	-0.790044	0.0206598	0.850168	266.429	256.136	141.491	160.722
EHI_131880	182.172	294.567	69.7774	0.236881	-2.07776	0.020721	0.850168	393.983	195.151	31.3136	108.241
EHI_008630	1243.42	954.569	1532.28	1.6052	0.682757	0.0207355	0.850168	907.972	1001.17	1296.61	1767.94
EHI_087720	1258.15	917.651	1598.66	1.74212	0.800844	0.0207584	0.850168	947.974	887.327	1304.73	1892.58
EHI_045090	2095.58	2642.52	1548.65	0.586049	-0.770906	0.0211724	0.855174	2721.65	2563.39	1085.54	2011.76
EHI_092640	512.955	633.519	392.391	0.619383	-0.691097	0.0212338	0.855174	728.34	538.698	434.911	349.871
EHI_152650	3774.72	4650.74	2898.7	0.623276	-0.682057	0.0212361	0.855174	4921.77	4379.72	2318.36	3479.03
EHI_095820	1452.01	2075.08	828.94	0.399474	-1.32383	0.0213555	0.855174	2550.32	1599.83	521.893	1135.99
EHI_095950	100.873	70.9322	130.813	1.8442	0.882994	0.0214284	0.855174	68.6829	73.1816	139.171	122.455
EHI_179700	12.756	5.16757	20.3444	3.93693	1.97707	0.0215305	0.855174	8.30232	2.03282	23.1952	17.4935
EHI_087690	8.61699	1.26296	15.971	12.6457	3.66057	0.0216042	0.855174	1.50951	1.01641	23.1952	8.74677
EHI_043240	275.375	345.785	204.964	0.592749	-0.754506	0.0218629	0.861294	365.302	326.268	170.485	239.443
EHI_131480	612.165	461.037	763.293	1.6556	0.727355	0.0220228	0.861375	489.082	432.991	825.751	700.835
EHI_030810	704.819	874.69	534.947	0.611585	-0.709375	0.0221829	0.861375	849.856	899.524	545.088	524.806
EHI_118750	3020.85	3867.46	2174.24	0.562188	-0.830876	0.0223926	0.861375	4339.1	3395.83	1588.87	2759.61
EHI_114350	408.595	564.751	252.44	0.446994	-1.16167	0.0224318	0.861375	658.903	470.598	148.45	356.431
EHI_049620	1545.17	1910.83	1179.51	0.617276	-0.696013	0.0224422	0.861375	1858.97	1962.69	1042.63	1316.39
EHI_011810	47.8078	68.678	26.9377	0.392232	-1.35022	0.0225329	0.861375	87.5518	49.8042	24.355	29.5204
EHI_138060	63.5861	30.6181	96.5541	3.1535	1.65695	0.0225938	0.861375	25.6617	35.5744	126.414	66.6941
EHI_058660	29.5331	17.45	41.6161	2.38487	1.25391	0.022724	0.862238	16.6046	18.2954	40.5917	42.6405
EHI_185580	1240.18	1519.69	960.662	0.632143	-0.661677	0.0228249	0.862238	1670.28	1369.11	1131.93	789.396
EHI_155680	337.315	201.802	472.828	2.34303	1.22837	0.0233518	0.878135	219.634	183.97	590.319	355.338
EHI_105060	749.034	1069.69	428.379	0.400471	-1.32023	0.0239132	0.895177	1337.43	801.949	298.059	558.7
EHI_143070	456.828	254.993	658.664	2.58307	1.36909	0.0246971	0.911854	279.26	230.725	837.348	479.979
EHI_163750	10504	13167.1	7840.86	0.595488	-0.747857	0.024704	0.911854	12234.6	14099.7	5744.3	9937.43
EHI_135190	172.516	217.451	127.582	0.586715	-0.769269	0.0247235	0.911854	240.767	194.135	121.775	133.388
EHI_065710	58.6408	33.8987	83.3829	2.45976	1.29852	0.0248531	0.911854	30.1903	37.6072	105.538	61.2274
EHI_146200	53.3666	73.4833	33.25	0.452483	-1.14406	0.0251359	0.911854	92.0803	54.8862	34.7929	31.707
EHI_104750	33.0541	20.4993	45.6088	2.2249	1.15374	0.0252754	0.911854	16.6046	24.3939	46.3905	44.8272
EHI_047110	16.7143	8.47846	24.9502	2.94278	1.55718	0.0252785	0.911854	6.79281	10.1641	31.3136	18.5869
EHI_133430	14.3367	21.8477	6.82574	0.312423	-1.67843	0.0252897	0.911854	26.4165	17.279	9.2781	4.37339
TRNA_DS572002_1	9.36611	3.67316	15.059	4.09975	2.03554	0.0253507	0.911854	2.26427	5.08206	10.4379	19.6802
EHI_150770	133.705	97.4998	169.91	1.74268	0.801304	0.0255243	0.914125	91.3256	103.674	168.166	171.655
EHI_188180	6167.64	7886.18	4449.1	0.564164	-0.825813	0.0260108	0.921513	7852.49	7919.88	2930.72	5967.48
EHI_050760	532.884	659.201	406.566	0.616756	-0.697229	0.0261926	0.921513	673.998	644.405	357.207	455.925
EHI_030450	173.133	218.95	127.316	0.581483	-0.782191	0.0262445	0.921513	220.389	217.512	112.497	142.135
EHI_106090	768.927	952.833	585.022	0.613981	-0.703733	0.0266638	0.921513	874.008	1031.66	480.142	689.902
EHI_126270	443.955	303.967	583.943	1.92108	0.941916	0.0266645	0.921513	292.846	315.088	709.775	458.112
EHI_142720	319.108	460.886	177.331	0.384762	-1.37796	0.0266892	0.921513	595.503	326.268	160.047	194.616
EHI_048580	1433.37	1100.99	1765.75	1.60379	0.681484	0.0267065	0.921513	1151	1050.97	1947.24	1584.26
EHI_198930	1591.84	1941.99	1241.69	0.639392	-0.645226	0.0267219	0.921513	2157.09	1726.88	1247.9	1235.48
EHI_122310	992.606	1220.79	764.425	0.626174	-0.675365	0.0267331	0.921513	1254.41	1187.17	655.266	873.584
EHI_164730	15.0519	22.8641	7.23958	0.316635	-1.65911	0.0268594	0.922026	26.4165	19.3118	4.63905	9.84012
EHI_150120	145.669	103.387	187.951	1.81794	0.862303	0.0274313	0.937765	133.592	73.1816	168.166	207.736
EHI_182860	1088.67	790.288	1387.05	1.75512	0.811569	0.027709	0.941789	756.266	824.31	1112.21	1661.89
EHI_160470	17.6496	8.60929	26.6899	3.10013	1.63233	0.0277767	0.941789	6.03805	11.1805	34.7929	18.5869
EHI_182660	37.173	23.5183	50.8278	2.1612	1.11183	0.0289447	0.962889	22.6427	24.3939	56.8284	44.8272
EHI_186810	14.5803	22.4013	6.75933	0.301739	-1.72863	0.0289841	0.962889	17.3594	27.4431	6.95857	6.56008
EHI_052810	154.862	195.779	113.946	0.58201	-0.780885	0.0290779	0.962889	204.539	187.02	84.6626	143.228
EHI_145150	44.7994	22.0541	67.5447	3.06268	1.6148	0.0291264	0.962889	10.5666	33.5416	86.9822	48.1072
EHI_114010	963.593	1183.83	743.352	0.627919	-0.671349	0.0291811	0.962889	1174.4	1193.27	644.828	841.877
EHI_168340	5556.62	6910.04	4203.2	0.608275	-0.717205	0.0293009	0.962889	7218.49	6601.59	3010.74	5395.66
EHI_063790	22.303	12.3831	32.223	2.60218	1.37972	0.0293243	0.962889	13.5856	11.1805	37.1124	27.3337
EHI_156380	394.641	305.28	484.002	1.58544	0.66488	0.0293301	0.962889	258.882	351.678	465.065	502.939
EHI_047810	2409.08	1889.02	2929.13	1.55061	0.632836	0.0296274	0.968803	1773.68	2004.36	2655.86	3202.41
EHI_125840	700.119	917.892	482.347	0.525494	-0.928254	0.0301456	0.981867	1128.36	707.422	483.621	481.072
EHI_176280	12.553	5.82171	19.2843	3.31247	1.72791	0.0304177	0.983879	4.52854	7.11488	24.355	14.2135
EHI_155780	28.9948	40.445	17.5446	0.433789	-1.20493	0.0304917	0.983879	42.2664	38.6236	20.8757	14.2135
EHI_000440	583.647	716.543	450.752	0.629065	-0.668719	0.0305641	0.983879	741.926	691.16	430.272	471.232
EHI_006830	301.926	228.923	374.928	1.63779	0.711749	0.0309689	0.993045	233.22	224.627	397.798	352.058
EHI_189860	151.423	191.12	111.726	0.584584	-0.774519	0.0316883	1	196.237	186.003	83.5029	139.948
EHI_050570	439.819	198.456	681.182	3.4324	1.77922	0.0317718	1	177.368	219.545	917.372	444.992
EHI_027780	26.953	16.4487	37.4573	2.27722	1.18727	0.031835	1	13.5856	19.3118	28.9941	45.9206
EHI_025890	222.129	168.14	276.118	1.64219	0.715622	0.0320226	1	167.556	168.724	230.793	321.444
EHI_104560	493.505	606.519	380.492	0.627337	-0.672688	0.0322625	1	614.372	598.666	363.006	397.978
EHI_152510	335.112	255.999	414.225	1.61807	0.694275	0.0325298	1	255.863	256.136	433.751	394.698
EHI_021520	20.9872	30.1954	11.779	0.390093	-1.35811	0.0329535	1	33.964	26.4267	10.4379	13.1202
EHI_181610	11.8166	5.57516	18.0581	3.23902	1.69556	0.0331323	1	3.01903	8.13129	19.716	16.4002
EHI_169980	25.823	15.5631	36.0829	2.31849	1.21318	0.0332182	1	12.8309	18.2954	38.2722	33.8937
EHI_146110	7033.2	8533.22	5533.19	0.648429	-0.624978	0.0333451	1	8901.6	8164.83	4955.66	6110.71
EHI_050940	3601.94	4382.93	2820.94	0.643618	-0.635723	0.0334191	1	4461.37	4304.5	2313.73	3328.15
EHI_086030	262.686	200.63	324.742	1.61861	0.694755	0.0336471	1	200.011	201.249	267.905	381.578
EHI_046650	1316.99	829.641	1804.34	2.17484	1.12091	0.0338632	1	737.397	921.885	2263.86	1344.82
EHI_194240	28.5301	40.9079	16.1524	0.394848	-1.34063	0.0339908	1	51.3235	30.4923	10.4379	21.8669
EHI_040370	90.7576	64.8338	116.681	1.7997	0.847757	0.0342336	1	68.6829	60.9847	122.935	110.428
EHI_087110	918.946	720.146	1117.75	1.55211	0.634232	0.0343063	1	656.638	783.653	1233.99	1001.51
EHI_094120	325.468	401.723	249.214	0.620363	-0.688817	0.0349432	1	409.078	394.368	207.597	290.83
EHI_151180	168.152	127.348	208.957	1.64083	0.714428	0.0360559	1	118.497	136.199	176.284	241.63
EHI_146500	69.6631	50.2619	89.0642	1.772	0.825379	0.0361508	1	35.4736	65.0503	93.9407	84.1877
EHI_172720	864.603	1053.55	675.659	0.641318	-0.640887	0.0364532	1	1084.59	1022.51	571.763	779.556
EHI_182480	220.49	170.163	270.818	1.59152	0.670404	0.0367745	1	144.159	196.167	236.592	305.044
EHI_197980	31.1716	19.4677	42.8755	2.20239	1.13907	0.0367776	1	19.6237	19.3118	46.3905	39.3605
EHI_054790	254.312	196.469	312.155	1.58883	0.667963	0.0370363	1	168.311	224.627	324.733	299.577
EHI_050420	21.9848	12.9064	31.0633	2.40681	1.26712	0.0378047	1	10.5666	15.2462	34.7929	27.3337
EHI_094060	657.501	802.359	512.644	0.638921	-0.646291	0.0378473	1	806.835	797.883	453.467	571.82
EHI_000020	8.10718	13.4146	2.79978	0.208712	-2.26042	0.0379771	1	10.5666	16.2626	2.31952	3.28004
EHI_164440	945.242	1152.65	737.832	0.640117	-0.643593	0.0381547	1	1134.4	1170.91	585.68	889.984
EHI_105790	74.7545	95.9147	53.5944	0.558771	-0.839671	0.0383861	1	103.402	88.4278	57.9881	49.2006
EHI_197860	245.058	300.822	189.294	0.629258	-0.668277	0.0383903	1	337.376	264.267	196	182.589
EHI_117910	66.6298	47.575	85.6845	1.80104	0.848832	0.0384061	1	39.2473	55.9026	90.4615	80.9076
EHI_125010	33.6739	19.1206	48.2272	2.52227	1.33472	0.0385423	1	12.8309	25.4103	61.4674	34.9871
EHI_071210	2.55965	0	5.11931	Inf	Inf	0.0389562	1	0	0	6.95857	3.28004
EHI_194490	69.0025	88.669	49.3359	0.556406	-0.845791	0.0392016	1	104.156	73.1816	42.9112	55.7607
EHI_126190	9898.31	12369.7	7426.97	0.600419	-0.735959	0.0393242	1	11341	13398.3	5360.42	9493.53
EHI_115360	134.352	99.5577	169.147	1.69898	0.76467	0.0393613	1	111.704	87.4114	141.491	196.802
EHI_197490	219.313	167.29	271.336	1.62195	0.697731	0.0394836	1	134.347	200.233	311.976	230.696
EHI_022130	7258.19	5757.74	8758.64	1.52119	0.605204	0.0394873	1	5835.78	5679.71	7746.05	9771.24
EHI_011060	39.793	26.3059	53.2801	2.02541	1.01821	0.0399042	1	24.1522	28.4595	66.1065	40.4538
EHI_006790	12.5288	5.80661	19.251	3.31537	1.72917	0.0399416	1	7.54757	4.06565	23.1952	15.3069
EHI_059900	10.1008	4.29709	15.9046	3.70125	1.88801	0.0399557	1	4.52854	4.06565	20.8757	10.9335
EHI_061980	996.472	1212.22	780.725	0.644047	-0.634762	0.0401072	1	1189.5	1234.94	651.786	909.664
EHI_161940	268.784	329.336	208.231	0.632275	-0.661376	0.0403433	1	351.717	306.956	227.313	189.149
EHI_076370	4.46775	1.01641	7.91909	7.79122	2.96185	0.0403476	1	0	2.03282	9.2781	6.56008
EHI_096530	72.4494	51.8419	93.057	1.79502	0.843996	0.0413738	1	49.8139	53.8698	99.7396	86.3744
EHI_140120	9982.02	12429.4	7534.67	0.606199	-0.722136	0.0422438	1	11442.1	13416.6	5436.97	9632.38
EHI_050130	87.8186	114.175	61.4624	0.538318	-0.893469	0.0422842	1	135.856	92.4934	46.3905	76.5343
EHI_111060	218.143	168.301	267.985	1.59229	0.671105	0.0426747	1	160.763	175.839	233.112	302.857
EHI_044930	360.155	441.141	279.168	0.632832	-0.660106	0.0426873	1	427.947	454.336	260.947	297.39
EHI_082590	204.396	159.757	249.035	1.55883	0.640465	0.0427941	1	116.233	203.282	258.627	239.443
EHI_114410	2.71461	5.42923	0	0	-Inf	0.0431448	1	6.79281	4.06565	0	0
EHI_152660	260.723	319.464	201.983	0.632255	-0.661422	0.0432356	1	344.169	294.759	180.923	223.043
EHI_002180	128.636	94.7977	162.474	1.7139	0.777286	0.0432393	1	98.1184	91.477	194.84	130.108
EHI_147570	1719.06	2072.2	1365.92	0.659162	-0.601295	0.0435389	1	2185.78	1958.62	1176	1555.83
EHI_140650	389.236	474.834	303.638	0.639462	-0.645069	0.0440363	1	473.987	475.681	294.58	312.697
EHI_016450	15.1082	8.23191	21.9844	2.67063	1.41718	0.0441835	1	5.2833	11.1805	23.1952	20.7736
EHI_167150	36.9717	24.1271	49.8162	2.06474	1.04596	0.0442015	1	27.926	20.3282	40.5917	59.0407
EHI_160710	58.9826	41.6073	76.3579	1.8352	0.875939	0.0448055	1	38.4926	44.7221	89.3017	63.4141
EHI_107560	104.56	138.081	71.0393	0.514477	-0.958822	0.0448457	1	106.421	169.741	75.3845	66.6941
EHI_134780	139.504	105.571	173.438	1.64287	0.716214	0.0449996	1	103.402	107.74	157.728	189.149
EHI_008060	20.1694	11.6283	28.7105	2.46902	1.30394	0.0450363	1	12.0761	11.1805	28.9941	28.427
EHI_068040	56.5995	39.5745	73.6245	1.8604	0.895615	0.0453379	1	38.4926	40.6565	89.3017	57.9474
EHI_007510	2797.09	2229.6	3364.58	1.50905	0.593642	0.045525	1	2265.78	2193.42	3047.86	3681.3
EHI_061870	442.023	352.976	531.07	1.50455	0.589332	0.0455365	1	273.977	431.975	524.213	537.926
EHI_101240	2527.16	3063.03	1991.3	0.650108	-0.621249	0.045562	1	2702.78	3423.27	1767.48	2215.12
EHI_026480	442.362	622.686	262.038	0.420819	-1.24873	0.0455827	1	811.363	434.008	235.432	288.643
EHI_008110	112.11	143.223	80.9969	0.56553	-0.822323	0.0457296	1	170.575	115.871	98.5798	63.4141
EHI_111990	4760.04	3865.22	5654.86	1.46301	0.54894	0.0457704	1	3009.21	4721.23	5653.84	5655.88
EHI_196930	343.717	269.897	417.538	1.54703	0.629499	0.0459613	1	246.051	293.743	434.911	400.165
EHI_158150	427.446	519.963	334.929	0.64414	-0.634554	0.046027	1	544.934	494.992	260.947	408.912
EHI_126080	240.777	294.829	186.725	0.633332	-0.658966	0.0464886	1	316.243	273.415	163.526	209.923
EHI_131560	20.8994	31.3124	10.4864	0.334897	-1.57821	0.0467157	1	39.2473	23.3775	3.47929	17.4935
EHI_153540	18.6693	26.653	10.6857	0.400917	-1.31862	0.0467477	1	30.945	22.3611	10.4379	10.9335
EHI_146560	2006.86	1425.89	2587.84	1.81489	0.859884	0.046802	1	1601.59	1250.19	2038.86	3136.81
EHI_174920	56.3029	37.7883	74.8175	1.97991	0.985438	0.0469294	1	40.0021	35.5744	92.781	56.854
EHI_036620	19.2337	11.3969	27.0705	2.37526	1.24808	0.0471778	1	7.54757	15.2462	28.9941	25.147
EHI_178710	28.9869	39.9821	17.9917	0.449993	-1.15203	0.0475735	1	33.2093	46.7549	17.3964	18.5869
EHI_096820	32.0608	20.5999	43.5218	2.11272	1.0791	0.0482868	1	21.8879	19.3118	49.8698	37.1738
EHI_026000	8.41627	3.28068	13.5519	4.13081	2.04642	0.0483624	1	4.52854	2.03282	15.0769	12.0268
EHI_079280	44.3185	58.519	30.1181	0.514672	-0.958273	0.0484258	1	61.1353	55.9026	20.8757	39.3605
EHI_008610	327.59	258.138	397.043	1.5381	0.621154	0.0484685	1	234.729	281.546	387.361	406.725
EHI_196700	36.177	52.3903	19.9638	0.381058	-1.39192	0.0487223	1	67.1733	37.6072	28.9941	10.9335
EHI_104630	3168.52	3813.19	2523.85	0.661874	-0.595372	0.0488995	1	3708.12	3918.27	2190.79	2856.91
EHI_045310	243.807	189.61	298.003	1.57166	0.652288	0.0493234	1	193.218	186.003	250.509	345.497
EHI_061750	19.1724	10.7276	27.6172	2.5744	1.36424	0.0493258	1	14.3404	7.11488	28.9941	26.2403
EHI_186800	1223.95	978.208	1469.69	1.50243	0.587298	0.0494647	1	982.693	973.722	1249.06	1690.31
EHI_139080	6.70321	11.1201	2.28632	0.205602	-2.28207	0.0496424	1	12.0761	10.1641	3.47929	1.09335
EHI_031390	353.405	278.954	427.856	1.53379	0.617098	0.0500413	1	264.165	293.743	394.319	461.392
EHI_002130	440.227	535.914	344.539	0.6429	-0.637333	0.0501601	1	505.687	566.141	291.1	397.978
EHI_101230	2477.61	3108.5	1846.71	0.594084	-0.751261	0.0503467	1	2502.02	3714.98	1758.2	1935.22
EHI_151260	156.404	192.831	119.977	0.622187	-0.68458	0.0505296	1	209.822	175.839	104.379	135.575
EHI_087770	83.1071	60.7983	105.416	1.73386	0.793988	0.0505677	1	62.6448	58.9519	111.337	99.4945
EHI_013900	2590.1	2085.51	3094.68	1.48389	0.569386	0.0506919	1	1886.14	2284.89	3435.22	2754.14
EHI_156230	87.6885	110.17	65.2073	0.591881	-0.75662	0.0507771	1	123.78	96.5591	62.6272	67.7875
EHI_014010	767.945	609.906	925.984	1.51824	0.602402	0.0508973	1	597.767	622.044	1047.27	804.703
EHI_048240	2339.62	1597.76	3081.47	1.92862	0.947571	0.050995	1	1861.98	1333.53	2382.15	3780.79
EHI_010100	9.3447	14.7631	3.92634	0.265957	-1.91074	0.0510944	1	20.3784	9.1477	3.47929	4.37339
EHI_072070	55.5099	38.9204	72.0995	1.85249	0.889463	0.0512322	1	42.2664	35.5744	74.2248	69.9742
EHI_095710	2.65675	5.3135	0	0	-Inf	0.0513064	1	4.52854	6.09847	0	0
EHI_201410	3.37703	0.508206	6.24586	12.29	3.61942	0.0513235	1	0	1.01641	8.11834	4.37339
EHI_025990	5.60828	1.52462	9.69194	6.35697	2.66834	0.0513647	1	0	3.04923	13.9171	5.46673
EHI_024470	106.185	131.871	80.4988	0.610434	-0.712092	0.0514401	1	153.97	109.772	81.1834	79.8143
EHI_088460	97.6791	72.1499	123.208	1.70767	0.77203	0.0515227	1	79.2494	65.0503	121.775	124.641
EHI_083140	221.208	270.485	171.931	0.635639	-0.65372	0.0516095	1	280.769	260.201	162.367	181.496
EHI_141830	476.679	576.263	377.094	0.654379	-0.611803	0.0517703	1	592.484	560.043	339.81	414.378
EHI_192810	408.559	493.235	323.883	0.656651	-0.606801	0.0519592	1	529.084	457.385	314.296	333.471
EHI_159150	6392.91	7972.81	4813.01	0.603678	-0.72815	0.0521125	1	7170.94	8774.68	3478.13	6147.89
EHI_153360	30.1863	40.8073	19.5653	0.479455	-1.06053	0.0523152	1	46.0402	35.5744	15.0769	24.0536
EHI_000250	78.7843	57.3717	100.197	1.74645	0.804427	0.0524511	1	61.89	52.8534	100.899	99.4945
EHI_106670	215.477	164.628	266.327	1.61775	0.693987	0.0525506	1	158.499	170.757	213.396	319.257
EHI_146390	2378.28	2863.04	1893.53	0.661373	-0.596465	0.0526333	1	3340.55	2385.52	2114.25	1672.82
EHI_039190	205.501	252.125	158.877	0.630154	-0.666224	0.0526694	1	243.032	261.218	164.686	153.069
EHI_127400	7.67991	3.03413	12.3257	4.06234	2.02231	0.0527847	1	3.01903	3.04923	10.4379	14.2135
EHI_022010	358.116	198.471	517.76	2.60874	1.38335	0.0529167	1	250.579	146.363	670.343	365.178
EHI_021880	17.9699	7.47715	28.4627	3.80663	1.92851	0.0531963	1	3.77378	11.1805	39.4319	17.4935
EHI_074150	853.214	1049.33	657.103	0.626215	-0.67527	0.0535215	1	1217.42	881.229	534.65	779.556
EHI_142050	43.3589	56.7478	29.9699	0.528125	-0.921049	0.0537898	1	59.6258	53.8698	34.7929	25.147
EHI_080260	650.44	924.352	376.527	0.407342	-1.29569	0.0540819	1	1208.37	640.339	281.822	471.232
EHI_199470	45.2998	21.7622	68.8373	3.16316	1.66136	0.0543171	1	18.1142	25.4103	93.9407	43.7339
EHI_120360	228.307	276.679	179.934	0.650336	-0.620743	0.0544518	1	312.469	240.889	193.68	166.189
EHI_084690	77.5342	110.819	44.2498	0.3993	-1.32446	0.054609	1	146.423	75.2144	37.1124	51.3873
EHI_199700	137.019	106.33	167.708	1.57724	0.6574	0.0546576	1	78.4947	134.166	186.722	148.695
EHI_164380	129.208	159.893	98.5237	0.616185	-0.698565	0.054697	1	165.292	154.495	99.7396	97.3078
EHI_159860	256.706	312.239	201.173	0.644292	-0.634213	0.0547267	1	315.488	308.989	209.917	192.429
EHI_098750	222.37	161.715	283.026	1.75015	0.807483	0.0550981	1	131.328	192.102	223.834	342.217
EHI_013895	192.84	278.41	107.27	0.385297	-1.37596	0.055169	1	372.85	183.97	99.7396	114.801
EHI_108880	4.128	1.01641	7.23958	7.12269	2.83242	0.0552265	1	0	2.03282	4.63905	9.84012
EHI_067560	92.5379	70.5147	114.561	1.62464	0.700122	0.0554692	1	50.5687	90.4606	125.254	103.868
EHI_152630	69.3409	88.3521	50.3297	0.569649	-0.811855	0.0555502	1	91.3256	85.3786	39.4319	61.2274
EHI_091250	525.501	636.614	414.388	0.650925	-0.619436	0.0558749	1	566.822	706.406	401.278	427.498
EHI_050100	62.8175	46.1963	79.4387	1.71959	0.782064	0.0558805	1	35.4736	56.919	82.3431	76.5343
EHI_096160	32.8767	21.4704	44.283	2.06252	1.04441	0.0562101	1	25.6617	17.279	38.2722	50.2939
EHI_010060	158.872	195.548	122.197	0.624894	-0.678317	0.056318	1	200.011	191.085	105.538	138.855
EHI_087800	705.525	573.854	837.196	1.4589	0.544883	0.0563398	1	439.268	708.439	867.502	806.89
EHI_080270	57.0613	41.1445	72.9782	1.77371	0.826768	0.0564998	1	29.4355	52.8534	85.8224	60.1341
EHI_087740	333.305	262.903	403.707	1.53558	0.618781	0.0565352	1	221.898	303.907	467.384	340.031
EHI_175710	6.529	11.3516	1.70644	0.150326	-2.73383	0.0566409	1	16.6046	6.09847	2.31952	1.09335
EHI_164430	698.967	842.17	555.764	0.65992	-0.599638	0.0567846	1	823.439	860.9	451.148	660.381
EHI_011400	23.477	32.4747	14.4792	0.445859	-1.16534	0.0567907	1	35.4736	29.4759	9.2781	19.6802
EHI_125150	1123.74	900.563	1346.92	1.49564	0.580765	0.0569213	1	935.143	865.983	1257.18	1436.66
EHI_118640	66.9957	47.9926	85.9988	1.79192	0.841505	0.0570774	1	57.3615	38.6236	82.3431	89.6544
EHI_146520	127.846	97.9929	157.7	1.6093	0.686432	0.0570965	1	94.3446	101.641	142.651	172.749
EHI_186900	448.754	351.783	545.725	1.55131	0.633489	0.0571217	1	360.019	343.547	444.189	647.261
EHI_192800	199.638	243.032	156.244	0.642892	-0.637351	0.0571563	1	257.372	228.693	168.166	144.322
EHI_096370	5699.24	4617.87	6780.61	1.46834	0.554186	0.0572946	1	4457.59	4778.15	6594.41	6966.8
EHI_172160	70.8759	51.8268	89.9251	1.73511	0.795026	0.0575328	1	52.833	50.8206	85.8224	94.0278
EHI_194450	188.837	229.135	148.539	0.648262	-0.625352	0.0577902	1	267.184	191.085	147.29	149.788
EHI_059680	417.181	332.637	501.726	1.50833	0.592948	0.0578532	1	326.81	338.465	434.911	568.54
EHI_045590	504.605	404.153	605.057	1.4971	0.582168	0.0580505	1	380.397	427.909	587.999	622.114
EHI_178610	292.066	203.352	380.78	1.87252	0.904978	0.0581732	1	163.782	242.922	468.544	293.017
EHI_045540	376.858	267.502	486.214	1.81761	0.862044	0.0582143	1	242.277	292.726	599.597	372.831
EHI_010520	34.0603	45.7887	22.3318	0.487715	-1.03589	0.058364	1	40.7569	50.8206	16.2367	28.427
EHI_156330	4211.94	3468.96	4954.92	1.42836	0.51436	0.0583988	1	2677.12	4260.8	4692.4	5217.45
EHI_118250	8.35578	3.67316	13.0384	3.54964	1.82767	0.0586082	1	2.26427	5.08206	16.2367	9.84012
EHI_165070	799.954	961.84	638.069	0.663384	-0.592083	0.0589284	1	927.596	996.083	538.13	738.009
EHI_178670	169.7	207.247	132.154	0.637667	-0.649126	0.0589826	1	223.408	191.085	128.734	135.575
EHI_023430	251.223	192.841	309.606	1.6055	0.683022	0.0590417	1	233.22	152.462	350.248	268.963
EHI_139570	847.931	1016.36	679.504	0.668567	-0.580855	0.0591172	1	1026.47	1006.25	591.479	767.529
EHI_059910	132.523	99.125	165.92	1.67385	0.743169	0.0591414	1	96.6089	101.641	200.639	131.202
EHI_135740	392.74	486.402	299.079	0.614879	-0.701625	0.0592456	1	421.909	550.895	230.793	367.364
EHI_025390	27.6631	44.0275	11.2988	0.256629	-1.96224	0.0595108	1	62.6448	25.4103	12.7574	9.84012
EHI_120250	2.2199	0	4.4398	Inf	Inf	0.0595844	1	0	0	2.31952	6.56008
TRNA_DS571901_3	2.2199	0	4.4398	Inf	Inf	0.0595844	1	0	0	2.31952	6.56008
EHI_098210	132.37	163.566	101.173	0.618543	-0.693054	0.0601679	1	167.556	159.577	77.7041	124.641
EHI_165310	66.6819	48.9386	84.4252	1.72513	0.786701	0.0602377	1	46.0402	51.837	84.6626	84.1877
EHI_174210	21.4691	31.8055	11.1327	0.350025	-1.51447	0.0602395	1	42.2664	21.3446	6.95857	15.3069
EHI_187100	14.3144	7.97026	20.6586	2.59196	1.37405	0.0603927	1	6.79281	9.1477	15.0769	26.2403
EHI_100280	118.762	146.886	90.6378	0.617062	-0.696513	0.0604687	1	149.442	144.33	91.6212	89.6544
EHI_094020	137.961	170.143	105.779	0.621705	-0.685698	0.0605748	1	173.594	166.691	85.8224	125.735
EHI_075530	58.521	74.3991	42.643	0.573166	-0.802974	0.060876	1	86.797	62.0011	38.2722	47.0139
EHI_073420	206.99	160.502	253.477	1.57928	0.659265	0.0609177	1	170.575	150.429	299.219	207.736
EHI_051750	72.6914	51.9274	93.4555	1.79973	0.847783	0.0613794	1	58.1163	45.7385	113.657	73.2542
EHI_048730	83.4548	103.955	62.9542	0.605589	-0.72359	0.0615339	1	121.516	86.395	60.3076	65.6008
EHI_127140	38.6403	26.5524	50.7282	1.91049	0.933944	0.0616396	1	25.6617	27.4431	53.3491	48.1072
EHI_188110	476.363	571.287	381.44	0.667685	-0.582761	0.0621784	1	571.351	571.223	415.195	347.684
EHI_002190	678.13	545.011	811.249	1.4885	0.573859	0.0622158	1	541.161	548.862	801.396	821.103
EHI_046600	38.821	26.799	50.8431	1.8972	0.923875	0.0622959	1	27.1712	26.4267	38.2722	63.4141
EHI_078170	254.76	198.723	310.796	1.56397	0.645211	0.0624965	1	225.672	171.774	315.455	306.137
EHI_111770	162.578	110.23	214.927	1.9498	0.963327	0.0625173	1	111.704	108.756	270.225	159.629
EHI_158570	650.872	989.92	311.823	0.314998	-1.66658	0.0627254	1	1384.22	595.617	313.136	310.51
EHI_083620	5069.97	6037.78	4102.16	0.679415	-0.557634	0.0629549	1	5832.76	6242.8	3892.16	4312.16
EHI_117660	31.0571	20.7458	41.3683	1.99406	0.995705	0.0632363	1	18.1142	23.3775	51.0295	31.707
EHI_177640	1619.58	1315.38	1923.79	1.46254	0.548473	0.0634761	1	1292.14	1338.61	1719.93	2127.65
EHI_151550	18.7872	26.2757	11.2988	0.430008	-1.21756	0.063504	1	30.1903	22.3611	12.7574	9.84012
EHI_155520	107.566	82.2134	132.918	1.61674	0.693092	0.0635879	1	73.9662	90.4606	155.408	110.428
EHI_170580	57.9583	73.8355	42.081	0.569929	-0.811146	0.063591	1	72.4566	75.2144	56.8284	27.3337
EHI_077750	286.105	97.4193	474.79	4.87367	2.28501	0.0636733	1	56.6067	138.232	697.017	252.563
EHI_174640	262.323	318.936	205.71	0.644988	-0.632656	0.0638964	1	297.374	340.498	177.444	233.976
EHI_110220	59.7464	43.1018	76.3911	1.77234	0.825658	0.0641864	1	44.5306	41.6729	90.4615	62.3207
EHI_125950	8351.41	9915.32	6787.51	0.684548	-0.546777	0.0648928	1	11688.2	8142.47	6969.01	6606
EHI_169090	42.6055	56.0534	29.1576	0.520175	-0.942932	0.0650352	1	46.0402	66.0667	25.5148	32.8004
EHI_152500	16.7992	9.74142	23.8569	2.44901	1.2922	0.065182	1	8.30232	11.1805	31.3136	16.4002
EHI_039070	115.774	142.997	88.5507	0.619251	-0.691405	0.0654745	1	139.63	146.363	95.1005	82.001
EHI_039180	58.7922	75.5212	42.0631	0.556971	-0.844325	0.0655842	1	65.6638	85.3786	37.1124	47.0139
EHI_118720	167.205	203.896	130.514	0.640104	-0.643623	0.0658963	1	207.558	200.233	128.734	132.295
EHI_043640	5156	6417.95	3894.05	0.606743	-0.720842	0.066017	1	5876.54	6959.37	2695.29	5092.81
EHI_182790	237.097	176.483	297.712	1.68692	0.75439	0.0660311	1	201.52	151.445	354.887	240.536
EHI_199960	133.731	163.637	103.824	0.634481	-0.656351	0.0666029	1	178.877	148.396	93.9407	113.708
EHI_109680	269.959	324.546	215.371	0.663607	-0.591599	0.0668125	1	344.169	304.923	228.473	202.269
EHI_058500	32.1706	42.8703	21.4709	0.500835	-0.997593	0.0669239	1	40.0021	45.7385	24.355	18.5869
EHI_055970	110.662	135.806	85.5185	0.62971	-0.667241	0.0671408	1	154.725	116.887	84.6626	86.3744
EHI_118230	29.4517	19.0602	39.8432	2.09039	1.06378	0.067608	1	24.907	13.2133	35.9526	43.7339
EHI_054740	647.569	772.088	523.051	0.67745	-0.561814	0.0678551	1	787.966	756.21	511.455	534.646
EHI_197440	482.388	392.938	571.838	1.45529	0.541305	0.0683225	1	336.621	449.254	516.094	627.581
EHI_101290	124.856	96.4682	153.245	1.58855	0.66771	0.0690664	1	94.3446	98.5919	158.887	147.602
EHI_160980	12644.5	10064.6	15224.4	1.51266	0.597091	0.0695999	1	8759.71	11369.6	12547.5	17901.4
EHI_107010	100.389	76.4923	124.286	1.62482	0.700281	0.0696664	1	74.7209	78.2637	140.331	108.241
EHI_158020	37.1666	25.0127	49.3206	1.97182	0.97953	0.0697142	1	28.6808	21.3446	61.4674	37.1738
EHI_092450	580.436	691.656	469.216	0.678395	-0.559802	0.0700497	1	662.676	720.636	578.721	359.711
EHI_131040	33.7286	23.1409	44.3163	1.91506	0.93739	0.0700908	1	21.8879	24.3939	39.4319	49.2006
EHI_148460	18.0036	10.7427	25.2645	2.35177	1.23375	0.0702529	1	11.3213	10.1641	23.1952	27.3337
EHI_196365	40.3293	28.3236	52.335	1.84775	0.885771	0.0706796	1	27.1712	29.4759	52.1893	52.4806
EHI_031360	549.843	305.365	794.32	2.60121	1.37918	0.0706936	1	267.184	343.547	1069.3	519.34
EHI_067710	34.1672	44.8427	23.4916	0.523867	-0.932729	0.0707974	1	52.0782	37.6072	18.5562	28.427
EHI_182740	89.3755	66.0112	112.74	1.70789	0.772213	0.070981	1	61.89	70.1324	138.012	87.4677
EHI_158580	42.431	54.9917	29.8703	0.543178	-0.880503	0.0712781	1	55.0972	54.8862	31.3136	28.427
EHI_115510	64.1756	81.0359	47.3153	0.58388	-0.776256	0.0714964	1	80.759	81.3129	48.71	45.9206
EHI_154150	3.1037	0.508206	5.69919	11.2143	3.48727	0.0716245	1	0	1.01641	8.11834	3.28004
EHI_185620	4.4996	7.83943	1.15976	0.14794	-2.75692	0.0717874	1	7.54757	8.13129	2.31952	0
EHI_005150	7907.2	6379.8	9434.59	1.47882	0.56445	0.0719741	1	7433.6	5326	9950.76	8918.43
EHI_154200	1102.42	889.709	1315.12	1.47815	0.563789	0.0723485	1	971.372	808.047	1368.52	1261.72
EHI_059650	21.0968	13.2838	28.9098	2.17633	1.12189	0.0723985	1	11.3213	15.2462	35.9526	21.8669
EHI_050520	581.768	690.388	473.148	0.685336	-0.545116	0.0727159	1	763.814	616.962	410.556	535.74
EHI_065650	234.386	186.722	282.05	1.51053	0.595056	0.0729187	1	186.425	187.02	247.029	317.07
EHI_056120	31.9403	21.4855	42.3952	1.97321	0.980541	0.0729873	1	22.6427	20.3282	48.71	36.0804
EHI_147010	454.487	543.638	365.336	0.67202	-0.573423	0.0732789	1	510.97	576.305	387.361	343.311
EHI_113920	503.905	399.021	608.789	1.52571	0.609479	0.0733422	1	492.101	305.94	661.065	556.513
EHI_130930	2985.05	3510.03	2460.07	0.700868	-0.512785	0.0734878	1	3914.92	3105.14	2349.68	2570.46
EHI_160860	335.862	403.207	268.516	0.66595	-0.586514	0.0735685	1	391.719	414.696	251.668	285.363
EHI_098860	7.6487	2.77248	12.5249	4.5176	2.17556	0.0738355	1	4.52854	1.01641	17.3964	7.65343
EHI_140140	128.401	98.954	157.848	1.59517	0.673706	0.0738516	1	80.0042	117.904	128.734	186.962
EHI_041950	327.979	392.112	263.846	0.672884	-0.57157	0.0743878	1	400.021	384.204	279.503	248.19
EHI_148390	17.1177	10.5113	23.7241	2.25701	1.17441	0.0746568	1	6.79281	14.2298	26.6745	20.7736
EHI_154210	46.2248	33.5214	58.9283	1.75793	0.813879	0.0748796	1	29.4355	37.6072	53.3491	64.5074
EHI_035380	17.7913	24.897	10.6857	0.429195	-1.22029	0.0748863	1	26.4165	23.3775	10.4379	10.9335
EHI_165170	26.7901	17.6966	35.8837	2.02772	1.01986	0.0750713	1	18.1142	17.279	31.3136	40.4538
EHI_161930	201.434	160.477	242.391	1.51044	0.594968	0.0750946	1	150.197	170.757	236.592	248.19
EHI_200830	20.8601	11.0044	30.7158	2.79124	1.4809	0.0753016	1	9.81184	12.1969	41.7514	19.6802
EHI_146140	789.259	934.119	644.399	0.689847	-0.535652	0.0755762	1	1008.35	859.884	568.284	720.515
EHI_038160	438.018	524.442	351.595	0.670418	-0.576868	0.0756524	1	513.235	535.649	270.225	432.965
EHI_157010	100.213	124.052	76.3732	0.615654	-0.699808	0.0757367	1	116.987	131.117	70.7455	82.001
EHI_039000	18.4918	25.6517	11.332	0.441762	-1.17866	0.075764	1	27.926	23.3775	13.9171	8.74677
EHI_067700	9.72271	14.9392	4.50622	0.301637	-1.72911	0.0757982	1	10.5666	19.3118	4.63905	4.37339
EHI_056440	65.6552	82.9681	48.3422	0.58266	-0.779274	0.07594	1	75.4757	90.4606	46.3905	50.2939
EHI_174120	43.8254	27.9613	59.6895	2.13472	1.09405	0.076011	1	23.3975	32.5252	41.7514	77.6276
EHI_155590	48.1107	61.8449	34.3765	0.55585	-0.847233	0.0762227	1	56.6067	67.0832	35.9526	32.8004
EHI_167310	1587.98	2020.72	1155.24	0.5717	-0.806671	0.0768247	1	2444.66	1596.78	882.579	1427.91
EHI_023320	302.368	228.813	375.924	1.64294	0.716276	0.0769029	1	280.769	176.856	432.591	319.257
EHI_029610	30.8301	40.9683	20.6918	0.505069	-0.985448	0.0779659	1	39.2473	42.6893	16.2367	25.147
EHI_183210	5.95608	1.64034	10.2718	6.262	2.64662	0.0780889	1	2.26427	1.01641	15.0769	5.46673
EHI_009450	54.0817	37.7883	70.3752	1.86236	0.897129	0.0782764	1	40.0021	35.5744	52.1893	88.5611
EHI_087400	52.8906	37.2096	68.5716	1.84285	0.881936	0.0782883	1	28.6808	45.7385	84.6626	52.4806
EHI_062090	30.6898	14.6927	46.6868	3.17756	1.66792	0.0783338	1	9.05708	20.3282	64.9467	28.427
EHI_017720	218.132	171.587	264.676	1.54252	0.62529	0.0785833	1	138.875	204.299	308.497	220.856
EHI_138310	11.7825	17.3192	6.24586	0.360632	-1.4714	0.0788408	1	17.3594	17.279	8.11834	4.37339
EHI_113430	33.3851	43.7257	23.0446	0.527026	-0.924055	0.0790026	1	46.7949	40.6565	22.0355	24.0536
EHI_054770	5.90364	2.14855	9.65873	4.49547	2.16847	0.0791394	1	2.26427	2.03282	12.7574	6.56008
EHI_198550	167.665	133.577	201.753	1.51038	0.594915	0.0794009	1	117.742	149.412	211.077	192.429
EHI_159720	23.3905	31.5892	15.1919	0.480921	-1.05613	0.079416	1	34.7188	28.4595	15.0769	15.3069
EHI_023110	7960.77	9348.05	6573.5	0.703195	-0.508004	0.0795349	1	10085.1	8611.04	5795.33	7351.66
EHI_178050	99.4227	142.901	55.9446	0.391492	-1.35294	0.0796748	1	184.161	101.641	25.5148	86.3744
EHI_167690	7.36268	3.42661	11.2988	3.29735	1.72131	0.0796777	1	0.754757	6.09847	12.7574	9.84012
EHI_133530	3008.47	2264.82	3752.12	1.6567	0.728308	0.0798405	1	2258.99	2270.66	2893.61	4610.64
EHI_077290	35.0434	45.3358	24.751	0.545948	-0.873165	0.0807739	1	55.0972	35.5744	24.355	25.147
EHI_025440	28.8687	19.4677	38.2696	1.9658	0.975115	0.0808549	1	19.6237	19.3118	38.2722	38.2671
EHI_155380	38.9291	27.0304	50.8278	1.88039	0.911034	0.0812047	1	31.6998	22.3611	56.8284	44.8272
EHI_087650	67.3273	50.7097	83.9449	1.6554	0.72718	0.0816952	1	47.5497	53.8698	86.9822	80.9076
EHI_055430	116.5	90.0779	142.922	1.58665	0.66598	0.0825662	1	101.892	78.2637	122.935	162.909
EHI_052150	239.73	290.22	189.241	0.65206	-0.616924	0.0826855	1	272.467	307.973	136.852	241.63
EHI_159510	59.6042	44.6566	74.5518	1.66945	0.739371	0.0827101	1	38.4926	50.8206	83.5029	65.6008
EHI_156310	94.3775	67.1382	121.617	1.81144	0.857136	0.0828566	1	90.5708	43.7057	104.379	138.855
EHI_031300	13.2148	19.0904	7.33921	0.384446	-1.37915	0.0829049	1	18.8689	19.3118	8.11834	6.56008
EHI_158310	117.54	142.222	92.8577	0.652908	-0.615047	0.0830121	1	167.556	116.887	92.781	92.9344
EHI_151440	108.221	56.5163	159.925	2.82971	1.50065	0.0830867	1	55.0972	57.9354	220.355	99.4945
EHI_031380	36.6033	26.1901	47.0164	1.7952	0.844141	0.0833303	1	21.8879	30.4923	38.2722	55.7607
EHI_117870	23.6395	15.1555	32.1234	2.11958	1.08378	0.0834746	1	18.1142	12.1969	33.6331	30.6137
EHI_001420	1539.85	1808.42	1271.29	0.702986	-0.508431	0.0840619	1	1936.71	1680.13	1193.4	1349.19
EHI_008220	98.1349	75.3299	120.94	1.60547	0.682994	0.0841493	1	78.4947	72.1652	138.012	103.868
EHI_019860	27.0306	17.8123	36.249	2.03505	1.02507	0.084543	1	20.3784	15.2462	44.071	28.427
EHI_020250	146.823	107.795	185.851	1.72412	0.785858	0.0846473	1	90.5708	125.019	228.473	143.228
EHI_029580	69.5329	86.4652	52.6006	0.608345	-0.717039	0.0846608	1	87.5518	85.3786	61.4674	43.7339
EHI_199000	3408.88	4012.52	2805.23	0.699118	-0.516392	0.0846786	1	4091.54	3933.51	2261.54	3348.92
EHI_147500	186.014	223.987	148.041	0.660935	-0.59742	0.0847018	1	229.446	218.528	129.893	166.189
EHI_084660	3603.6	2991.84	4215.36	1.40895	0.494622	0.0848627	1	2837.88	3145.79	3645.13	4785.58
EHI_062550	13.8001	19.7143	7.88588	0.400008	-1.3219	0.0859363	1	21.1332	18.2954	8.11834	7.65343
EHI_165350	4967.87	6507.88	3427.87	0.526726	-0.924876	0.0861049	1	6542.23	6473.52	1668.9	5186.84
EHI_007620	1336.34	1093.62	1579.06	1.44388	0.529953	0.0861548	1	1175.91	1011.33	1536.69	1621.43
EHI_055370	27.8197	18.8438	36.7957	1.95267	0.965445	0.0862978	1	17.3594	20.3282	44.071	29.5204
EHI_018390	5.13507	1.77117	8.49897	4.79851	2.26259	0.0865982	1	1.50951	2.03282	10.4379	6.56008
EHI_060370	12.5704	7.2155	17.9252	2.48427	1.31282	0.0867511	1	5.2833	9.1477	15.0769	20.7736
EHI_161960	63.018	47.6907	78.3453	1.64278	0.716139	0.0867633	1	41.5116	53.8698	82.3431	74.3476
EHI_185110	5.11846	1.77117	8.46576	4.77976	2.25694	0.0867767	1	1.50951	2.03282	9.2781	7.65343
EHI_011560	4.19805	0.377378	8.01871	21.2485	4.40929	0.0869179	1	0.754757	0	12.7574	3.28004
EHI_184510	497.739	408.385	587.093	1.4376	0.52366	0.087224	1	347.188	469.582	495.218	678.968
EHI_103580	159.59	123.972	195.208	1.57462	0.655004	0.0875095	1	158.499	89.4442	192.521	197.896
EHI_155510	28.1987	19.2212	37.1763	1.93413	0.951685	0.0876294	1	18.1142	20.3282	38.2722	36.0804
EHI_169290	265.99	212.268	319.712	1.50617	0.590882	0.087987	1	235.484	189.053	359.526	279.897
EHI_083590	1095.41	1290.34	900.488	0.697868	-0.518974	0.0881551	1	1319.31	1261.37	767.763	1033.21
EHI_119570	27.9558	18.4211	37.4905	2.03519	1.02516	0.0882355	1	25.6617	11.1805	30.1538	44.8272
EHI_006930	51.1687	37.3958	64.9417	1.7366	0.796269	0.0882926	1	42.2664	32.5252	53.3491	76.5343
EHI_189300	454.021	536.412	371.63	0.692807	-0.529474	0.0884363	1	558.52	514.304	378.083	365.178
EHI_192270	51.2933	38.4726	64.114	1.66648	0.736808	0.0885134	1	30.1903	46.7549	62.6272	65.6008
EHI_115500	114.682	140.4	88.9646	0.63365	-0.658243	0.0888101	1	125.29	155.511	90.4615	87.4677
EHI_098720	2.21396	4.42792	0	0	-Inf	0.0891119	1	3.77378	5.08206	0	0
EHI_023090	229.955	187.266	272.644	1.45592	0.541931	0.0893627	1	153.97	220.561	300.378	244.91
EHI_065770	94.5617	73.75	115.373	1.56439	0.645596	0.0894033	1	64.1543	83.3457	134.532	96.2145
EHI_022280	7.57966	3.28068	11.8786	3.62078	1.8563	0.0895065	1	4.52854	2.03282	13.9171	9.84012
EHI_146780	32.3977	22.6327	42.1628	1.86291	0.897561	0.0899072	1	21.8879	23.3775	40.5917	43.7339
EHI_023240	26.0099	17.8425	34.1773	1.9155	0.937719	0.0904352	1	14.3404	21.3446	28.9941	39.3605
EHI_010740	166.235	198.491	133.978	0.674982	-0.567078	0.0906479	1	221.144	175.839	154.248	113.708
EHI_198660	243.869	139.178	348.56	2.50443	1.32448	0.0907619	1	141.139	137.216	221.515	475.606
EHI_187130	40.0301	51.4494	28.6109	0.556098	-0.846589	0.0908117	1	52.0782	50.8206	25.5148	31.707
EHI_118260	540.374	436.417	644.33	1.47641	0.562094	0.0910473	1	381.907	490.927	527.692	760.969
EHI_053140	15.7522	21.9786	9.5259	0.433418	-1.20617	0.091278	1	25.6617	18.2954	8.11834	10.9335
EHI_165120	44.7495	32.359	57.1401	1.76582	0.820334	0.0914211	1	33.2093	31.5088	67.2662	47.0139
EHI_001900	20.3675	13.2838	27.4511	2.06652	1.0472	0.0916073	1	11.3213	15.2462	23.1952	31.707
EHI_155740	51.5361	65.035	38.0372	0.584872	-0.773806	0.0916309	1	79.2494	50.8206	30.1538	45.9206
EHI_124420	82.3419	64.1394	100.544	1.56759	0.648549	0.091669	1	55.0972	73.1816	93.9407	107.148
EHI_067090	322.94	425.83	220.051	0.516759	-0.952438	0.0921019	1	466.44	385.22	105.538	334.564
EHI_117860	364.677	299.805	429.549	1.43276	0.518797	0.0921453	1	261.146	338.465	453.467	405.632
EHI_186820	564.408	666.155	462.661	0.694525	-0.525901	0.0922106	1	680.79	651.52	407.077	518.246
EHI_119940	78.1822	59.9279	96.4366	1.60921	0.686355	0.0922757	1	58.871	60.9847	103.219	89.6544
EHI_114430	67.262	44.249	90.275	2.04016	1.02868	0.0923123	1	43.7759	44.7221	117.136	63.4141
EHI_129750	325.875	387.03	264.72	0.683977	-0.54798	0.0925057	1	400.021	374.039	214.556	314.884
EHI_104380	54.5949	40.9834	68.2064	1.66424	0.734866	0.0930812	1	36.2283	45.7385	71.9053	64.5074
EHI_087000	115.145	84.387	145.903	1.72897	0.789915	0.0932556	1	96.6089	72.1652	112.497	179.309
EHI_131490	46.0184	33.622	58.4148	1.7374	0.796929	0.0934916	1	34.7188	32.5252	54.5088	62.3207
EHI_126030	17.0547	23.3573	10.7521	0.460331	-1.11925	0.0938212	1	29.4355	17.279	12.7574	8.74677
EHI_021540	4.33429	1.26296	7.40562	5.86369	2.55181	0.0942438	1	1.50951	1.01641	10.4379	4.37339
EHI_055380	97.687	134.407	60.9668	0.453597	-1.14052	0.0945014	1	180.387	88.4278	67.2662	54.6673
EHI_099250	7.61821	11.89	3.34646	0.281452	-1.82904	0.0945449	1	10.5666	13.2133	2.31952	4.37339
EHI_168370	167.564	202.346	132.783	0.656217	-0.607756	0.0947181	1	187.18	217.512	112.497	153.069
EHI_168240	3987.62	5023.96	2951.28	0.587441	-0.767485	0.0952893	1	5644.82	4403.09	4097.44	1805.12
EHI_022500	39.3758	26.2506	52.501	2	0.999997	0.0953567	1	9.81184	42.6893	57.9881	47.0139
EHI_138380	1957.07	2296.65	1617.49	0.704286	-0.505767	0.0954815	1	2298.23	2295.06	1332.57	1902.42
EHI_008130	70.129	32.5201	107.738	3.31297	1.72812	0.0956197	1	26.4165	38.6236	154.248	61.2274
EHI_049920	656.354	775.364	537.344	0.693021	-0.529029	0.0957732	1	742.681	808.047	456.946	617.741
EHI_068170	698.313	824.096	572.53	0.694737	-0.525461	0.0961431	1	804.571	843.621	463.905	681.155
EHI_086240	35.2031	24.897	45.5092	1.8279	0.870189	0.0964658	1	26.4165	23.3775	42.9112	48.1072
EHI_139440	242.258	165.624	318.892	1.92539	0.945151	0.0965977	1	111.704	219.545	235.432	402.351
EHI_147720	373.228	441.66	304.796	0.690114	-0.535093	0.0967229	1	451.344	431.975	258.627	350.964
EHI_153440	178.949	224.239	133.659	0.596056	-0.74648	0.0967447	1	204.539	243.939	85.8224	181.496
EHI_183260	148.104	118.346	177.863	1.5029	0.587751	0.0971488	1	114.723	121.969	178.603	177.122
EHI_063010	58.4452	73.6343	43.2561	0.587445	-0.767474	0.0972466	1	61.89	85.3786	40.5917	45.9206
EHI_196910	28.6209	37.4109	19.8309	0.530085	-0.915705	0.097582	1	39.2473	35.5744	24.355	15.3069
EHI_163500	16.1941	9.85715	22.5311	2.28576	1.19267	0.0975868	1	10.5666	9.1477	23.1952	21.8669
EHI_067730	10.0108	4.05054	15.971	3.94293	1.97927	0.0976839	1	3.01903	5.08206	23.1952	8.74677
EHI_186880	21.7887	14.1542	29.4232	2.07876	1.05572	0.0977572	1	15.0951	13.2133	34.7929	24.0536
EHI_117470	18.6654	25.9989	11.332	0.435863	-1.19805	0.0978808	1	34.7188	17.279	13.9171	8.74677
EHI_096790	176.654	211.166	142.143	0.673131	-0.571041	0.0982682	1	227.182	195.151	114.816	169.469
EHI_166950	54.3267	40.3142	68.3392	1.69517	0.761426	0.0987864	1	43.0211	37.6072	76.5443	60.1341
EHI_126870	513.003	600.164	425.843	0.709544	-0.495036	0.0989809	1	665.695	534.632	514.934	336.751
EHI_049400	86.1936	67.5358	104.851	1.55253	0.63462	0.0990308	1	61.89	73.1816	91.6212	118.081
EHI_104400	86.0128	67.2893	104.736	1.55651	0.638314	0.0991083	1	60.3805	74.198	106.698	102.775
EHI_058470	24.7932	9.6257	39.9607	4.15146	2.05362	0.0994291	1	6.03805	13.2133	59.1479	20.7736
EHI_099830	26.3563	34.7541	17.9585	0.516729	-0.952521	0.0995182	1	36.9831	32.5252	16.2367	19.6802
EHI_199020	331.517	392.51	270.524	0.689215	-0.536974	0.0996605	1	371.34	413.679	302.698	238.35
EHI_114810	44.1298	55.3238	32.9357	0.595327	-0.748246	0.0997695	1	64.9091	45.7385	42.9112	22.9603
EHI_058090	938.066	1089.32	786.815	0.722301	-0.469328	0.0997826	1	1274.03	904.606	807.195	766.436
EHI_197380	11.3885	16.5644	6.21265	0.37506	-1.41481	0.0998778	1	15.8499	17.279	6.95857	5.46673
EHI_178870	193.818	156.512	231.125	1.47673	0.562402	0.100052	1	155.48	157.544	224.994	237.256
EHI_141360	25.8362	17.8425	33.8298	1.89602	0.922978	0.10011	1	14.3404	21.3446	35.9526	31.707
EHI_014060	82.228	63.9935	100.463	1.56989	0.650661	0.100605	1	58.871	69.116	110.177	90.7478
EHI_072640	3.53251	0.885584	6.17945	6.97782	2.80278	0.100619	1	0.754757	1.01641	5.79881	6.56008
EHI_117800	41.6093	30.6181	52.6006	1.71796	0.780697	0.100639	1	25.6617	35.5744	61.4674	43.7339
EHI_180330	41.6145	29.9488	53.2801	1.77904	0.831098	0.100736	1	32.4545	27.4431	66.1065	40.4538
EHI_036570	47.0662	59.1429	34.9896	0.591611	-0.757278	0.101123	1	63.3996	54.8862	38.2722	31.707
EHI_160910	55.7081	69.8001	41.6161	0.596218	-0.746088	0.101191	1	66.4186	73.1816	40.5917	42.6405
EHI_109940	128.283	160.99	95.5757	0.593675	-0.752254	0.101342	1	200.011	121.969	111.337	79.8143
EHI_026400	51.4151	37.904	64.9263	1.71292	0.776454	0.10138	1	42.2664	33.5416	71.9053	57.9474
EHI_110810	1205.96	1434.13	977.786	0.681796	-0.552589	0.10159	1	1249.12	1619.14	794.437	1161.13
EHI_140510	147.645	117.778	177.513	1.50719	0.591858	0.101635	1	126.799	108.756	147.29	207.736
EHI_012270	4632.38	3875.4	5389.37	1.39066	0.475774	0.101743	1	3566.23	4184.57	6118.91	4659.84
EHI_129300	26.3812	18.2199	34.5426	1.89587	0.922861	0.101766	1	15.0951	21.3446	41.7514	27.3337
EHI_174660	46.9188	58.8812	34.9564	0.593676	-0.752252	0.101778	1	64.9091	52.8534	37.1124	32.8004
EHI_196370	2101.98	1744.79	2459.18	1.40945	0.495128	0.10187	1	1805.38	1684.19	2471.45	2446.91
EHI_124550	68.4013	6.19909	130.604	21.0682	4.39699	0.102203	1	5.2833	7.11488	227.313	33.8937
EHI_035470	51.8357	39.3582	64.3132	1.63405	0.708452	0.102231	1	30.945	47.7713	69.5857	59.0407
EHI_065800	81.96	100.021	63.8994	0.638862	-0.646423	0.102497	1	120.761	79.2801	74.2248	53.574
EHI_152200	42.7221	54.5137	30.9304	0.567388	-0.817593	0.102559	1	49.0592	59.9683	30.1538	31.707
EHI_163690	1038.09	856.108	1220.06	1.42513	0.511092	0.102659	1	907.217	804.998	1332.57	1107.56
EHI_024650	28.0401	37.1945	18.8858	0.507756	-0.977791	0.102777	1	31.6998	42.6893	10.4379	27.3337
EHI_004610	256.209	304.736	207.682	0.681514	-0.553186	0.103274	1	291.336	318.137	189.041	226.323
EHI_031220	183.89	149.08	218.7	1.467	0.552865	0.103875	1	142.649	155.511	211.077	226.323
EHI_187080	24.5465	12.6447	36.4482	2.88248	1.52731	0.104142	1	12.0761	13.2133	51.0295	21.8669
EHI_160870	425.878	500.702	351.053	0.701122	-0.512262	0.104353	1	509.461	491.943	346.769	355.338
EHI_061130	11.5868	6.7224	16.4513	2.44723	1.29115	0.104406	1	2.26427	11.1805	20.8757	12.0268
EHI_085700	42.9591	32.1578	53.7604	1.67177	0.741376	0.104435	1	22.6427	41.6729	63.7869	43.7339
EHI_166920	4042.89	4733.07	3352.72	0.708359	-0.497447	0.104835	1	4464.39	5001.76	2805.46	3899.97
EHI_039480	314.893	373.596	256.19	0.685742	-0.544262	0.105389	1	342.66	404.532	241.231	271.15
EHI_029360	77.2461	59.9127	94.5795	1.57862	0.658665	0.105472	1	61.89	57.9354	76.5443	112.615
EHI_106260	639.31	755.373	523.248	0.692701	-0.529696	0.105587	1	649.845	860.9	480.142	566.353
EHI_054660	17.5646	10.8585	24.2707	2.23519	1.1604	0.105724	1	13.5856	8.13129	26.6745	21.8669
EHI_040630	50.663	63.4702	37.8558	0.596434	-0.745565	0.105984	1	61.89	65.0503	42.9112	32.8004
EHI_023400	9.17584	0.508206	17.8435	35.1108	5.13384	0.106306	1	0	1.01641	31.3136	4.37339
EHI_183680	3.13538	5.69088	0.579881	0.101897	-3.29482	0.106443	1	5.2833	6.09847	1.15976	0
EHI_162230	75.0117	91.21	58.8133	0.644811	-0.633051	0.106603	1	104.156	78.2637	68.426	49.2006
EHI_104390	4275.8	5026.07	3525.54	0.70145	-0.511587	0.107484	1	4436.46	5615.67	2884.33	4166.74
EHI_074110	593.897	694.896	492.897	0.70931	-0.495511	0.107498	1	726.076	663.717	451.148	534.646
EHI_121780	457.172	537.781	376.563	0.700217	-0.514127	0.107538	1	538.896	536.665	321.254	431.872
EHI_051430	12.5103	17.6815	7.33921	0.415079	-1.26854	0.107654	1	21.1332	14.2298	8.11834	6.56008
EHI_114930	99.3356	77.3175	121.354	1.56955	0.650351	0.107737	1	87.5518	67.0832	133.373	109.335
EHI_082550	117.055	139.927	94.1835	0.67309	-0.57113	0.107816	1	169.065	110.789	100.899	87.4677
EHI_190560	12.4615	17.5506	7.37242	0.420065	-1.25131	0.108348	1	21.8879	13.2133	9.2781	5.46673
EHI_182720	312.406	366.732	258.081	0.70373	-0.506905	0.108355	1	393.983	339.481	269.065	247.096
EHI_187770	350.782	412.289	289.274	0.701629	-0.51122	0.108965	1	430.211	394.368	270.225	308.324
EHI_050110	25.7201	11.5126	39.9275	3.46816	1.79417	0.109149	1	9.81184	13.2133	57.9881	21.8669
EHI_050150	263.445	312.385	214.505	0.68667	-0.542311	0.109282	1	311.714	313.055	160.047	268.963
EHI_133540	2279.35	1905.24	2653.47	1.39272	0.477909	0.109501	1	1935.2	1875.28	2536.4	2770.54
EHI_022490	60.1777	91.8442	28.5113	0.310431	-1.68766	0.109862	1	53.5877	130.101	22.0355	34.9871
EHI_189960	66.8626	2.65675	131.068	49.3341	5.62451	0.110718	1	2.26427	3.04923	243.55	18.5869
EHI_135580	21.7802	14.27	29.2904	2.05259	1.03745	0.11086	1	17.3594	11.1805	30.1538	28.427
EHI_024000	4.84513	1.77117	7.91909	4.47111	2.16063	0.111148	1	1.50951	2.03282	9.2781	6.56008
EHI_060340	62.3463	76.4168	48.2758	0.631743	-0.662589	0.111447	1	89.816	63.0175	44.071	52.4806
EHI_093830	58.072	72.3411	43.8028	0.605503	-0.723793	0.111919	1	66.4186	78.2637	40.5917	47.0139
EHI_152190	34.1269	24.6655	43.5882	1.76717	0.821441	0.11204	1	21.8879	27.4431	52.1893	34.9871
EHI_161070	1544.97	1793.52	1296.42	0.722832	-0.468268	0.112161	1	1764.62	1822.43	1593.51	999.319
EHI_100490	68.5937	84.0248	53.1626	0.632702	-0.660401	0.112642	1	92.8351	75.2144	42.9112	63.4141
EHI_151740	26.371	17.0575	35.6845	2.092	1.06489	0.112662	1	18.8689	15.2462	24.355	47.0139
EHI_039330	813.888	955.268	672.507	0.703998	-0.506356	0.112911	1	971.372	939.164	499.858	845.157
EHI_144270	182.435	116.163	248.708	2.14103	1.09831	0.113108	1	68.6829	163.642	323.574	173.842
EHI_059050	8.16226	12.3982	3.92634	0.316687	-1.65887	0.113883	1	10.5666	14.2298	3.47929	4.37339
EHI_070720	1739.87	2018.5	1461.25	0.723927	-0.466083	0.113902	1	2126.15	1910.85	1374.32	1548.18
EHI_147540	1337.22	1123.24	1551.2	1.38101	0.465723	0.114027	1	1046.09	1200.38	1632.95	1469.46
EHI_125830	89.4081	69.7397	109.077	1.56405	0.645289	0.114496	1	78.4947	60.9847	105.538	112.615
EHI_045350	2.02527	4.05054	0	0	-Inf	0.115322	1	3.01903	5.08206	0	0
EHI_194610	2.02527	4.05054	0	0	-Inf	0.115322	1	3.01903	5.08206	0	0
EHI_186760	163.29	132.646	193.933	1.46203	0.547976	0.115349	1	126.044	139.248	205.278	182.589
EHI_158170	8.08024	12.2673	3.89313	0.317357	-1.65582	0.115592	1	11.3213	13.2133	2.31952	5.46673
EHI_148610	11.8008	16.9418	6.6597	0.393093	-1.34706	0.115602	1	16.6046	17.279	3.47929	9.84012
EHI_106240	36.0384	46.1661	25.9108	0.561251	-0.833283	0.115613	1	41.5116	50.8206	26.6745	25.147
EHI_099780	781.593	658.9	904.286	1.37242	0.456721	0.115774	1	581.917	735.882	843.147	965.425
EHI_159870	90.9306	56.778	125.083	2.20302	1.13948	0.115831	1	53.5877	59.9683	168.166	82.001
EHI_152970	83.5085	101.958	65.0591	0.638098	-0.64815	0.116221	1	89.0613	114.854	76.5443	53.574
EHI_085980	755.124	900.795	609.453	0.676573	-0.563682	0.116844	1	863.442	938.148	436.071	782.836
EHI_050140	99.7876	120.203	79.3723	0.660319	-0.598764	0.116889	1	124.535	115.871	80.0236	78.7209
EHI_149840	64.4245	49.8242	79.0248	1.58608	0.665461	0.116962	1	46.7949	52.8534	86.9822	71.0675
EHI_127010	9.50878	5.05185	13.9657	2.76447	1.467	0.117025	1	6.03805	4.06565	10.4379	17.4935
EHI_068120	24.4314	32.0974	16.7655	0.522332	-0.936961	0.117095	1	34.7188	29.4759	12.7574	20.7736
EHI_194600	159.858	189.449	130.266	0.687605	-0.540347	0.11748	1	200.011	178.888	139.171	121.361
EHI_188760	493.267	407.082	579.452	1.42343	0.509372	0.117835	1	404.55	409.614	686.579	472.326
EHI_117940	68.7661	50.9714	86.5608	1.69822	0.764026	0.117992	1	46.0402	55.9026	63.7869	109.335
EHI_158350	23.0334	30.1954	15.8714	0.525623	-0.927899	0.118122	1	33.964	26.4267	19.716	12.0268
EHI_178730	42.293	30.4117	54.1742	1.78136	0.83298	0.118131	1	41.5116	19.3118	59.1479	49.2006
EHI_124570	239.909	283.482	196.335	0.692582	-0.529944	0.118176	1	273.222	293.743	193.68	198.989
EHI_039610	693.36	963.756	422.964	0.43887	-1.18813	0.118886	1	1306.48	621.027	567.124	278.803
EHI_175230	167.855	136.128	199.582	1.46613	0.552011	0.11895	1	141.139	131.117	192.521	206.642
EHI_009950	81.0469	98.179	63.9147	0.651002	-0.619266	0.119087	1	107.93	88.4278	55.6686	72.1609
EHI_197060	123.448	71.0329	175.862	2.47579	1.30789	0.119496	1	73.9662	68.0996	242.39	109.335
EHI_169640	20.78	13.7769	27.7832	2.01666	1.01197	0.11969	1	14.3404	13.2133	34.7929	20.7736
EHI_110230	17.799	11.7742	23.8237	2.02337	1.01676	0.119719	1	8.30232	15.2462	30.1538	17.4935
EHI_178120	20.8122	13.9077	27.7168	1.99291	0.994878	0.119722	1	13.5856	14.2298	32.4733	22.9603
EHI_182780	325.576	271.376	379.777	1.39945	0.484858	0.119865	1	255.108	287.644	318.935	440.619
EHI_072240	64.5651	79.3805	49.7498	0.626726	-0.674094	0.120086	1	81.5137	77.2473	38.2722	61.2274
EHI_104510	76.8412	92.9812	60.7011	0.652832	-0.615217	0.12009	1	105.666	80.2965	57.9881	63.4141
EHI_013200	33.1766	24.1573	42.196	1.74672	0.804645	0.120156	1	21.8879	26.4267	41.7514	42.6405
EHI_076790	45.8918	57.2258	34.5579	0.603887	-0.72765	0.120159	1	65.6638	48.7877	23.1952	45.9206
EHI_039820	128.654	153.201	104.108	0.679551	-0.557345	0.120372	1	156.989	149.412	122.935	85.281
EHI_047520	11.7567	2.9033	20.6101	7.09883	2.82758	0.121309	1	3.77378	2.03282	32.4733	8.74677
EHI_030440	27.9645	19.6137	36.3154	1.85153	0.888722	0.121465	1	15.8499	23.3775	46.3905	26.2403
EHI_034610	20.719	27.5386	13.8993	0.50472	-0.986445	0.121563	1	31.6998	23.3775	8.11834	19.6802
EHI_182750	69.0385	54.4131	83.6639	1.53757	0.620651	0.121992	1	43.7759	65.0503	96.2603	71.0675
EHI_024350	193.324	227.409	159.24	0.700238	-0.514084	0.122167	1	256.617	198.2	139.171	179.309
EHI_075650	10.1836	5.82171	14.5456	2.49851	1.32107	0.122219	1	4.52854	7.11488	11.5976	17.4935
EHI_127050	6.66858	3.16496	10.1722	3.21401	1.68437	0.122408	1	2.26427	4.06565	11.5976	8.74677
EHI_042700	32.6496	41.708	23.5912	0.565629	-0.822073	0.122651	1	43.7759	39.64	22.0355	25.147
EHI_049730	105.744	125.803	85.6845	0.6811	-0.554061	0.122765	1	147.932	103.674	90.4615	80.9076
EHI_038580	1090.55	1253.83	927.277	0.739555	-0.43527	0.122885	1	1430.26	1077.4	1054.22	800.33
EHI_166390	45.3559	33.7377	56.974	1.68873	0.755942	0.123053	1	36.9831	30.4923	61.4674	52.4806
EHI_136410	583.825	487.796	679.854	1.39373	0.478948	0.123563	1	498.894	476.697	622.792	736.916
EHI_021360	934.123	1079.63	788.614	0.730447	-0.453149	0.123677	1	1203.84	955.427	698.177	879.051
EHI_068530	116.511	94.9034	138.119	1.45537	0.541381	0.123791	1	76.9852	112.822	146.13	130.108
EHI_151800	64.8854	37.5568	92.2139	2.45532	1.29591	0.123897	1	35.4736	39.64	127.574	56.854
EHI_143630	21.9491	15.0549	28.8434	1.91588	0.938004	0.123899	1	12.8309	17.279	33.6331	24.0536
EHI_068100	46.0317	34.3767	57.6867	1.67807	0.746807	0.124139	1	36.2283	32.5252	67.2662	48.1072
EHI_152330	169.2	201.591	136.809	0.678645	-0.559272	0.124389	1	185.67	217.512	119.456	154.162
EHI_068650	682.181	576.571	787.791	1.36634	0.450316	0.124452	1	505.687	647.454	783.999	791.583
EHI_189410	406.751	473.883	339.619	0.716673	-0.480612	0.124731	1	511.725	436.04	291.1	388.138
EHI_119930	182.088	148.687	215.489	1.44927	0.535328	0.124863	1	144.913	152.462	251.668	179.309
EHI_148900	176.936	210.17	143.701	0.683736	-0.548489	0.12557	1	197.746	222.594	131.053	156.349
EHI_146530	895.937	748.459	1043.41	1.39408	0.479317	0.125821	1	812.873	684.045	967.242	1119.59
EHI_004980	48.6333	34.578	62.6885	1.81296	0.858348	0.126081	1	46.7949	22.3611	51.0295	74.3476
EHI_135600	7.73072	2.9033	12.5581	4.32547	2.11286	0.12645	1	3.77378	2.03282	18.5562	6.56008
EHI_027810	4.65871	7.57777	1.73964	0.229572	-2.12298	0.127122	1	9.05708	6.09847	3.47929	0
EHI_165270	914.381	1056.91	771.853	0.730293	-0.453452	0.127241	1	1123.83	989.985	761.964	781.743
EHI_177310	246.23	201.41	291.05	1.44506	0.53113	0.12741	1	221.898	180.921	313.136	268.963
EHI_103860	671.595	782.418	560.771	0.716715	-0.480528	0.127498	1	754.757	810.08	511.455	610.087
EHI_163240	723.825	1392.6	55.053	0.0395326	-4.66081	0.127505	1	2567.68	217.512	70.7455	39.3605
EHI_134700	69.9301	54.0759	85.7842	1.58637	0.665725	0.127654	1	60.3805	47.7713	93.9407	77.6276
EHI_093730	98.176	77.8006	118.551	1.52379	0.60766	0.128184	1	67.1733	88.4278	92.781	144.322
EHI_075150	27.7987	36.0322	19.5653	0.542994	-0.880991	0.128568	1	35.4736	36.5908	15.0769	24.0536
EHI_146990	52.1499	36.2083	68.0914	1.88054	0.911151	0.129145	1	25.6617	46.7549	86.9822	49.2006
EHI_087660	102.979	83.2449	122.713	1.47412	0.55985	0.12979	1	70.9471	95.5427	142.651	102.775
EHI_089100	14.5762	20.1068	9.04564	0.44988	-1.15239	0.129907	1	18.8689	21.3446	10.4379	7.65343
EHI_126660	1.70644	0	3.41287	Inf	Inf	0.130088	1	0	0	4.63905	2.18669
EHI_188020	4.57669	7.44695	1.70644	0.229146	-2.12566	0.13016	1	9.81184	5.08206	2.31952	1.09335
EHI_006760	13.2956	8.08598	18.5051	2.28854	1.19443	0.130432	1	9.05708	7.11488	16.2367	20.7736
EHI_159600	177.101	211.262	142.94	0.676599	-0.563627	0.130504	1	258.882	163.642	142.651	143.228
EHI_012530	18.6767	25.0278	12.3257	0.49248	-1.02186	0.130571	1	25.6617	24.3939	10.4379	14.2135
EHI_024550	27.9184	19.3067	36.53	1.89209	0.919979	0.130683	1	26.4165	12.1969	34.7929	38.2671
EHI_193390	32.3477	40.9381	23.7573	0.580322	-0.785076	0.13113	1	45.2854	36.5908	27.8343	19.6802
EHI_023390	33.4535	23.8655	43.0415	1.80351	0.850805	0.131621	1	29.4355	18.2954	52.1893	33.8937
EHI_140370	1250.39	1431.7	1069.07	0.746714	-0.421372	0.131659	1	1658.96	1204.45	1176	962.145
EHI_026440	521.789	605.88	437.698	0.722417	-0.469095	0.131721	1	615.127	596.633	432.591	442.805
EHI_000130	20.6078	10.1037	31.1118	3.07925	1.62258	0.131743	1	12.0761	8.13129	17.3964	44.8272
EHI_138470	346.256	288.298	404.213	1.40207	0.487558	0.131943	1	301.148	275.447	351.408	457.019
EHI_199110	68.4721	52.6519	84.2923	1.60094	0.678915	0.132035	1	65.6638	39.64	80.0236	88.5611
EHI_043010	1129.57	1309.52	949.629	0.725175	-0.463598	0.13241	1	1270.26	1348.78	880.26	1019
EHI_167070	98.4595	118.507	78.4118	0.661662	-0.595833	0.132686	1	107.93	129.084	84.6626	72.1609
EHI_023310	70.669	54.1463	87.1917	1.6103	0.687327	0.13336	1	71.7019	36.5908	85.8224	88.5611
EHI_093860	327.03	276.171	377.889	1.36831	0.452398	0.133368	1	236.239	316.104	329.372	426.405
EHI_051440	12.8491	17.8123	7.88588	0.442721	-1.17553	0.133741	1	20.3784	15.2462	8.11834	7.65343
EHI_067960	152.934	182.677	123.19	0.674362	-0.568404	0.133756	1	156.989	208.364	102.059	144.322
EHI_042170	2744.48	3150.14	2338.82	0.742449	-0.429635	0.133919	1	3449.24	2851.03	2258.06	2419.58
EHI_083760	13.9862	7.46205	20.5104	2.74863	1.45871	0.134116	1	6.79281	8.13129	28.9941	12.0268
EHI_191800	10.5367	14.8939	6.17945	0.414898	-1.26917	0.134282	1	19.6237	10.1641	5.79881	6.56008
EHI_073670	102.913	59.5203	146.306	2.45809	1.29754	0.134375	1	64.1543	54.8862	202.958	89.6544
EHI_048700	213.278	249.971	176.586	0.706424	-0.501394	0.134649	1	267.184	232.758	153.089	200.082
EHI_148680	170.584	139.001	202.167	1.45442	0.540446	0.134781	1	150.951	127.051	206.438	197.896
EHI_163630	43.0434	53.5828	32.504	0.606613	-0.721152	0.134812	1	57.3615	49.8042	27.8343	37.1738
EHI_177440	150.001	177.388	122.613	0.691212	-0.5328	0.134924	1	172.839	181.938	139.171	106.055
EHI_119910	161.256	129.421	193.09	1.49196	0.577205	0.135174	1	135.856	122.986	233.112	153.069
EHI_065120	1.65662	0	3.31325	Inf	Inf	0.135441	1	0	0	1.15976	5.46673
EHI_096830	1999.47	2311.43	1687.5	0.730065	-0.453903	0.135659	1	2262.76	2360.11	1505.37	1869.62
EHI_170960	9.83869	3.67316	16.0042	4.35707	2.12336	0.135663	1	2.26427	5.08206	24.355	7.65343
EHI_118150	41.9208	31.4734	52.3682	1.66388	0.734556	0.136238	1	32.4545	30.4923	53.3491	51.3873
EHI_023490	136.049	108.715	163.384	1.50286	0.587707	0.136289	1	135.101	82.3293	169.325	157.442
EHI_010130	3.17716	0.754757	5.59956	7.41903	2.89123	0.136485	1	1.50951	0	4.63905	6.56008
EHI_069130	492.478	361.57	623.386	1.72411	0.785852	0.136673	1	359.264	363.875	445.349	801.423
EHI_112880	1404.85	1616.98	1192.73	0.737628	-0.439034	0.13682	1	1727.64	1506.32	1084.38	1301.08
EHI_129470	24.2457	11.3969	37.0945	3.2548	1.70257	0.137074	1	7.54757	15.2462	54.5088	19.6802
EHI_151490	21.2169	14.27	28.1639	1.97365	0.980863	0.137102	1	17.3594	11.1805	28.9941	27.3337
EHI_184560	198.982	153.266	244.697	1.59655	0.674956	0.137278	1	118.497	188.036	298.059	191.336
EHI_133220	11.6537	6.82302	16.4845	2.41601	1.27263	0.137344	1	7.54757	6.09847	22.0355	10.9335
EHI_019060	11.0187	15.8248	6.21265	0.39259	-1.3489	0.137359	1	11.3213	20.3282	6.95857	5.46673
EHI_185450	740.72	860.435	621.005	0.721734	-0.470462	0.137482	1	829.478	891.393	514.934	727.075
EHI_053860	36.5195	26.7839	46.2551	1.72698	0.78825	0.13752	1	30.1903	23.3775	49.8698	42.6405
EHI_152340	168.401	201.319	135.483	0.672975	-0.571374	0.137546	1	240.013	162.626	111.337	159.629
EHI_136160	4274.9	4913.83	3635.98	0.739949	-0.434502	0.137796	1	5107.44	4720.21	3400.42	3871.54
EHI_035490	131.32	108.419	154.22	1.42245	0.508382	0.137992	1	92.8351	124.002	135.692	172.749
EHI_182810	445.135	556.463	333.808	0.599874	-0.737269	0.138151	1	715.509	397.417	336.331	331.284
EHI_113410	15.3865	20.7005	10.0726	0.486586	-1.03923	0.138184	1	27.1712	14.2298	8.11834	12.0268
EHI_152220	433.252	502.096	364.408	0.725775	-0.462406	0.1384	1	510.215	493.976	393.159	335.657
EHI_029230	45.3464	55.5703	35.1224	0.632036	-0.661922	0.138594	1	66.4186	44.7221	42.9112	27.3337
EHI_134730	26.2362	18.9746	33.4978	1.7654	0.819992	0.138631	1	16.6046	21.3446	24.355	42.6405
EHI_024460	75.145	59.4196	90.8703	1.5293	0.612868	0.138737	1	58.871	59.9683	99.7396	82.001
EHI_062840	81.2262	97.2783	65.1741	0.669976	-0.577819	0.138769	1	110.194	84.3621	61.4674	68.8808
EHI_159680	277.936	230.695	325.178	1.40956	0.495247	0.139153	1	234.729	226.66	359.526	290.83
EHI_148480	273.923	318.609	229.237	0.719494	-0.474945	0.139594	1	337.376	299.841	235.432	223.043
EHI_079940	18.1714	12.0057	24.3371	2.02713	1.01944	0.139964	1	12.8309	11.1805	28.9941	19.6802
EHI_099200	38.0872	28.0468	48.1276	1.71597	0.779028	0.140272	1	31.6998	24.3939	57.9881	38.2671
EHI_162190	14.7636	9.34894	20.1784	2.15836	1.10993	0.140658	1	10.5666	8.13129	17.3964	22.9603
EHI_094780	17.9526	24.0265	11.8786	0.494397	-1.01626	0.140679	1	22.6427	25.4103	13.9171	9.84012
EHI_185240	736.616	886.203	587.029	0.66241	-0.594204	0.140751	1	707.207	1065.2	531.171	642.888
EHI_030480	81.5017	60.2901	102.713	1.70365	0.768628	0.140784	1	62.6448	57.9354	74.2248	131.202
EHI_142900	116.324	140.536	92.1118	0.655432	-0.609482	0.14098	1	174.349	106.723	85.8224	98.4012
EHI_094100	1081.43	1244.24	918.622	0.738297	-0.437727	0.141012	1	1289.12	1199.37	942.887	894.357
EHI_124350	9.20958	13.3995	5.01968	0.374618	-1.41651	0.141069	1	13.5856	13.2133	3.47929	6.56008
EHI_017030	46.3297	57.256	35.4034	0.618336	-0.693537	0.141322	1	59.6258	54.8862	33.6331	37.1738
EHI_033750	127.032	150.952	103.112	0.683077	-0.54988	0.141371	1	149.442	152.462	88.1419	118.081
EHI_151450	7.36995	2.14855	12.5913	5.8604	2.551	0.141467	1	2.26427	2.03282	19.716	5.46673
EHI_191900	595.377	743.11	447.643	0.602391	-0.731227	0.141634	1	688.338	797.883	264.426	630.861
EHI_127830	309.813	360.77	258.857	0.717514	-0.478922	0.141712	1	366.812	354.728	238.911	278.803
EHI_024390	26.4002	16.4185	36.3818	2.2159	1.14789	0.141834	1	19.6237	13.2133	48.71	24.0536
EHI_183520	198.302	165.327	231.276	1.39889	0.484288	0.14185	1	145.668	184.987	249.349	213.203
EHI_105350	136.958	161.211	112.704	0.699107	-0.516415	0.141886	1	181.142	141.281	98.5798	126.828
EHI_143610	101.241	81.6599	120.822	1.47958	0.565188	0.141938	1	83.0232	80.2965	114.816	126.828
EHI_050510	296.66	248.829	344.491	1.38445	0.469311	0.142075	1	241.522	256.136	308.497	380.485
EHI_178810	331.028	281.284	380.773	1.3537	0.436905	0.142088	1	230.201	332.367	353.727	407.818
EHI_055990	144.027	169.851	118.204	0.695928	-0.522991	0.142369	1	181.142	158.56	99.7396	136.668
EHI_197030	1740.78	2000.4	1481.17	0.740438	-0.433548	0.14241	1	2037.09	1963.71	1535.53	1426.82
EHI_020720	5.24401	8.2017	2.28632	0.278761	-1.8429	0.142559	1	11.3213	5.08206	3.47929	1.09335
EHI_078410	33.2892	24.7964	41.7821	1.68501	0.752758	0.142852	1	21.1332	28.4595	46.3905	37.1738
EHI_142960	139.451	165.237	113.665	0.687888	-0.539753	0.143004	1	163.782	166.691	93.9407	133.388
EHI_000790	95.7723	114.16	77.3848	0.677865	-0.560931	0.143089	1	138.875	89.4442	86.9822	67.7875
EHI_148260	46.9199	35.6397	58.2002	1.63302	0.707539	0.143122	1	37.7378	33.5416	66.1065	50.2939
EHI_145850	49.7631	84.8146	14.7116	0.173456	-2.52736	0.143164	1	138.12	31.5088	17.3964	12.0268
EHI_048430	2.42519	0.377378	4.47301	11.8529	3.56716	0.143378	1	0.754757	0	3.47929	5.46673
EHI_107040	154.544	126.372	182.716	1.44586	0.531932	0.143661	1	135.856	116.887	176.284	189.149
EHI_164940	58.7235	71.6568	45.7902	0.639022	-0.646063	0.143803	1	76.2304	67.0832	33.6331	57.9474
EHI_005040	38.0981	49.2253	26.9709	0.547907	-0.867998	0.143943	1	64.9091	33.5416	25.5148	28.427
EHI_013170	319.852	267.643	372.062	1.39014	0.475235	0.143958	1	264.92	270.365	393.159	350.964
EHI_098520	79.538	39.9066	119.169	2.98621	1.57832	0.144257	1	48.3044	31.5088	171.645	66.6941
EHI_087340	28.8038	37.0486	20.559	0.554919	-0.84965	0.144391	1	35.4736	38.6236	11.5976	29.5204
EHI_173470	53.5574	66.4439	40.6709	0.612109	-0.708139	0.144506	1	76.9852	55.9026	26.6745	54.6673
EHI_170000	80.8411	97.3689	64.3132	0.660511	-0.598346	0.144645	1	92.0803	102.658	69.5857	59.0407
EHI_105360	23.6713	16.8261	30.5166	1.81365	0.858893	0.144906	1	14.3404	19.3118	34.7929	26.2403
EHI_015230	92.3091	109.239	75.3795	0.690044	-0.535239	0.144994	1	132.082	86.395	74.2248	76.5343
EHI_149870	65.1949	51.4645	78.9252	1.53359	0.616909	0.145092	1	49.0592	53.8698	83.5029	74.3476
EHI_075850	72.7916	87.5822	58.0009	0.662246	-0.594561	0.145328	1	92.8351	82.3293	59.1479	56.854
EHI_080750	41.4336	31.2118	51.6555	1.655	0.72683	0.145334	1	33.964	28.4595	47.5503	55.7607
EHI_194330	195.426	229.311	161.542	0.704467	-0.505396	0.14551	1	257.372	201.249	124.095	198.989
EHI_016490	41.5146	31.4734	51.5558	1.63807	0.712001	0.145532	1	32.4545	30.4923	44.071	59.0407
EHI_196580	53.1771	64.9042	41.4501	0.638635	-0.646937	0.145577	1	80.0042	49.8042	34.7929	48.1072
EHI_127020	371.682	432.255	311.108	0.719732	-0.474469	0.145989	1	426.438	438.073	269.065	353.151
EHI_048030	5.09744	1.01641	9.17847	9.03028	3.17477	0.146055	1	0	2.03282	15.0769	3.28004
EHI_192080	28.9797	20.4842	37.4752	1.82947	0.871426	0.146307	1	19.6237	21.3446	48.71	26.2403
EHI_178690	82.7011	99.6483	65.754	0.659861	-0.599767	0.146338	1	93.5898	105.707	62.6272	68.8808
EHI_017760	87.0314	68.3812	105.682	1.54548	0.628051	0.146429	1	45.2854	91.477	120.615	90.7478
EHI_017050	69.5721	55.2836	83.8606	1.51692	0.601142	0.146588	1	47.5497	63.0175	64.9467	102.775
EHI_134830	219.594	253.986	185.202	0.729181	-0.455651	0.146781	1	302.657	205.315	186.722	183.682
EHI_124850	773.172	891.647	654.697	0.734255	-0.445646	0.146813	1	863.442	919.852	717.893	591.5
EHI_092660	213.035	249.684	176.386	0.706437	-0.501367	0.146916	1	248.315	251.054	146.13	206.642
EHI_119770	6.05776	9.34894	2.76657	0.295924	-1.7567	0.146968	1	10.5666	8.13129	1.15976	4.37339
EHI_167050	2002.27	2284.3	1720.24	0.753071	-0.409143	0.147011	1	2606.93	1961.67	1656.14	1784.34
EHI_136950	20.2747	5.57516	34.9743	6.27323	2.64921	0.14725	1	3.01903	8.13129	56.8284	13.1202
EHI_021300	12.5531	7.46205	17.6442	2.36453	1.24155	0.147324	1	6.79281	8.13129	24.355	10.9335
EHI_128480	153.065	127.222	178.908	1.40626	0.491863	0.14774	1	92.8351	161.609	196	161.815
EHI_148050	307.17	356.528	257.812	0.72312	-0.467693	0.148	1	376.624	336.432	221.515	294.11
EHI_078290	410.457	299.559	521.354	1.74041	0.799426	0.148142	1	335.867	263.251	662.224	380.485
EHI_069630	86.5387	103.216	69.8617	0.676851	-0.563089	0.14827	1	116.987	89.4442	53.3491	86.3744
EHI_153710	30.1109	22.5321	37.6898	1.67272	0.742192	0.148475	1	16.6046	28.4595	37.1124	38.2671
EHI_126220	75.7844	91.5472	60.0216	0.655635	-0.609034	0.148563	1	87.5518	95.5427	53.3491	66.6941
EHI_010850	557.869	757.088	358.65	0.473724	-1.07788	0.148655	1	1018.17	496.009	497.538	219.763
EHI_001635	11.8955	16.4185	7.37242	0.449031	-1.15511	0.148876	1	19.6237	13.2133	9.2781	5.46673
EHI_078750	52.7259	40.6916	64.7603	1.59149	0.67038	0.149388	1	43.7759	37.6072	66.1065	63.4141
EHI_007500	52.8693	41.4765	64.2622	1.54936	0.631675	0.149745	1	39.2473	43.7057	48.71	79.8143
EHI_142260	12.5618	17.3041	7.81946	0.451885	-1.14597	0.149798	1	20.3784	14.2298	5.79881	9.84012
EHI_001940	319.999	250.006	389.992	1.55993	0.64148	0.149897	1	234.729	265.283	484.781	295.204
EHI_177620	218.99	254.469	183.511	0.721151	-0.471626	0.149954	1	282.279	226.66	165.846	201.176
EHI_137930	126.149	153.312	98.9861	0.645653	-0.631169	0.150122	1	185.67	120.953	77.7041	120.268
EHI_071350	20.793	14.4159	27.1701	1.88473	0.914361	0.150899	1	13.5856	15.2462	32.4733	21.8669
EHI_161010	341.765	397.038	286.492	0.721573	-0.470782	0.150945	1	380.397	413.679	287.621	285.363
EHI_114950	19.1524	30.286	8.01871	0.264766	-1.91721	0.151065	1	15.8499	44.7221	12.7574	3.28004
EHI_097880	39.214	27.6846	50.7435	1.83292	0.874142	0.151092	1	27.926	27.4431	34.7929	66.6941
EHI_086050	25.7821	18.7281	32.8361	1.75331	0.81008	0.151315	1	15.0951	22.3611	39.4319	26.2403
EHI_078720	78.7503	31.72	125.781	3.96534	1.98745	0.151367	1	33.964	29.4759	192.521	59.0407
EHI_178620	93.2877	53.7288	132.847	2.47254	1.306	0.151875	1	53.5877	53.8698	76.5443	189.149
EHI_127190	16.8402	11.3818	22.2986	1.95915	0.970231	0.152059	1	10.5666	12.1969	15.0769	29.5204
EHI_045380	17.0228	11.3818	22.6639	1.99125	0.993673	0.152232	1	10.5666	12.1969	27.8343	17.4935
EHI_087210	29.5821	12.8913	46.273	3.58948	1.84378	0.152247	1	13.5856	12.1969	69.5857	22.9603
EHI_186740	140.141	115.689	164.592	1.4227	0.508636	0.152265	1	112.459	118.92	154.248	174.935
EHI_081430	33.3593	42.1004	24.6182	0.584748	-0.774113	0.152348	1	41.5116	42.6893	19.716	29.5204
EHI_143940	39.289	29.2243	49.3538	1.68879	0.755994	0.152685	1	24.907	33.5416	62.6272	36.0804
EHI_105180	985.465	1123.22	847.713	0.754719	-0.405988	0.152861	1	1304.22	942.213	833.869	861.557
EHI_096280	18.847	6.19909	31.495	5.08058	2.34499	0.152897	1	5.2833	7.11488	49.8698	13.1202
EHI_068540	86.4505	103.568	69.3329	0.669443	-0.578966	0.153283	1	97.3636	109.772	73.065	65.6008
EHI_023450	13.4032	8.2017	18.6048	2.2684	1.18168	0.15338	1	11.3213	5.08206	19.716	17.4935
EHI_009440	21.469	15.0398	27.8982	1.85495	0.891384	0.154038	1	15.8499	14.2298	19.716	36.0804
EHI_104620	182.561	153.86	211.261	1.37307	0.457406	0.154069	1	126.799	180.921	199.479	223.043
EHI_081380	198.753	135.494	262.012	1.93375	0.9514	0.154104	1	115.478	155.511	349.088	174.935
EHI_112050	23.2828	13.5303	33.0354	2.44158	1.28782	0.154397	1	12.8309	14.2298	46.3905	19.6802
EHI_130970	35.5338	44.5106	26.557	0.596645	-0.745056	0.154496	1	42.2664	46.7549	30.1538	22.9603
EHI_155530	7125.84	6097.69	8153.99	1.33723	0.419243	0.154971	1	6123.34	6072.04	7993.08	8314.9
EHI_114770	48.7034	38.0801	59.3267	1.55795	0.639645	0.155503	1	32.4545	43.7057	67.2662	51.3873
EHI_043740	24.8002	17.8576	31.7428	1.77755	0.829889	0.155547	1	11.3213	24.3939	39.4319	24.0536
EHI_179200	42.1215	52.2192	32.0238	0.613256	-0.705438	0.15562	1	50.5687	53.8698	30.1538	33.8937
EHI_178560	252.214	299.201	205.227	0.685916	-0.543896	0.156177	1	305.676	292.726	141.491	268.963
EHI_062970	27.6157	19.9608	35.2706	1.76699	0.821294	0.156392	1	22.6427	17.279	28.9941	41.5472
EHI_023170	41.504	31.8659	51.142	1.60491	0.682494	0.156404	1	30.1903	33.5416	48.71	53.574
EHI_126120	10.6992	15.1858	6.21265	0.409111	-1.28944	0.156429	1	12.0761	18.2954	6.95857	5.46673
EHI_119580	88.5794	61.9003	115.258	1.862	0.896856	0.156804	1	70.9471	52.8534	149.609	80.9076
EHI_198700	50.4373	39.328	61.5466	1.56496	0.646125	0.156965	1	36.9831	41.6729	68.426	54.6673
EHI_010560	608.9	700.532	517.267	0.738392	-0.437541	0.157058	1	717.019	684.045	481.301	553.233
EHI_083560	42.3455	52.3199	32.3712	0.618717	-0.692648	0.15718	1	55.852	48.7877	23.1952	41.5472
EHI_137950	18.2075	12.7907	23.6244	1.84701	0.885189	0.157409	1	8.30232	17.279	23.1952	24.0536
EHI_170630	89.4309	71.7574	107.104	1.49259	0.577818	0.157602	1	81.5137	62.0011	93.9407	120.268
EHI_110650	22.9194	16.4487	29.39	1.78677	0.837352	0.158304	1	13.5856	19.3118	33.6331	25.147
EHI_005060	1869.63	2130	1609.26	0.755522	-0.404455	0.158312	1	2415.22	1844.79	1369.68	1848.85
EHI_155630	28.4576	20.5999	36.3154	1.76289	0.817946	0.158384	1	21.8879	19.3118	46.3905	26.2403
EHI_138020	90.279	107.151	73.4074	0.685087	-0.545642	0.158566	1	117.742	96.5591	62.6272	84.1877
EHI_068400	248.377	288.459	208.295	0.722097	-0.469736	0.158633	1	294.355	282.562	191.361	225.229
EHI_019630	27.0903	2.9033	51.2773	17.6617	4.14255	0.158633	1	3.77378	2.03282	91.6212	10.9335
EHI_038680	26.5009	33.8836	19.1182	0.564231	-0.825641	0.158732	1	33.2093	34.558	18.5562	19.6802
EHI_006750	75.3582	90.6616	60.0548	0.662406	-0.594212	0.158824	1	86.797	94.5263	54.5088	65.6008
EHI_086570	16.069	21.4855	10.6525	0.495798	-1.01217	0.159122	1	22.6427	20.3282	9.2781	12.0268
EHI_044670	4.9684	2.01772	7.91909	3.92477	1.97261	0.159414	1	3.01903	1.01641	9.2781	6.56008
EHI_012480	2952.78	3383.43	2522.14	0.745439	-0.423838	0.159442	1	3240.93	3525.93	2570.03	2474.24
EHI_125660	285.232	240.32	330.144	1.37377	0.458139	0.159545	1	240.767	239.873	303.858	356.431
EHI_194510	23.233	16.6953	29.7707	1.78318	0.834452	0.159547	1	15.0951	18.2954	27.8343	31.707
EHI_010255	23.7411	9.74142	37.7408	3.87426	1.95392	0.159557	1	8.30232	11.1805	57.9881	17.4935
EHI_187070	100.927	82.8524	119.001	1.4363	0.522357	0.159635	1	73.2114	92.4934	127.574	110.428
EHI_024380	36.7995	20.5999	52.9991	2.57279	1.36333	0.159711	1	21.8879	19.3118	75.3845	30.6137
EHI_070710	63.1295	76.3917	49.8673	0.652784	-0.615322	0.159948	1	69.4376	83.3457	61.4674	38.2671
EHI_045130	64.7521	77.3175	52.1868	0.674968	-0.56711	0.160018	1	87.5518	67.0832	66.1065	38.2671
EHI_053320	29.2157	21.3546	37.0767	1.73624	0.795962	0.160037	1	23.3975	19.3118	34.7929	39.3605
EHI_181560	2382.48	2059.04	2705.91	1.31416	0.394145	0.160174	1	1845.38	2272.7	2458.7	2953.13
EHI_110710	87.4887	104.584	70.393	0.673074	-0.571163	0.160232	1	97.3636	111.805	71.9053	68.8808
EHI_154310	3.75441	1.26296	6.24586	4.94541	2.30609	0.160297	1	1.50951	1.01641	8.11834	4.37339
EHI_006885	32.8497	4.05054	61.6488	15.2199	3.92789	0.160809	1	3.01903	5.08206	110.177	13.1202
EHI_137860	19.5055	11.7591	27.2519	2.31751	1.21257	0.161011	1	11.3213	12.1969	16.2367	38.2671
EHI_156220	38.4775	24.6353	52.3196	2.12376	1.08662	0.161198	1	27.926	21.3446	70.7455	33.8937
EHI_055960	173.886	201.948	145.824	0.722084	-0.469761	0.161252	1	215.86	188.036	167.006	124.641
EHI_134650	46.8872	35.7403	58.0342	1.62377	0.69935	0.161856	1	43.0211	28.4595	60.3076	55.7607
EHI_048740	742.545	869.391	615.699	0.708196	-0.49778	0.162335	1	918.539	820.244	444.189	787.209
EHI_098200	219.687	182.304	257.069	1.41011	0.495806	0.162364	1	206.049	158.56	252.828	261.31
EHI_177160	2.758	4.93613	0.579881	0.117477	-3.08955	0.16293	1	3.77378	6.09847	1.15976	0
EHI_054480	194.591	162.681	226.501	1.39231	0.477476	0.162994	1	166.801	158.56	197.16	255.843
EHI_141000	76.8898	91.4717	62.3079	0.681172	-0.55391	0.163424	1	102.647	80.2965	56.8284	67.7875
EHI_181540	24.6481	18.3658	30.9304	1.68413	0.752004	0.163493	1	11.3213	25.4103	30.1538	31.707
EHI_012380	33.8833	42.0551	25.7115	0.611376	-0.709868	0.163499	1	50.5687	33.5416	19.716	31.707
EHI_017580	94.1166	77.8308	110.402	1.41849	0.504358	0.163591	1	61.1353	94.5263	113.657	107.148
EHI_104370	19.4638	13.5303	25.3973	1.87707	0.908479	0.163654	1	12.8309	14.2298	27.8343	22.9603
EHI_048310	703.882	810.681	597.082	0.736518	-0.441207	0.163824	1	794.004	827.359	481.301	712.862
EHI_184360	3.20937	0.885584	5.53315	6.24802	2.6434	0.164259	1	0.754757	1.01641	2.31952	8.74677
EHI_040660	2599.13	2972.55	2225.72	0.748759	-0.417427	0.164471	1	2884.68	3060.41	2260.38	2191.07
EHI_031210	8.86006	4.03544	13.6847	3.39113	1.76177	0.16458	1	6.03805	2.03282	19.716	7.65343
EHI_049860	39.2341	30.2256	48.2426	1.59608	0.674537	0.164647	1	27.926	32.5252	42.9112	53.574
EHI_048630	849.401	989.63	709.173	0.716604	-0.480753	0.164812	1	858.158	1121.1	577.562	840.783
EHI_151820	10.2745	14.27	6.27907	0.44002	-1.18436	0.165199	1	17.3594	11.1805	9.2781	3.28004
EHI_178750	104.413	86.2488	122.577	1.42121	0.507115	0.16527	1	80.0042	92.4934	99.7396	145.415
EHI_105250	192.961	225.457	160.466	0.711739	-0.490579	0.165296	1	215.106	235.807	143.811	177.122
EHI_194520	824.078	942.759	705.397	0.748226	-0.418454	0.165453	1	1008.35	877.163	598.437	812.356
EHI_067210	39.9256	30.9954	48.8557	1.57622	0.65647	0.165854	1	26.4165	35.5744	45.2307	52.4806
EHI_069300	41.0883	30.935	51.2416	1.65643	0.728075	0.166057	1	38.4926	23.3775	52.1893	50.2939
EHI_157020	18.1927	24.0265	12.3589	0.514386	-0.959077	0.166559	1	22.6427	25.4103	11.5976	13.1202
EHI_118910	92.8953	75.8533	109.937	1.44934	0.535399	0.166584	1	75.4757	76.2309	97.42	122.455
EHI_169300	66.5282	52.1437	80.9127	1.55172	0.633872	0.166697	1	65.6638	38.6236	76.5443	85.281
EHI_025230	181.709	209.974	153.444	0.730776	-0.452499	0.166743	1	236.994	182.954	165.846	141.042
EHI_159740	81.5109	98.4609	64.561	0.655702	-0.608887	0.166748	1	76.9852	119.937	59.1479	69.9742
EHI_148290	38.1962	47.268	29.1244	0.616154	-0.698637	0.166816	1	49.8139	44.7221	24.355	33.8937
EHI_182680	32.4511	40.284	24.6182	0.611115	-0.710483	0.167368	1	49.0592	31.5088	19.716	29.5204
EHI_103730	1661.91	1904.55	1419.27	0.7452	-0.4243	0.167387	1	1895.19	1913.9	1111.05	1727.49
EHI_022610	26.8427	33.9541	19.7313	0.581118	-0.783097	0.167856	1	44.5306	23.3775	20.8757	18.5869
EHI_141010	66.0002	79.1188	52.8816	0.668382	-0.581254	0.167883	1	83.0232	75.2144	52.1893	53.574
EHI_144080	6.81465	10.2496	3.37966	0.329735	-1.60062	0.167994	1	8.30232	12.1969	3.47929	3.28004
EHI_004050	4.28006	0.508206	8.05192	15.8438	3.98585	0.168211	1	0	1.01641	13.9171	2.18669
EHI_098230	22.3496	29.0934	15.6057	0.5364	-0.898619	0.16824	1	25.6617	32.5252	10.4379	20.7736
EHI_060860	302.069	372.322	231.815	0.622619	-0.68358	0.168417	1	393.983	350.662	134.532	329.097
EHI_014240	27.4486	34.8849	20.0123	0.573666	-0.801717	0.168461	1	36.2283	33.5416	11.5976	28.427
EHI_014000	223.713	134.07	313.356	2.33725	1.22481	0.16848	1	120.761	147.38	443.029	183.682
EHI_029000	9.73559	5.95254	13.5187	2.27107	1.18337	0.168756	1	3.77378	8.13129	13.9171	13.1202
EHI_170940	35.9167	6.83812	64.9952	9.50484	3.24866	0.168907	1	4.52854	9.1477	112.497	17.4935
EHI_095040	17.9975	23.5032	12.4917	0.531491	-0.911884	0.1692	1	25.6617	21.3446	16.2367	8.74677
EHI_068570	52.6479	63.133	42.1628	0.66784	-0.582425	0.170356	1	78.4947	47.7713	40.5917	43.7339
EHI_035460	2494.95	2827.39	2162.51	0.764843	-0.386764	0.170516	1	3203.19	2451.58	2019.15	2305.87
EHI_128100	349.412	398.578	300.246	0.753293	-0.408717	0.170698	1	453.609	343.547	347.929	252.563
EHI_159310	26.912	34.4069	19.4171	0.564336	-0.825373	0.170797	1	30.1903	38.6236	28.9941	9.84012
EHI_144280	64.5691	19.5433	109.595	5.60782	2.48744	0.17107	1	4.52854	34.558	180.923	38.2671
EHI_197160	848.639	965.734	731.545	0.757502	-0.400679	0.171402	1	1063.45	868.015	709.775	753.316
EHI_013340	3.40117	5.67578	1.12655	0.198485	-2.3329	0.171432	1	8.30232	3.04923	1.15976	1.09335
EHI_198110	5.62667	2.78758	8.46576	3.03696	1.60263	0.17149	1	1.50951	4.06565	9.2781	7.65343
EHI_119500	35.4317	27.0606	43.8028	1.61869	0.694828	0.171509	1	25.6617	28.4595	40.5917	47.0139
EHI_197000	193.594	163.003	224.184	1.37534	0.459789	0.171696	1	153.216	172.79	230.793	217.576
EHI_086510	1025.49	876.652	1174.33	1.33956	0.421761	0.171726	1	914.765	838.539	1148.16	1200.49
EHI_130660	21.5133	14.7631	28.2635	1.91447	0.936947	0.171728	1	20.3784	9.1477	32.4733	24.0536
EHI_134790	27.9851	20.5999	35.3702	1.71701	0.7799	0.172015	1	21.8879	19.3118	32.4733	38.2671
EHI_141060	44.8774	54.5992	35.1556	0.643885	-0.635125	0.172017	1	57.3615	51.837	44.071	26.2403
EHI_188850	608.106	514.624	701.588	1.3633	0.447104	0.172141	1	596.258	432.991	618.153	785.023
EHI_004340	525.949	604.562	447.337	0.739935	-0.434529	0.172163	1	599.277	609.847	387.361	507.313
EHI_170610	77.7183	57.8095	97.6271	1.68877	0.755975	0.172183	1	50.5687	65.0503	68.426	126.828
EHI_192590	620.893	530.263	711.522	1.34183	0.4242	0.172225	1	517.763	542.764	793.277	629.768
EHI_052780	749.043	937.461	560.626	0.598026	-0.74172	0.172249	1	848.346	1026.58	315.455	805.796
EHI_134010	33.3664	41.1696	25.5633	0.620928	-0.687502	0.172282	1	49.8139	32.5252	33.6331	17.4935
EHI_120610	21.7905	15.4172	28.1639	1.82678	0.869304	0.172348	1	16.6046	14.2298	28.9941	27.3337
EHI_004350	207.276	176.221	238.331	1.35246	0.435581	0.172407	1	126.799	225.643	228.473	248.19
EHI_106800	698.242	834.512	561.972	0.673414	-0.570434	0.172571	1	779.664	889.36	381.562	742.382
EHI_011180	39.2923	48.4002	30.1845	0.623645	-0.681203	0.172666	1	52.0782	44.7221	23.1952	37.1738
EHI_197840	1093.94	1250.51	937.36	0.749579	-0.415847	0.172762	1	1305.73	1195.3	719.053	1155.67
EHI_151430	60.4115	73.2267	47.5963	0.649985	-0.621521	0.172786	1	67.1733	79.2801	39.4319	55.7607
EHI_010550	41.1442	50.5789	31.7096	0.626933	-0.673618	0.172911	1	48.3044	52.8534	38.2722	25.147
EHI_148230	1617.72	1882.31	1353.12	0.718865	-0.476208	0.173188	1	2175.96	1588.65	1645.7	1060.55
EHI_035680	29.3625	36.641	22.084	0.602714	-0.730455	0.173293	1	40.7569	32.5252	26.6745	17.4935
EHI_106700	9.07726	13.168	4.98647	0.37868	-1.40095	0.173424	1	9.05708	17.279	2.31952	7.65343
EHI_068320	163.071	191.387	134.755	0.704097	-0.506154	0.173489	1	168.311	214.463	124.095	145.415
EHI_177590	147.359	114.904	179.814	1.5649	0.646074	0.173625	1	116.987	112.822	132.213	227.416
EHI_009640	90.8412	74.228	107.454	1.44763	0.533688	0.173646	1	70.1924	78.2637	125.254	89.6544
EHI_098000	145.419	169.65	121.188	0.714341	-0.485316	0.17379	1	170.575	168.724	127.574	114.801
EHI_074170	334.247	384.303	284.191	0.739496	-0.435386	0.173965	1	386.435	382.171	302.698	265.683
EHI_152940	191.873	164.286	219.461	1.33585	0.417756	0.173979	1	125.29	203.282	199.479	239.443
EHI_133660	10.3295	6.46074	14.1982	2.1976	1.13593	0.174184	1	3.77378	9.1477	18.5562	9.84012
EHI_198630	7.44876	11.0044	3.89313	0.35378	-1.49908	0.174227	1	9.81184	12.1969	2.31952	5.46673
EHI_122790	101.789	75.3148	128.264	1.70303	0.768106	0.174608	1	81.5137	69.116	164.686	91.8411
EHI_147880	142.768	118.839	166.697	1.40271	0.488215	0.174618	1	117.742	119.937	170.485	162.909
EHI_189510	92.3821	109.883	74.8814	0.681466	-0.553287	0.174706	1	104.911	114.854	56.8284	92.9344
EHI_182830	48.0013	57.9654	38.0372	0.656205	-0.607783	0.174745	1	70.1924	45.7385	30.1538	45.9206
EHI_181570	74.3952	61.2512	87.5392	1.42918	0.51519	0.174749	1	48.3044	74.198	78.8638	96.2145
EHI_125680	76.0491	62.1066	89.9915	1.44898	0.535042	0.174776	1	55.0972	69.116	88.1419	91.8411
EHI_035690	3223.67	3827.54	2619.81	0.684462	-0.546958	0.17486	1	3836.43	3818.66	1761.68	3477.94
EHI_091500	94.0174	77.9314	110.103	1.41283	0.498583	0.175093	1	66.4186	89.4442	103.219	116.988
EHI_018620	13.3417	8.72501	17.9585	2.05827	1.04143	0.175185	1	8.30232	9.1477	16.2367	19.6802
EHI_199690	542.592	640.197	444.986	0.695078	-0.524754	0.175193	1	510.97	769.423	419.834	470.139
EHI_148600	121.629	100.765	142.493	1.4141	0.499887	0.175439	1	98.8731	102.658	146.13	138.855
EHI_031250	544.334	627.713	460.955	0.73434	-0.445479	0.175472	1	568.332	687.094	404.757	517.153
EHI_107270	260.619	212.575	308.663	1.45202	0.538059	0.175488	1	224.917	200.233	374.603	242.723
EHI_164310	49.6104	39.0663	60.1544	1.5398	0.622746	0.17564	1	38.4926	39.64	57.9881	62.3207
EHI_106300	61.6933	73.9664	49.4202	0.668144	-0.581768	0.175731	1	71.7019	76.2309	64.9467	33.8937
EHI_030890	175.575	148.34	202.81	1.3672	0.451221	0.175743	1	138.12	158.56	171.645	233.976
EHI_142710	53.1633	41.2853	65.0413	1.57541	0.655728	0.176295	1	52.0782	30.4923	56.8284	73.2542
EHI_081130	348.786	406.876	290.697	0.714462	-0.485071	0.176344	1	344.169	469.582	243.55	337.844
EHI_010070	1180.45	1355.68	1005.22	0.741487	-0.431507	0.176901	1	1235.54	1475.83	836.189	1174.25
EHI_189550	8.14828	11.89	4.40659	0.370614	-1.43201	0.177146	1	10.5666	13.2133	1.15976	7.65343
EHI_007880	23.5867	17.2035	29.9699	1.74209	0.800815	0.177581	1	15.0951	19.3118	34.7929	25.147
EHI_164470	13.7213	5.70599	21.7366	3.80944	1.92958	0.177637	1	2.26427	9.1477	33.6331	9.84012
EHI_080860	31.5036	22.9648	40.0425	1.74365	0.802109	0.178098	1	31.6998	14.2298	42.9112	37.1738
EHI_175110	36.3522	44.888	27.8164	0.619685	-0.690393	0.17824	1	43.0211	46.7549	35.9526	19.6802
EHI_183000	99.5126	56.4459	142.579	2.52595	1.33682	0.178354	1	43.7759	69.116	206.438	78.7209
EHI_164900	72.2081	85.3883	59.0279	0.691287	-0.532643	0.178473	1	99.6279	71.1488	56.8284	61.2274
EHI_094370	13.9522	9.23322	18.6712	2.02217	1.01591	0.178572	1	8.30232	10.1641	22.0355	15.3069
EHI_177020	13.9844	9.36405	18.6048	1.98683	0.990467	0.178589	1	7.54757	11.1805	19.716	17.4935
EHI_125340	23.9657	17.5809	30.3506	1.72634	0.787718	0.178678	1	15.8499	19.3118	28.9941	31.707
EHI_083420	95.9468	112.056	79.8372	0.712473	-0.489093	0.178801	1	127.554	96.5591	96.2603	63.4141
EHI_117930	7.6827	4.16627	11.1991	2.68805	1.42656	0.178839	1	5.2833	3.04923	9.2781	13.1202
EHI_041170	2.98584	0.885584	5.0861	5.74321	2.52186	0.178928	1	0.754757	1.01641	5.79881	4.37339
EHI_173420	10.3133	14.5467	6.07982	0.417951	-1.25859	0.179247	1	12.8309	16.2626	2.31952	9.84012
EHI_035150	91.7171	110.492	72.9425	0.660163	-0.599106	0.179417	1	110.194	110.789	46.3905	99.4945
EHI_178660	36.6407	45.2503	28.031	0.619466	-0.690903	0.179451	1	46.7949	43.7057	24.355	31.707
EHI_170620	10.643	6.70729	14.5788	2.17357	1.12007	0.179622	1	5.2833	8.13129	12.7574	16.4002
EHI_051720	98.2066	115.352	81.0608	0.702724	-0.508969	0.179668	1	129.063	101.641	62.6272	99.4945
EHI_093740	1509.45	1151.09	1867.8	1.62264	0.69834	0.179672	1	1166.85	1135.33	1330.25	2405.36
EHI_136350	90.7024	106.904	74.5008	0.696894	-0.520989	0.179673	1	116.233	97.5755	62.6272	86.3744
EHI_107300	81.1904	24.8366	137.544	5.53798	2.46936	0.179706	1	38.4926	11.1805	221.515	53.574
EHI_127080	4.24812	6.82302	1.67323	0.245233	-2.02778	0.179843	1	7.54757	6.09847	1.15976	2.18669
EHI_157260	10.506	4.42792	16.5841	3.74535	1.9051	0.180193	1	3.77378	5.08206	25.5148	7.65343
EHI_069550	121.182	97.1073	145.257	1.49584	0.580952	0.18033	1	93.5898	100.625	109.018	181.496
EHI_078240	2.93703	0.754757	5.11931	6.78272	2.76186	0.180385	1	1.50951	0	6.95857	3.28004
EHI_178010	72.1093	86.118	58.1006	0.674662	-0.567762	0.180558	1	80.759	91.477	62.6272	53.574
EHI_028960	52.0986	35.3932	68.8041	1.94399	0.959024	0.180678	1	36.2283	34.558	92.781	44.8272
EHI_014410	934.53	1182.91	686.146	0.580048	-0.785757	0.180937	1	1206.1	1159.73	327.053	1045.24
EHI_020220	9.51613	13.3995	5.63277	0.420372	-1.25026	0.180938	1	13.5856	13.2133	5.79881	5.46673
EHI_078200	95.2847	78.3943	112.175	1.43091	0.516933	0.180981	1	75.4757	81.3129	118.296	106.055
EHI_096340	3061.37	2521.98	3600.75	1.42775	0.513745	0.181165	1	2411.45	2632.51	2781.11	4420.4
EHI_136940	55.4248	14.9392	95.9103	6.42004	2.68258	0.181168	1	10.5666	19.3118	161.207	30.6137
EHI_152370	58.12	46.6592	69.5807	1.49125	0.576526	0.181695	1	44.5306	48.7877	62.6272	76.5343
EHI_104530	52.356	63.0626	41.6493	0.660444	-0.598492	0.181897	1	67.1733	58.9519	41.7514	41.5472
EHI_030820	287.76	329.668	245.852	0.745755	-0.423226	0.183125	1	361.528	297.809	223.834	267.87
EHI_099180	343.032	251.586	434.477	1.72695	0.788226	0.183282	1	249.07	254.103	568.284	300.67
EHI_109910	58.8674	46.2969	71.4378	1.54304	0.625772	0.183326	1	40.7569	51.837	89.3017	53.574
EHI_048840	11.4993	16.2726	6.72612	0.413341	-1.2746	0.183644	1	23.3975	9.1477	5.79881	7.65343
EHI_151910	10.118	14.0234	6.21265	0.44302	-1.17456	0.183669	1	15.8499	12.1969	6.95857	5.46673
EHI_124430	338.702	389.984	287.42	0.737004	-0.440256	0.183744	1	368.321	411.647	281.822	293.017
EHI_051060	31198.5	36403.7	25993.3	0.714029	-0.485946	0.183758	1	32116.4	40691	20145.1	31841.5
EHI_050620	62.0808	49.809	74.3526	1.49275	0.577975	0.183784	1	49.8139	49.8042	76.5443	72.1609
EHI_182760	26.0433	19.4828	32.6037	1.67345	0.742829	0.183909	1	16.6046	22.3611	31.3136	33.8937
EHI_055660	26.0599	19.4828	32.6369	1.67516	0.744298	0.183955	1	16.6046	22.3611	32.4733	32.8004
EHI_152670	423.542	483.322	363.762	0.752628	-0.40999	0.184042	1	504.177	462.467	389.68	337.844
EHI_035400	46.8629	36.9178	56.808	1.53877	0.621778	0.184239	1	36.2283	37.6072	55.6686	57.9474
EHI_049910	620.926	705.035	536.817	0.761405	-0.393264	0.184367	1	781.928	628.142	514.934	558.7
EHI_155670	16.8552	8.59419	25.1163	2.92247	1.54719	0.184542	1	9.05708	8.13129	37.1124	13.1202
EHI_010600	89.3405	73.0506	105.63	1.44599	0.532058	0.184564	1	76.9852	69.116	99.7396	111.521
EHI_037680	4.1505	6.56136	1.73964	0.265134	-1.9152	0.184601	1	9.05708	4.06565	3.47929	0
EHI_064540	21.0978	13.1529	29.0426	2.20807	1.14279	0.184655	1	12.0761	14.2298	40.5917	17.4935
EHI_025870	46.3499	36.6863	56.0135	1.52682	0.610532	0.184885	1	31.6998	41.6729	66.1065	45.9206
EHI_099210	94.1106	76.608	111.613	1.45694	0.54294	0.185043	1	76.9852	76.2309	136.852	86.3744
EHI_111190	8.43959	5.06695	11.8122	2.33123	1.22109	0.18506	1	3.01903	7.11488	11.5976	12.0268
EHI_197310	123.398	94.7424	152.054	1.60492	0.682503	0.18506	1	83.778	105.707	193.68	110.428
EHI_186770	452.708	519.143	386.273	0.744058	-0.426513	0.185302	1	505.687	532.6	354.887	417.658
EHI_027770	82.9696	68.044	97.8953	1.4387	0.52477	0.185343	1	61.89	74.198	115.976	79.8143
EHI_199580	591.636	508.572	674.701	1.32666	0.407798	0.185488	1	510.97	506.173	614.674	734.729
EHI_096290	24.7621	14.1693	35.3549	2.49517	1.31914	0.185625	1	12.0761	16.2626	51.0295	19.6802
EHI_121500	65.2163	52.335	78.0975	1.49226	0.577502	0.185625	1	52.833	51.837	92.781	63.4141
EHI_130060	1.57493	3.14985	0	0	-Inf	0.186373	1	5.2833	1.01641	0	0
EHI_148150	136.242	113.757	158.727	1.39531	0.480586	0.186456	1	117.742	109.772	140.331	177.122
EHI_174100	149.094	124.435	173.753	1.39634	0.481646	0.186592	1	91.3256	157.544	149.609	197.896
EHI_110180	11613.3	13786.9	9439.63	0.684683	-0.546493	0.186722	1	12441.4	15132.3	6670.95	12208.3
EHI_152120	168.564	194.587	142.541	0.732532	-0.449036	0.186921	1	214.351	174.823	128.734	156.349
EHI_006200	37.8641	29.3249	46.4033	1.58239	0.662102	0.187303	1	30.1903	28.4595	35.9526	56.854
EHI_184490	28.8282	35.8712	21.7852	0.607317	-0.719478	0.187554	1	42.2664	29.4759	16.2367	27.3337
EHI_184520	39.325	48.2995	30.3506	0.628382	-0.670287	0.187661	1	46.7949	49.8042	28.9941	31.707
EHI_144390	80.65	31.8408	129.459	4.06582	2.02355	0.187701	1	9.81184	53.8698	206.438	52.4806
EHI_000690	116.358	135.982	96.733	0.711364	-0.49134	0.187727	1	144.913	127.051	75.3845	118.081
EHI_153420	25.0139	31.5892	18.4387	0.583704	-0.776692	0.187836	1	34.7188	28.4595	13.9171	22.9603
EHI_103440	475.355	407.368	543.342	1.33378	0.415525	0.18806	1	423.418	391.318	475.503	611.181
EHI_014350	12.7068	6.57647	18.8372	2.86434	1.5182	0.188172	1	6.03805	7.11488	27.8343	9.84012
EHI_182820	65.9957	98.4757	33.5156	0.340344	-1.55493	0.188186	1	150.197	46.7549	44.071	22.9603
EHI_148620	53.1817	42.2162	64.1472	1.51949	0.60359	0.188281	1	43.7759	40.6565	63.7869	64.5074
EHI_055850	28.2714	21.2389	35.3038	1.66222	0.733114	0.188343	1	21.1332	21.3446	30.1538	40.4538
EHI_016340	53.2335	41.9545	64.5125	1.53768	0.620752	0.188442	1	45.2854	38.6236	76.5443	52.4806
EHI_026340	676.633	800.834	552.433	0.689822	-0.535703	0.188584	1	959.296	642.372	678.461	426.405
EHI_065240	101.907	84.2009	119.614	1.42058	0.506479	0.188713	1	83.0232	85.3786	129.893	109.335
EHI_080250	210.503	175.683	245.323	1.3964	0.481712	0.188765	1	209.068	142.298	243.55	247.096
EHI_138000	120.108	99.0495	141.167	1.42521	0.511179	0.188789	1	111.704	86.395	138.012	144.322
EHI_142270	28.5682	21.5006	35.6359	1.65744	0.728957	0.189231	1	19.6237	23.3775	41.7514	29.5204
EHI_039830	114.703	87.0438	142.362	1.63552	0.709753	0.189316	1	98.8731	75.2144	179.763	104.961
EHI_017590	30.2348	16.5493	43.9203	2.6539	1.40811	0.189613	1	18.8689	14.2298	63.7869	24.0536
EHI_004780	187.941	157.961	217.921	1.37959	0.464235	0.189698	1	170.575	145.347	202.958	232.883
EHI_073630	680.031	483.916	876.145	1.81053	0.856411	0.190191	1	360.019	607.814	1158.6	593.687
EHI_053850	761.618	657.667	865.569	1.31612	0.396293	0.190653	1	650.6	664.733	808.354	922.784
EHI_193360	59.2014	70.6404	47.7623	0.676134	-0.56462	0.190933	1	76.2304	65.0503	45.2307	50.2939
EHI_159620	560.265	649.389	471.14	0.725513	-0.462928	0.192035	1	730.604	568.174	359.526	582.754
EHI_046670	257.622	297.274	217.969	0.733226	-0.447671	0.192078	1	284.543	310.005	185.562	250.376
EHI_038600	83.5051	68.668	98.3423	1.43214	0.518175	0.192531	1	64.1543	73.1816	112.497	84.1877
EHI_074710	8.64096	4.79019	12.4917	2.60777	1.38282	0.192595	1	7.54757	2.03282	16.2367	8.74677
EHI_157790	29.1679	17.928	40.4078	2.25389	1.17242	0.192603	1	22.6427	13.2133	55.6686	25.147
EHI_050910	75.197	88.6992	61.6948	0.695551	-0.523772	0.19293	1	98.1184	79.2801	54.5088	68.8808
EHI_062790	157.035	182.133	131.937	0.724399	-0.465144	0.192939	1	189.444	174.823	102.059	161.815
EHI_201270	153.72	178.797	128.642	0.719484	-0.474966	0.193014	1	170.575	187.02	120.615	136.668
EHI_158220	558.932	317.341	800.523	2.52259	1.33491	0.193249	1	286.053	348.629	1171.36	429.685
EHI_036520	166.213	192.967	139.46	0.722717	-0.468497	0.19345	1	182.651	203.282	135.692	143.228
EHI_106320	1.4331	0	2.8662	Inf	Inf	0.194109	1	0	0	4.63905	1.09335
EHI_084260	503.209	574.407	432.012	0.752101	-0.411001	0.194427	1	582.672	566.141	367.645	496.379
EHI_199820	175.076	147.772	202.381	1.36955	0.453706	0.194444	1	150.197	145.347	194.84	209.923
EHI_046390	451.451	510.841	392.061	0.767482	-0.381794	0.194543	1	565.313	456.369	461.585	322.537
EHI_172510	32.498	24.3737	40.6224	1.66665	0.736951	0.194611	1	29.4355	19.3118	44.071	37.1738
EHI_044610	20.0257	25.5058	14.5456	0.570285	-0.810244	0.194948	1	31.6998	19.3118	11.5976	17.4935
EHI_056640	6.50191	3.41151	9.59232	2.81175	1.49147	0.195089	1	3.77378	3.04923	10.4379	8.74677
EHI_107660	110.157	144.722	75.5916	0.522321	-0.936991	0.195222	1	150.197	139.248	24.355	126.828
EHI_055680	5.71359	8.59419	2.83299	0.32964	-1.60104	0.195251	1	9.05708	8.13129	3.47929	2.18669
EHI_073310	113.266	132.646	93.8846	0.707782	-0.498624	0.195274	1	126.044	139.248	90.4615	97.3078
EHI_112830	506.228	580.148	432.308	0.745169	-0.42436	0.19533	1	552.482	607.814	339.81	524.806
EHI_194980	150.747	125.703	175.791	1.39847	0.483848	0.195466	1	142.649	108.756	163.526	188.056
EHI_054510	28.0918	35.2925	20.8911	0.59194	-0.756477	0.195489	1	30.945	39.64	23.1952	18.5869
EHI_054190	46.5729	36.9178	56.2281	1.52306	0.606976	0.195501	1	36.2283	37.6072	54.5088	57.9474
EHI_181140	274.648	314.297	235	0.747702	-0.419464	0.195608	1	335.867	292.726	207.597	262.403
EHI_006330	6.40329	3.28068	9.5259	2.90363	1.53786	0.195785	1	4.52854	2.03282	8.11834	10.9335
EHI_138030	48.3048	38.4273	58.1823	1.51409	0.59845	0.195932	1	39.2473	37.6072	46.3905	69.9742
EHI_113910	69.4438	56.5163	82.3713	1.45748	0.543474	0.196092	1	55.0972	57.9354	89.3017	75.4409
EHI_141420	3.35991	5.56006	1.15976	0.208588	-2.26127	0.196359	1	6.03805	5.08206	2.31952	0
EHI_169340	71.8028	58.5341	85.0715	1.45337	0.539399	0.196412	1	58.1163	58.9519	88.1419	82.001
EHI_013180	383.964	329.865	438.064	1.32801	0.409265	0.196553	1	322.281	337.449	445.349	430.779
EHI_184000	17.7665	23.1409	12.3921	0.535506	-0.901025	0.196865	1	21.8879	24.3939	12.7574	12.0268
EHI_073390	2741.3	2374.41	3108.19	1.30904	0.38851	0.197092	1	2271.82	2476.99	3659.05	2557.34
EHI_098770	33.9288	26.175	41.6825	1.59245	0.671251	0.197321	1	24.907	27.4431	42.9112	40.4538
EHI_016900	11.6869	22.2804	1.09335	0.0490721	-4.34895	0.197567	1	41.5116	3.04923	0	2.18669
EHI_086990	33.4802	26.2052	40.7552	1.55523	0.637129	0.197799	1	18.8689	33.5416	48.71	32.8004
EHI_148870	186.141	130.614	241.668	1.85025	0.887719	0.197803	1	126.044	135.183	325.893	157.442
EHI_029370	102.53	120.62	84.4405	0.700051	-0.514467	0.19801	1	142.649	98.5919	66.1065	102.775
EHI_160330	1.38329	0	2.76657	Inf	Inf	0.198305	1	0	0	1.15976	4.37339
EHI_138980	17.8945	12.6447	23.1442	1.83034	0.872113	0.198825	1	12.0761	13.2133	25.5148	20.7736
EHI_161050	33.216	40.9683	25.4637	0.621546	-0.686066	0.198956	1	39.2473	42.6893	30.1538	20.7736
EHI_009800	140.922	118.608	163.235	1.37626	0.460755	0.199351	1	113.213	124.002	183.242	143.228
EHI_053170	772.374	432.94	1111.81	2.56805	1.36067	0.199565	1	416.626	449.254	1637.58	586.034
EHI_076000	23.4784	30.125	16.8319	0.558736	-0.839761	0.199743	1	22.6427	37.6072	15.0769	18.5869
EHI_154440	35.5099	43.303	27.7168	0.640067	-0.643706	0.199994	1	55.0972	31.5088	32.4733	22.9603
EHI_194220	324.94	370.727	279.153	0.752987	-0.409303	0.200125	1	382.662	358.793	279.503	278.803
EHI_141330	579.589	657.732	501.447	0.762388	-0.391402	0.200189	1	688.338	627.126	482.461	520.433
EHI_073380	25.7574	18.9444	32.5705	1.71926	0.78179	0.200252	1	22.6427	15.2462	30.1538	34.9871
EHI_087700	8.07226	4.16627	11.9783	2.87506	1.52359	0.200681	1	5.2833	3.04923	17.3964	6.56008
EHI_017560	79.2638	66.449	92.0786	1.3857	0.470618	0.200788	1	50.5687	82.3293	84.6626	99.4945
EHI_126880	1111.93	1292.56	931.293	0.720503	-0.472924	0.2009	1	1332.9	1252.22	659.905	1202.68
EHI_186960	20.9632	26.6681	15.2583	0.572154	-0.805523	0.201102	1	27.926	25.4103	17.3964	13.1202
EHI_008460	8.67672	12.2673	5.0861	0.414605	-1.27019	0.201118	1	11.3213	13.2133	5.79881	4.37339
EHI_082080	414.005	474.507	353.503	0.74499	-0.424706	0.201357	1	437.759	511.255	317.775	389.231
EHI_091490	151.094	127.011	175.178	1.37924	0.46387	0.201446	1	135.101	118.92	161.207	189.149
EHI_006070	513.942	583.096	444.787	0.762802	-0.390619	0.201477	1	623.429	542.764	412.875	476.699
EHI_136960	450.945	373.928	527.963	1.41194	0.497678	0.201583	1	352.471	395.384	644.828	411.098
EHI_017790	3.26129	5.42923	1.09335	0.201382	-2.312	0.202514	1	6.79281	4.06565	0	2.18669
EHI_168400	14.537	9.75653	19.3175	1.97995	0.985466	0.202548	1	5.2833	14.2298	25.5148	13.1202
EHI_058100	26.9265	20.2225	33.6306	1.66303	0.733813	0.202642	1	21.1332	19.3118	28.9941	38.2671
EHI_014810	13.4338	8.70991	18.1577	2.08472	1.05985	0.202719	1	11.3213	6.09847	23.1952	13.1202
EHI_044200	96.5245	80.4422	112.607	1.39985	0.48527	0.202827	1	72.4566	88.4278	133.373	91.8411
EHI_159890	64.4059	52.0733	76.7385	1.47366	0.559407	0.203042	1	54.3425	49.8042	83.5029	69.9742
EHI_074750	127.892	48.8379	206.946	4.2374	2.08318	0.203377	1	40.7569	56.919	335.171	78.7209
EHI_198890	304.555	350.485	258.625	0.737905	-0.438492	0.203492	1	314.734	386.236	230.793	286.457
EHI_191740	7.07816	4.05054	10.1058	2.49492	1.31899	0.203771	1	3.01903	5.08206	9.2781	10.9335
EHI_038440	3.6119	1.52462	5.69919	3.73811	1.90231	0.204236	1	0	3.04923	8.11834	3.28004
EHI_058080	809.255	931.598	686.912	0.737348	-0.439582	0.204401	1	1131.38	731.816	640.189	733.635
EHI_166900	183.068	154.927	211.21	1.36329	0.44709	0.204735	1	167.556	142.298	178.603	243.816
EHI_020070	71.4298	58.5341	84.3255	1.44062	0.526693	0.204776	1	58.1163	58.9519	81.1834	87.4677
EHI_010730	179.247	207.106	151.387	0.730967	-0.452122	0.205152	1	200.765	213.446	132.213	170.562
EHI_131230	362.276	312.38	412.173	1.31946	0.39995	0.205321	1	261.901	362.859	476.662	347.684
EHI_091070	173.687	199.946	147.428	0.73734	-0.439598	0.20541	1	209.822	190.069	127.574	167.282
EHI_157890	75.0615	61.3065	88.8164	1.44873	0.534785	0.205821	1	62.6448	59.9683	104.379	73.2542
EHI_169920	19.9595	14.0083	25.9108	1.84967	0.887268	0.206156	1	18.8689	9.1477	26.6745	25.147
EHI_056400	257.409	219.444	295.374	1.34601	0.428694	0.206317	1	223.408	215.479	330.532	260.216
EHI_132640	374.452	524.582	224.322	0.427621	-1.2256	0.206402	1	764.568	284.595	311.976	136.668
EHI_005010	150.725	121.083	180.366	1.4896	0.574928	0.20681	1	151.706	90.4606	208.757	151.975
EHI_109950	101.731	123.71	79.7529	0.644677	-0.633352	0.206969	1	160.008	87.4114	74.2248	85.281
EHI_170150	239.434	156.351	322.517	2.06278	1.04459	0.207002	1	162.273	150.429	190.201	454.832
EHI_152880	631.403	146.438	1116.37	7.62347	2.93045	0.207488	1	137.366	155.511	1949.56	283.177
EHI_050970	108.628	90.3698	126.887	1.40408	0.48963	0.20753	1	94.3446	86.395	135.692	118.081
EHI_147480	16.0062	20.8464	11.1659	0.535627	-0.900698	0.207542	1	23.3975	18.2954	8.11834	14.2135
EHI_171300	328.437	371.095	285.78	0.770099	-0.376884	0.207822	1	436.249	305.94	281.822	289.737
EHI_095850	210.195	241.452	178.938	0.741091	-0.432277	0.208002	1	243.032	239.873	158.887	198.989
EHI_007140	14.2738	9.59549	18.9522	1.97511	0.981935	0.208057	1	12.0761	7.11488	12.7574	25.147
EHI_017150	10.4361	6.70729	14.1649	2.11187	1.07852	0.208226	1	5.2833	8.13129	17.3964	10.9335
EHI_175430	90.7892	76.0143	105.564	1.38874	0.473776	0.208315	1	68.6829	83.3457	97.42	113.708
EHI_151980	14.4887	9.72632	19.251	1.97927	0.984971	0.20839	1	11.3213	8.13129	23.1952	15.3069
EHI_187160	31.2322	23.8806	38.5839	1.6157	0.692161	0.208566	1	26.4165	21.3446	30.1538	47.0139
EHI_068150	31.2508	23.6189	38.8827	1.64625	0.719187	0.208632	1	27.926	19.3118	40.5917	37.1738
EHI_158610	160.491	136.959	184.024	1.34365	0.426157	0.208659	1	127.554	146.363	164.686	203.362
EHI_053110	30.9342	23.7648	38.1036	1.60336	0.681099	0.208663	1	24.1522	23.3775	32.4733	43.7339
EHI_126260	116.304	61.8147	170.794	2.763	1.46624	0.208823	1	62.6448	60.9847	256.307	85.281
EHI_050820	93.447	78.032	108.862	1.39509	0.480362	0.208936	1	71.7019	84.3621	117.136	100.588
EHI_064430	13.6494	18.2199	9.07885	0.498294	-1.00493	0.209184	1	15.0951	21.3446	11.5976	6.56008
EHI_158090	14.2181	18.8438	9.59232	0.509043	-0.97414	0.209424	1	17.3594	20.3282	10.4379	8.74677
EHI_148810	95.1757	79.9491	110.402	1.38091	0.465617	0.209661	1	69.4376	90.4606	113.657	107.148
EHI_034960	9.06578	12.4988	5.63277	0.450665	-1.14987	0.209679	1	15.8499	9.1477	5.79881	5.46673
EHI_199150	31.8935	24.2579	39.529	1.62953	0.704455	0.209726	1	27.1712	21.3446	44.071	34.9871
EHI_003040	17.3049	11.2509	23.3588	2.07616	1.05392	0.210085	1	11.3213	11.1805	13.9171	32.8004
EHI_025490	32.0077	24.5196	39.4958	1.61079	0.687765	0.21013	1	25.6617	23.3775	42.9112	36.0804
EHI_016350	206.602	177.011	236.193	1.33434	0.416128	0.210667	1	172.085	181.938	211.077	261.31
EHI_173600	21.6529	16.2022	27.1037	1.67285	0.742304	0.210926	1	12.0761	20.3282	30.1538	24.0536
EHI_109570	199.243	170.958	227.528	1.3309	0.412404	0.211137	1	163.027	178.888	194.84	260.216
EHI_108700	227.685	193.993	261.376	1.34735	0.430121	0.211632	1	206.049	181.938	250.509	272.243
EHI_083410	628.64	383.085	874.196	2.28199	1.19029	0.211735	1	452.099	314.071	1243.27	505.126
EHI_167090	153.261	175.642	130.88	0.745148	-0.424401	0.21174	1	191.708	159.577	141.491	120.268
EHI_152830	8.29984	11.6132	4.98647	0.429379	-1.21967	0.211835	1	15.0951	8.13129	2.31952	7.65343
EHI_050880	55.103	45.1648	65.0413	1.44009	0.526157	0.211999	1	38.4926	51.837	56.8284	73.2542
EHI_167710	186.178	160.844	211.511	1.31501	0.39507	0.212434	1	127.554	194.135	227.313	195.709
EHI_108710	669.58	561.807	777.353	1.38367	0.468496	0.212775	1	714	409.614	763.124	791.583
EHI_029080	10.8815	7.08467	14.6784	2.07186	1.05092	0.212778	1	6.03805	8.13129	16.2367	13.1202
EHI_197560	80.1156	65.9659	94.2653	1.429	0.515006	0.212865	1	70.9471	60.9847	84.6626	103.868
EHI_111590	2.42188	4.29709	0.546673	0.127219	-2.97461	0.213089	1	4.52854	4.06565	0	1.09335
EHI_128110	54.1638	64.3256	44.002	0.684052	-0.547822	0.213154	1	68.6829	59.9683	47.5503	40.4538
EHI_028530	15.4615	10.6119	20.3112	1.914	0.936591	0.213208	1	12.0761	9.1477	22.0355	18.5869
EHI_027650	32.7138	40.3293	25.0984	0.622337	-0.684231	0.213241	1	40.0021	40.6565	17.3964	32.8004
EHI_168250	29.3931	37.4813	21.3049	0.568415	-0.814984	0.213559	1	50.5687	24.3939	18.5562	24.0536
EHI_048680	2395.09	2689.32	2100.87	0.781192	-0.356252	0.21361	1	2891.47	2487.16	2100.33	2101.41
EHI_107100	75.3871	60.3203	90.4539	1.49956	0.584539	0.213743	1	56.6067	64.0339	66.1065	114.801
EHI_152130	44.9552	53.9602	35.9501	0.666234	-0.5859	0.213821	1	58.1163	49.8042	33.6331	38.2671
EHI_178110	23.2552	15.7946	30.7158	1.94471	0.959553	0.213929	1	17.3594	14.2298	41.7514	19.6802
EHI_197350	51.9424	61.5229	42.362	0.688557	-0.538352	0.214017	1	70.1924	52.8534	47.5503	37.1738
EHI_007940	47.0291	56.5012	37.5569	0.66471	-0.589203	0.214157	1	58.1163	54.8862	32.4733	42.6405
EHI_079980	92.9151	77.1011	108.729	1.41021	0.495914	0.214203	1	80.0042	74.198	112.497	104.961
EHI_024110	71.7433	83.8788	59.6078	0.710641	-0.492807	0.214364	1	96.6089	71.1488	57.9881	61.2274
EHI_065660	4.67041	1.902	7.43883	3.91107	1.96756	0.214429	1	0.754757	3.04923	11.5976	3.28004
EHI_140540	1933.31	1685.47	2181.15	1.29409	0.371943	0.214503	1	1751.79	1619.14	1906.65	2455.66
EHI_068490	148.179	127.278	169.08	1.32844	0.40973	0.214591	1	107.175	147.38	139.171	198.989
EHI_193380	35.7662	28.077	43.4554	1.54772	0.630144	0.214597	1	25.6617	30.4923	47.5503	39.3605
EHI_131140	162.547	138.614	186.479	1.34531	0.427942	0.215046	1	126.799	150.429	212.236	160.722
EHI_118900	237.072	203.986	270.158	1.3244	0.405334	0.215228	1	189.444	218.528	289.941	250.376
EHI_085950	95.8285	24.273	167.384	6.89588	2.78573	0.215306	1	24.1522	24.3939	289.941	44.8272
EHI_003690	9.89784	4.95123	14.8445	2.99813	1.58407	0.215719	1	0.754757	9.1477	22.0355	7.65343
EHI_144040	437.205	601.23	273.18	0.454369	-1.13806	0.215768	1	858.913	343.547	395.479	150.882
EHI_011870	408.384	463.975	352.793	0.76037	-0.395227	0.215841	1	460.402	467.549	350.248	355.338
EHI_145860	38.0919	30.0948	46.0891	1.53147	0.614914	0.215944	1	28.6808	31.5088	44.071	48.1072
EHI_039350	280.208	318.453	241.964	0.759811	-0.396288	0.216035	1	317.753	319.153	298.059	185.869
EHI_122890	154.421	129.768	179.074	1.37995	0.464616	0.216247	1	142.649	116.887	201.799	156.349
EHI_011200	38.2248	30.0948	46.3548	1.54029	0.623206	0.216429	1	28.6808	31.5088	53.3491	39.3605
EHI_005140	41.5691	31.0356	52.1025	1.6788	0.747427	0.21667	1	43.7759	18.2954	44.071	60.1341
EHI_012140	24.5621	17.928	31.1961	1.74007	0.799149	0.216761	1	22.6427	13.2133	39.4319	22.9603
EHI_168380	55.0173	65.6187	44.4159	0.676878	-0.563032	0.216854	1	64.1543	67.0832	42.9112	45.9206
EHI_155350	23.5002	29.4557	17.5446	0.595627	-0.74752	0.217076	1	29.4355	29.4759	20.8757	14.2135
EHI_009405	16.4188	11.3667	21.4709	1.88894	0.917577	0.217339	1	13.5856	9.1477	24.355	18.5869
EHI_050870	1.45165	2.9033	0	0	-Inf	0.21783	1	3.77378	2.03282	0	0
EHI_119740	1.45165	2.9033	0	0	-Inf	0.21783	1	3.77378	2.03282	0	0
EHI_168070	28.3651	35.2925	21.4377	0.60743	-0.71921	0.218458	1	30.945	39.64	23.1952	19.6802
EHI_031240	150.351	173.584	127.117	0.732305	-0.449484	0.219266	1	171.33	175.839	105.538	148.695
EHI_001780	2551.17	2940.56	2161.79	0.735163	-0.443863	0.219367	1	2600.14	3280.98	1688.61	2634.96
EHI_146970	58.6836	47.107	70.2602	1.4915	0.576767	0.219935	1	56.6067	37.6072	67.2662	73.2542
EHI_197990	3166.68	2775.94	3557.43	1.28152	0.357858	0.220019	1	2617.5	2934.38	3902.6	3212.25
EHI_197220	11.8554	7.83943	15.8714	2.02456	1.01761	0.220637	1	7.54757	8.13129	19.716	12.0268
EHI_152890	4.79217	7.33122	2.25311	0.307331	-1.70214	0.220641	1	7.54757	7.11488	2.31952	2.18669
EHI_117650	17.2759	4.05054	30.5012	7.53016	2.91268	0.22065	1	3.01903	5.08206	53.3491	7.65343
EHI_186850	11.953	8.10108	15.805	1.95097	0.964191	0.220686	1	6.03805	10.1641	17.3964	14.2135
EHI_048960	49.2766	59.0574	39.4958	0.66877	-0.580417	0.220932	1	55.0972	63.0175	42.9112	36.0804
EHI_121820	225.814	196.63	254.997	1.29684	0.374999	0.221114	1	161.518	231.742	237.751	272.243
EHI_017730	10.653	14.5467	6.75933	0.464663	-1.10574	0.22114	1	12.8309	16.2626	6.95857	6.56008
EHI_170950	31.5045	7.73881	55.2701	7.14194	2.83632	0.221176	1	2.26427	13.2133	97.42	13.1202
EHI_187040	168.793	194.184	143.402	0.738484	-0.437362	0.221496	1	193.218	195.151	120.615	166.189
EHI_133950	247.807	213.858	281.756	1.31749	0.397791	0.221831	1	196.991	230.725	313.136	250.376
EHI_004750	379.259	317.144	441.374	1.39171	0.476863	0.221929	1	401.531	232.758	408.236	474.512
EHI_104440	68.6083	56.3704	80.8463	1.4342	0.520243	0.222101	1	58.871	53.8698	74.2248	87.4677
EHI_006720	60.0338	71.1788	48.8889	0.686846	-0.541941	0.222153	1	70.1924	72.1652	46.3905	51.3873
EHI_192050	675.334	560.197	790.471	1.41106	0.496777	0.222533	1	553.237	567.158	973.041	607.901
EHI_059660	57.7035	47.1674	68.2396	1.44675	0.532818	0.223289	1	44.5306	49.8042	73.065	63.4141
EHI_086370	20.759	13.0221	28.4959	2.18827	1.12979	0.22329	1	12.8309	13.2133	40.5917	16.4002
EHI_137820	47.5033	56.4559	38.5507	0.682845	-0.55037	0.223574	1	67.1733	45.7385	28.9941	48.1072
EHI_078300	1484.03	1280.37	1687.68	1.31812	0.398487	0.223911	1	1535.18	1025.56	1569.16	1806.21
EHI_089670	26.073	18.5973	33.5488	1.80397	0.851172	0.224691	1	15.8499	21.3446	45.2307	21.8669
EHI_137090	54.3177	44.8025	63.833	1.42476	0.510722	0.224834	1	34.7188	54.8862	71.9053	55.7607
EHI_076820	18.6916	13.792	23.5912	1.7105	0.774422	0.225043	1	11.3213	16.2626	22.0355	25.147
EHI_180170	8.7269	5.57516	11.8786	2.13064	1.09128	0.225124	1	3.01903	8.13129	13.9171	9.84012
EHI_197080	150.038	171.763	128.312	0.747031	-0.42076	0.225339	1	205.294	138.232	147.29	109.335
EHI_183140	5.69485	9.20301	2.18669	0.237606	-2.07336	0.225437	1	14.3404	4.06565	0	4.37339
EHI_192780	66.1375	77.0407	55.2344	0.716951	-0.480055	0.225577	1	92.0803	62.0011	57.9881	52.4806
EHI_056620	8.51405	5.18268	11.8454	2.28558	1.19256	0.225633	1	5.2833	5.08206	12.7574	10.9335
EHI_020480	19.6327	24.6202	14.6452	0.594845	-0.749415	0.225942	1	30.945	18.2954	15.0769	14.2135
EHI_166890	30.4927	24.0416	36.9438	1.53666	0.619801	0.225944	1	19.6237	28.4595	30.1538	43.7339
EHI_035070	5.50829	8.21681	2.79978	0.340738	-1.55326	0.226034	1	8.30232	8.13129	2.31952	3.28004
EHI_198330	178.922	205.611	152.233	0.740392	-0.433639	0.226308	1	194.727	216.496	142.651	161.815
EHI_038960	50.6392	38.8198	62.4586	1.60894	0.686109	0.226324	1	36.9831	40.6565	81.1834	43.7339
EHI_148120	13.6081	18.1042	9.11206	0.503313	-0.990472	0.226603	1	12.8309	23.3775	12.7574	5.46673
EHI_170410	20.9783	26.6983	15.2583	0.571507	-0.807157	0.22665	1	21.8879	31.5088	17.3964	13.1202
EHI_027360	7.03917	10.1188	3.95954	0.391306	-1.35363	0.226816	1	9.05708	11.1805	4.63905	3.28004
EHI_100440	105.519	87.9445	123.093	1.39967	0.485087	0.226955	1	96.6089	79.2801	136.852	109.335
EHI_025720	4.66134	7.06957	2.25311	0.318705	-1.64971	0.226971	1	9.05708	5.08206	2.31952	2.18669
EHI_083260	321.643	366.29	276.997	0.756224	-0.403114	0.227119	1	355.49	377.089	242.39	311.604
EHI_057680	245.687	280.811	210.564	0.749842	-0.415342	0.227161	1	273.977	287.644	175.124	246.003
EHI_126250	1461.03	1669.72	1252.34	0.750026	-0.414987	0.22729	1	2003.88	1335.56	1104.09	1400.58
EHI_042190	18.4948	23.6038	13.3858	0.567104	-0.818314	0.227338	1	30.945	16.2626	9.2781	17.4935
EHI_103370	10.9933	14.6473	7.33921	0.501061	-0.996943	0.227824	1	18.1142	11.1805	8.11834	6.56008
EHI_135760	42.737	30.8042	54.6698	1.77475	0.827618	0.22803	1	39.2473	22.3611	38.2722	71.0675
EHI_011230	4.61205	2.01772	7.20638	3.57155	1.83655	0.228091	1	3.01903	1.01641	3.47929	10.9335
EHI_128470	35.7213	20.6301	50.8124	2.46303	1.30043	0.228153	1	15.8499	25.4103	75.3845	26.2403
EHI_016360	35.8604	27.7852	43.9356	1.58126	0.661076	0.228165	1	33.2093	22.3611	45.2307	42.6405
EHI_021460	29.6541	36.2636	23.0446	0.635473	-0.654098	0.228508	1	40.0021	32.5252	22.0355	24.0536
EHI_124840	33.9105	26.5524	41.2687	1.55423	0.636204	0.228712	1	25.6617	27.4431	47.5503	34.9871
EHI_013920	15.118	19.5835	10.6525	0.543951	-0.87845	0.228772	1	21.8879	17.279	9.2781	12.0268
EHI_175920	11.5454	15.2713	7.81946	0.512038	-0.965678	0.228839	1	20.3784	10.1641	5.79881	9.84012
EHI_129810	103.425	32.1276	174.723	5.43842	2.44319	0.22932	1	28.6808	35.5744	298.059	51.3873
EHI_077520	15.5705	22.1949	8.94602	0.403066	-1.31091	0.229544	1	33.2093	11.1805	6.95857	10.9335
EHI_127120	10.3104	13.7618	6.85895	0.498407	-1.00461	0.229651	1	17.3594	10.1641	10.4379	3.28004
EHI_051790	29.5389	36.1328	22.9449	0.635017	-0.655134	0.229775	1	40.7569	31.5088	18.5562	27.3337
EHI_158180	57.7546	68.2604	47.2489	0.692186	-0.530769	0.230754	1	69.4376	67.0832	46.3905	48.1072
EHI_140670	98.0187	82.9681	113.069	1.3628	0.446578	0.230864	1	75.4757	90.4606	111.337	114.801
EHI_035600	927.267	1044.21	810.325	0.776018	-0.365838	0.231431	1	1021.19	1067.23	845.467	775.183
EHI_186860	38.8891	31.242	46.5362	1.48954	0.574866	0.23149	1	27.926	34.558	40.5917	52.4806
EHI_078570	17.8436	22.7484	12.9388	0.568777	-0.814066	0.231579	1	24.1522	21.3446	12.7574	13.1202
EHI_065890	51.267	41.0538	61.4802	1.49755	0.582606	0.231939	1	47.5497	34.558	66.1065	56.854
EHI_083100	38.1291	30.7489	45.5092	1.48003	0.565625	0.231968	1	24.907	36.5908	42.9112	48.1072
EHI_092310	6.49834	0.885584	12.1111	13.6758	3.77356	0.231974	1	0.754757	1.01641	22.0355	2.18669
EHI_086110	1006.42	1135.19	877.657	0.773139	-0.371201	0.232069	1	1044.58	1225.79	982.319	772.996
EHI_122860	13.6049	9.21811	17.9917	1.95177	0.964785	0.232333	1	11.3213	7.11488	17.3964	18.5869
EHI_086080	135.695	156.134	115.256	0.738184	-0.437947	0.232353	1	154.725	157.544	111.337	119.175
EHI_134620	33.6449	26.5524	40.7373	1.53422	0.617509	0.23248	1	25.6617	27.4431	28.9941	52.4806
EHI_070750	61.7204	72.2656	51.1752	0.708154	-0.497864	0.232881	1	81.5137	63.0175	49.8698	52.4806
EHI_019650	22.2424	16.2877	28.1971	1.73119	0.791764	0.233081	1	20.3784	12.1969	30.1538	26.2403
EHI_012560	6.85853	9.85715	3.85992	0.391586	-1.3526	0.233152	1	10.5666	9.1477	1.15976	6.56008
EHI_179330	165.155	189.424	140.886	0.743757	-0.427097	0.233414	1	179.632	199.217	147.29	134.482
EHI_015300	161.027	184.896	137.159	0.741816	-0.430867	0.233646	1	170.575	199.217	150.769	123.548
EHI_045520	52.9707	62.6852	43.2561	0.690053	-0.535221	0.233797	1	66.4186	58.9519	40.5917	45.9206
EHI_009020	23.6851	7.72371	39.6465	5.13309	2.35983	0.233955	1	5.2833	10.1641	67.2662	12.0268
EHI_068340	239.468	180.674	298.261	1.65082	0.723184	0.234033	1	150.951	210.397	393.159	203.362
EHI_094570	4.1134	0.754757	7.47204	9.89993	3.30742	0.234627	1	1.50951	0	12.7574	2.18669
EHI_134360	7.52585	10.6119	4.4398	0.418379	-1.25712	0.234636	1	12.0761	9.1477	2.31952	6.56008
EHI_153330	515.362	449.892	580.832	1.29105	0.368544	0.234714	1	456.628	443.155	505.656	656.008
EHI_082700	31.2946	38.8651	23.7241	0.610421	-0.712124	0.235167	1	27.926	49.8042	26.6745	20.7736
EHI_142240	14.5902	10.6421	18.5383	1.74198	0.800727	0.235729	1	6.03805	15.2462	17.3964	19.6802
EHI_079180	37.0882	45.0189	29.1576	0.647675	-0.626658	0.235834	1	42.2664	47.7713	25.5148	32.8004
EHI_105080	63.2908	75.0079	51.5737	0.687577	-0.540407	0.235909	1	92.0803	57.9354	63.7869	39.3605
EHI_035080	254.307	291.473	217.141	0.74498	-0.424726	0.235947	1	250.579	332.367	194.84	239.443
EHI_014300	23.5765	17.6966	29.4565	1.66453	0.735113	0.236025	1	18.1142	17.279	35.9526	22.9603
EHI_076880	136.878	117.083	156.673	1.33813	0.420221	0.236136	1	113.213	120.953	144.97	168.375
EHI_152780	116.465	155.047	77.8829	0.502317	-0.99333	0.236291	1	219.634	90.4606	104.379	51.3873
EHI_110350	288.932	328.431	249.433	0.75947	-0.396935	0.236965	1	304.167	352.695	272.544	226.323
EHI_024400	24.7996	18.4362	31.1629	1.69031	0.757285	0.237178	1	22.6427	14.2298	38.2722	24.0536
EHI_067380	19.8033	25.0278	14.5788	0.582504	-0.77966	0.237242	1	25.6617	24.3939	12.7574	16.4002
EHI_035540	179.911	155.717	204.106	1.31075	0.390391	0.237297	1	136.611	174.823	216.876	191.336
EHI_096270	33.6803	11.6434	55.7171	4.78529	2.25861	0.237616	1	9.05708	14.2298	93.9407	17.4935
EHI_148960	27.6833	34.261	21.1057	0.616026	-0.698938	0.237655	1	33.964	34.558	11.5976	30.6137
EHI_110000	436.047	344.874	527.22	1.52873	0.612333	0.237845	1	344.169	345.58	676.141	378.298
EHI_081350	127.182	154.499	99.8648	0.646379	-0.629549	0.23799	1	202.275	106.723	89.3017	110.428
EHI_140290	255.838	221.622	290.053	1.30877	0.388215	0.238137	1	219.634	223.611	278.343	301.764
EHI_166040	25.4236	19.3369	31.5103	1.62954	0.704466	0.238308	1	20.3784	18.2954	31.3136	31.707
EHI_182520	282.424	247.309	317.538	1.28397	0.360611	0.238324	1	215.106	279.513	302.698	332.377
EHI_165780	90.8878	105.717	76.059	0.719462	-0.47501	0.238384	1	99.6279	111.805	78.8638	73.2542
EHI_140170	410.325	462.506	358.145	0.774357	-0.36893	0.238441	1	474.742	450.27	365.325	350.964
EHI_005050	8.07895	11.105	5.05289	0.45501	-1.13603	0.238727	1	15.0951	7.11488	4.63905	5.46673
EHI_119520	26.7183	18.7281	34.7086	1.85329	0.890089	0.238898	1	15.0951	22.3611	47.5503	21.8669
EHI_059810	32.6055	22.517	42.6941	1.89608	0.923023	0.238909	1	19.6237	25.4103	59.1479	26.2403
EHI_001040	15.0896	10.4811	19.6981	1.8794	0.910269	0.238935	1	12.8309	8.13129	19.716	19.6802
EHI_058680	15.1716	10.6119	19.7313	1.85936	0.894803	0.239145	1	12.0761	9.1477	20.8757	18.5869
EHI_010310	64.1619	51.7512	76.5725	1.47963	0.565233	0.239314	1	67.9281	35.5744	77.7041	75.4409
EHI_103900	6.71084	3.14985	10.2718	3.26105	1.70534	0.239902	1	5.2833	1.01641	15.0769	5.46673
EHI_165820	122.17	141.809	102.532	0.723027	-0.467879	0.240178	1	123.025	160.593	86.9822	118.081
EHI_093960	97.8942	113.948	81.84	0.718219	-0.477504	0.240249	1	104.911	122.986	70.7455	92.9344
EHI_063000	28.5778	21.5861	35.5695	1.6478	0.720538	0.240442	1	27.926	15.2462	39.4319	31.707
EHI_143800	9.94994	6.31481	13.5851	2.1513	1.10521	0.240922	1	7.54757	5.08206	16.2367	10.9335
EHI_106340	11.2293	15.1858	7.27279	0.478922	-1.06214	0.241009	1	12.0761	18.2954	5.79881	8.74677
EHI_081420	119.461	101.797	137.125	1.34705	0.429803	0.241184	1	95.8541	107.74	149.609	124.641
EHI_192250	15.825	20.4842	11.1659	0.5451	-0.875406	0.241204	1	19.6237	21.3446	8.11834	14.2135
EHI_069610	77.8722	65.3722	90.3722	1.38243	0.467201	0.241314	1	62.6448	68.0996	82.3431	98.4012
EHI_035800	910.574	1027.65	793.498	0.772149	-0.37305	0.24152	1	978.919	1076.38	658.745	928.251
EHI_114320	532.241	599.535	464.948	0.775514	-0.366776	0.241793	1	613.617	585.453	410.556	519.34
EHI_155160	315.741	275.557	355.925	1.29165	0.369219	0.241841	1	257.372	293.743	364.165	347.684
EHI_077760	13.3642	4.3122	22.4161	5.19831	2.37804	0.241884	1	1.50951	7.11488	38.2722	6.56008
EHI_009890	91.1882	106.517	75.8598	0.712187	-0.489672	0.242398	1	92.0803	120.953	71.9053	79.8143
EHI_193190	42.528	50.6795	34.3765	0.678312	-0.55998	0.242406	1	53.5877	47.7713	35.9526	32.8004
EHI_135790	2585.96	2897.72	2274.21	0.784828	-0.349551	0.242866	1	2859.02	2936.41	2254.58	2293.84
EHI_125920	27.2264	33.2144	21.2385	0.639436	-0.645127	0.243134	1	40.0021	26.4267	16.2367	26.2403
EHI_155440	1298.19	1459.08	1137.29	0.779457	-0.359458	0.243608	1	1442.34	1475.83	981.159	1293.43
EHI_161970	874.727	987.451	762.003	0.771687	-0.373912	0.243645	1	938.163	1036.74	608.875	915.131
EHI_137750	31.8878	25.1586	38.6171	1.53494	0.618185	0.243722	1	24.907	25.4103	31.3136	45.9206
EHI_011830	50.319	59.5354	41.1026	0.69039	-0.534516	0.244333	1	61.1353	57.9354	41.7514	40.4538
EHI_096600	112.495	96.5287	128.46	1.3308	0.412295	0.244391	1	82.2685	110.789	133.373	123.548
EHI_093870	140.779	165.559	115.999	0.700653	-0.513227	0.244418	1	150.197	180.921	80.0236	151.975
EHI_081670	33.7659	25.1033	42.4284	1.69015	0.757153	0.244557	1	10.5666	39.64	49.8698	34.9871
TRNA_DS571901_5	5.02577	2.03282	8.01871	3.94462	1.97989	0.244858	1	0	4.06565	12.7574	3.28004
EHI_156320	52.5097	39.0814	65.9379	1.68719	0.754625	0.244894	1	35.4736	42.6893	88.1419	43.7339
EHI_030430	93.1746	78.2333	108.116	1.38197	0.466726	0.244908	1	82.2685	74.198	110.177	106.055
EHI_120590	279.721	243.777	315.665	1.29489	0.372833	0.245043	1	235.484	252.07	294.58	336.751
EHI_175720	3.04039	4.92102	1.15976	0.235675	-2.08513	0.245114	1	6.79281	3.04923	2.31952	0
EHI_035120	21.0967	26.4216	15.7718	0.596927	-0.744373	0.245234	1	26.4165	26.4267	16.2367	15.3069
EHI_065370	33.6186	26.8141	40.4231	1.50753	0.592191	0.24542	1	24.1522	29.4759	37.1124	43.7339
EHI_051740	80.9786	94.5965	67.3608	0.712086	-0.489877	0.245527	1	87.5518	101.641	61.4674	73.2542
EHI_008420	92.8084	55.4295	130.187	2.3487	1.23186	0.245576	1	43.7759	67.0832	193.68	66.6941
TRNA_DS571928_1	20.8521	33.1389	8.56539	0.258469	-1.95193	0.24569	1	55.0972	11.1805	12.7574	4.37339
EHI_012040	65.3694	54.5137	76.2251	1.39827	0.483646	0.245743	1	49.0592	59.9683	84.6626	67.7875
EHI_092200	30.7935	24.9574	36.6296	1.46769	0.553544	0.246175	1	14.3404	35.5744	38.2722	34.9871
EHI_182980	1196.69	1055.83	1337.54	1.26681	0.341201	0.24625	1	983.448	1128.22	1445.06	1230.01
EHI_182490	15.0601	19.4677	10.6525	0.547185	-0.8699	0.246281	1	19.6237	19.3118	9.2781	12.0268
EHI_030900	203.444	232.471	174.417	0.750273	-0.414512	0.246461	1	209.822	255.119	172.805	176.029
EHI_201260	37.6625	29.9639	45.361	1.51386	0.598227	0.246901	1	29.4355	30.4923	56.8284	33.8937
EHI_048650	15.5146	19.83	11.1991	0.564756	-0.8243	0.247028	1	23.3975	16.2626	9.2781	13.1202
EHI_193940	18.7279	23.3573	14.0985	0.603604	-0.728325	0.247201	1	29.4355	17.279	15.0769	13.1202
EHI_035970	55.0422	37.7883	72.2962	1.91319	0.935982	0.24735	1	40.0021	35.5744	42.9112	101.681
EHI_086530	103.122	86.7117	119.532	1.3785	0.463101	0.247619	1	89.0613	84.3621	146.13	92.9344
EHI_120310	111.442	94.1587	128.726	1.36712	0.451139	0.247729	1	98.8731	89.4442	142.651	114.801
EHI_026200	4.78311	7.34633	2.2199	0.302178	-1.72653	0.247792	1	4.52854	10.1641	1.15976	3.28004
EHI_166020	48.8063	40.4903	57.1222	1.41076	0.496475	0.248041	1	33.2093	47.7713	47.5503	66.6941
EHI_040320	104.99	120.303	89.6773	0.745426	-0.423864	0.248264	1	129.818	110.789	96.2603	83.0943
EHI_153030	103.249	80.4875	126.011	1.56559	0.646708	0.248735	1	63.3996	97.5755	162.367	89.6544
EHI_004440	43.9565	36.324	51.589	1.42024	0.50614	0.248805	1	27.926	44.7221	45.2307	57.9474
EHI_062780	129.469	112.253	146.685	1.30673	0.385965	0.249079	1	88.3065	136.199	158.887	134.482
EHI_044970	2954.52	3324.79	2584.24	0.777264	-0.363523	0.249265	1	3101.3	3548.29	2046.98	3121.5
EHI_086060	23.4132	28.8016	18.0249	0.625829	-0.676159	0.249478	1	33.2093	24.3939	18.5562	17.4935
EHI_012150	16.7626	21.6465	11.8786	0.548755	-0.865765	0.249602	1	15.8499	27.4431	13.9171	9.84012
EHI_046270	45.6551	37.8487	53.4615	1.41251	0.498258	0.249621	1	27.926	47.7713	53.3491	53.574
EHI_096410	77.2869	60.2599	94.3138	1.56512	0.646271	0.249648	1	68.6829	51.837	67.2662	121.361
EHI_106330	118.441	140.083	96.7994	0.691013	-0.533215	0.249663	1	112.459	167.708	77.7041	115.895
EHI_103890	18.6684	13.646	23.6908	1.7361	0.795848	0.24978	1	15.0951	12.1969	25.5148	21.8669
EHI_051830	61.5182	71.4806	51.5558	0.721256	-0.471417	0.250047	1	86.0423	56.919	44.071	59.0407
EHI_147680	9.66619	13.1529	6.17945	0.469815	-1.08984	0.250598	1	12.0761	14.2298	5.79881	6.56008
EHI_049480	67.8101	55.7012	79.9189	1.43478	0.52083	0.250691	1	65.6638	45.7385	80.0236	79.8143
EHI_098540	19.1285	14.2851	23.9719	1.67811	0.746834	0.250738	1	14.3404	14.2298	16.2367	31.707
EHI_177990	568.111	639.185	497.038	0.777612	-0.362878	0.25094	1	637.015	641.356	443.029	551.047
EHI_035770	176.818	153.292	200.345	1.30696	0.38621	0.251655	1	138.875	167.708	219.195	181.496
EHI_014330	11.4346	7.57777	15.2915	2.01794	1.01288	0.251933	1	9.05708	6.09847	18.5562	12.0268
EHI_055630	82.9903	96.5991	69.3815	0.718241	-0.477459	0.252145	1	93.5898	99.6083	55.6686	83.0943
EHI_069250	64.6565	51.2179	78.095	1.52476	0.608581	0.25216	1	47.5497	54.8862	54.5088	101.681
EHI_020290	342.949	299.554	386.344	1.28973	0.367072	0.252204	1	286.053	313.055	433.751	338.937
EHI_109840	11.4024	7.44695	15.3579	2.06231	1.04426	0.25237	1	9.81184	5.08206	20.8757	9.84012
EHI_126130	19.7786	24.9121	14.6452	0.587876	-0.766417	0.252378	1	23.3975	26.4267	15.0769	14.2135
EHI_025600	183.896	209.128	158.663	0.758686	-0.398426	0.252455	1	253.598	164.659	176.284	141.042
EHI_040440	453.918	512.32	395.515	0.772008	-0.373313	0.252653	1	498.139	526.501	334.012	457.019
EHI_012250	75.4517	63.8778	87.0257	1.36238	0.446127	0.25288	1	56.6067	71.1488	80.0236	94.0278
EHI_194420	40.6691	48.2542	33.0839	0.685617	-0.544525	0.253259	1	55.852	40.6565	28.9941	37.1738
EHI_156420	317.247	359.321	275.173	0.765815	-0.384932	0.253358	1	351.717	366.925	216.876	333.471
EHI_051940	24.853	30.5879	19.1182	0.625026	-0.678011	0.253899	1	31.6998	29.4759	18.5562	19.6802
EHI_167650	43.9608	52.2192	35.7023	0.6837	-0.548564	0.254061	1	50.5687	53.8698	44.071	27.3337
EHI_107550	7.63203	10.7578	4.50622	0.418878	-1.2554	0.254197	1	8.30232	13.2133	4.63905	4.37339
EHI_010270	55.5093	69.4025	41.6161	0.599634	-0.737846	0.254199	1	95.0993	43.7057	40.5917	42.6405
EHI_161980	104.292	88.0602	120.523	1.36865	0.452752	0.254351	1	98.8731	77.2473	104.379	136.668
EHI_154190	3.80533	5.93743	1.67323	0.28181	-1.82721	0.254369	1	6.79281	5.08206	1.15976	2.18669
EHI_104760	19.6478	24.6504	14.6452	0.594116	-0.751184	0.254447	1	24.907	24.3939	15.0769	14.2135
EHI_065860	89.3348	104.368	74.3015	0.711918	-0.490217	0.254457	1	89.816	118.92	55.6686	92.9344
EHI_062850	8.91685	12.2673	5.56636	0.453754	-1.14002	0.254482	1	11.3213	13.2133	3.47929	7.65343
EHI_095840	21.4738	15.9103	27.0373	1.69936	0.76499	0.254509	1	19.6237	12.1969	27.8343	26.2403
EHI_103250	52.2838	61.1455	43.4222	0.710145	-0.493815	0.254745	1	69.4376	52.8534	46.3905	40.4538
EHI_000670	27.2692	32.9678	21.5706	0.654291	-0.611995	0.254867	1	38.4926	27.4431	27.8343	15.3069
EHI_069590	324.417	367.301	281.534	0.766494	-0.383653	0.255049	1	381.907	352.695	209.917	353.151
EHI_182550	176.113	199.961	152.266	0.761481	-0.393121	0.255267	1	206.803	193.118	143.811	160.722
EHI_084970	47.4765	56.2849	38.6681	0.687007	-0.541603	0.255333	1	50.5687	62.0011	52.1893	25.147
EHI_197320	52.1666	61.2763	43.0569	0.702667	-0.509086	0.255623	1	68.6829	53.8698	33.6331	52.4806
EHI_000630	10.6406	14.0083	7.27279	0.519177	-0.945702	0.255854	1	18.8689	9.1477	5.79881	8.74677
EHI_003020	5.41823	7.97026	2.8662	0.359612	-1.47549	0.255906	1	6.79281	9.1477	4.63905	1.09335
EHI_096800	33.3767	40.3293	26.4242	0.655212	-0.609967	0.256095	1	40.0021	40.6565	25.5148	27.3337
EHI_140380	17.3112	21.7169	12.9056	0.594263	-0.750826	0.25611	1	27.1712	16.2626	11.5976	14.2135
EHI_143650	674.595	754.542	594.647	0.78809	-0.343568	0.256164	1	815.892	693.193	491.739	697.555
EHI_013220	334.649	377.027	292.271	0.775198	-0.367363	0.256353	1	393.228	360.826	241.231	343.311
EHI_183050	30.6057	37.587	23.6244	0.628527	-0.669954	0.256684	1	29.4355	45.7385	23.1952	24.0536
EHI_127260	35.3384	42.347	28.3299	0.668994	-0.579934	0.256859	1	43.0211	41.6729	34.7929	21.8669
EHI_103710	24.2511	29.9639	18.5383	0.618688	-0.692715	0.256897	1	29.4355	30.4923	17.3964	19.6802
EHI_121830	52.5392	39.7205	65.358	1.64545	0.718482	0.256962	1	34.7188	44.7221	86.9822	43.7339
EHI_194990	126.462	108.212	144.712	1.3373	0.419325	0.257043	1	108.685	107.74	147.29	142.135
EHI_100460	23.5514	17.8123	29.2904	1.64439	0.717555	0.257282	1	20.3784	15.2462	30.1538	28.427
EHI_068510	920.685	1037.73	803.637	0.774416	-0.36882	0.257431	1	944.201	1131.27	669.183	938.091
EHI_138970	20.0842	15.07	25.0984	1.66545	0.735914	0.2576	1	9.81184	20.3282	17.3964	32.8004
EHI_045570	33.553	40.1682	26.9377	0.670621	-0.57643	0.257691	1	46.7949	33.5416	24.355	29.5204
EHI_045140	12.5061	8.59419	16.4181	1.91037	0.933851	0.25777	1	9.05708	8.13129	19.716	13.1202
EHI_015380	6187.75	7499.12	4876.38	0.650261	-0.62091	0.257831	1	7839.66	7158.59	2655.86	7096.91
EHI_181590	50.2397	40.9381	59.5413	1.45442	0.540447	0.257845	1	45.2854	36.5908	55.6686	63.4141
EHI_082540	813.703	445.544	1181.86	2.65262	1.40742	0.25811	1	335.112	555.977	1831.26	532.46
EHI_010080	16.2881	20.7307	11.8454	0.571395	-0.807439	0.258166	1	21.1332	20.3282	12.7574	10.9335
EHI_126560	22.792	16.7406	28.8434	1.72296	0.78489	0.25826	1	6.03805	27.4431	33.6331	24.0536
EHI_098030	12.9615	16.811	9.11206	0.54203	-0.883556	0.258351	1	17.3594	16.2626	12.7574	5.46673
EHI_008620	2163.04	2430.66	1895.43	0.7798	-0.358823	0.258357	1	2202.38	2658.93	1683.97	2106.88
EHI_163490	47.2235	38.0197	56.4273	1.48416	0.569647	0.258588	1	44.5306	31.5088	61.4674	51.3873
EHI_140210	8.15191	11.2509	5.05289	0.449108	-1.15486	0.258674	1	11.3213	11.1805	4.63905	5.46673
EHI_186790	356.74	313.854	399.625	1.27328	0.348555	0.259172	1	297.374	330.334	363.006	436.245
NCRNA_DS571306_1	213.747	111.07	316.424	2.84886	1.51038	0.259218	1	121.516	100.625	492.899	139.948
EHI_003260	434.05	371.885	496.215	1.33432	0.416109	0.259512	1	252.843	490.927	528.852	463.579
EHI_179500	48.0468	38.9204	57.1733	1.46898	0.554815	0.259849	1	42.2664	35.5744	68.426	45.9206
EHI_073450	7.95346	1.50951	14.3974	9.53778	3.25365	0.26011	1	3.01903	0	25.5148	3.28004
EHI_106270	49.3545	60.3907	38.3182	0.634504	-0.656298	0.260117	1	67.9281	52.8534	20.8757	55.7607
EHI_034010	90.9844	105.777	76.1919	0.720307	-0.473317	0.260162	1	87.5518	124.002	83.5029	68.8808
EHI_045040	4.53806	6.82302	2.25311	0.330222	-1.59849	0.260222	1	7.54757	6.09847	2.31952	2.18669
EHI_023330	109.576	74.4193	144.733	1.94483	0.959644	0.260308	1	57.3615	91.477	205.278	84.1877
EHI_115710	73.3728	61.1606	85.5849	1.39935	0.484754	0.260454	1	66.4186	55.9026	86.9822	84.1877
EHI_151870	4.96577	2.52592	7.40562	2.93185	1.55181	0.260773	1	3.01903	2.03282	10.4379	4.37339
EHI_133790	9.58643	1.26296	17.9099	14.1809	3.82587	0.260785	1	1.50951	1.01641	33.6331	2.18669
EHI_021470	9.42071	4.54364	14.2978	3.14677	1.65387	0.260831	1	6.03805	3.04923	22.0355	6.56008
EHI_155610	47.2154	39.0814	55.3493	1.41626	0.502083	0.260841	1	35.4736	42.6893	42.9112	67.7875
EHI_110300	42.8834	50.8104	34.9564	0.687978	-0.539566	0.260873	1	52.833	48.7877	37.1124	32.8004
EHI_151270	283.729	249.835	317.622	1.27133	0.346333	0.261096	1	218.125	281.546	324.733	310.51
EHI_092490	405.099	495.006	315.193	0.636745	-0.651212	0.261437	1	530.594	459.418	163.526	466.859
EHI_142080	15.653	20.1068	11.1991	0.556983	-0.844295	0.261451	1	18.8689	21.3446	9.2781	13.1202
EHI_109700	39.502	31.5892	47.4149	1.50099	0.585911	0.261469	1	34.7188	28.4595	52.1893	42.6405
EHI_064560	4.90036	2.3951	7.40562	3.09199	1.62854	0.26149	1	3.77378	1.01641	10.4379	4.37339
EHI_001990	137.927	156.305	119.548	0.764833	-0.386783	0.261552	1	171.33	141.281	127.574	111.521
EHI_123220	4.88275	2.52592	7.23958	2.86611	1.5191	0.261685	1	3.01903	2.03282	4.63905	9.84012
EHI_073060	56.0316	66.2729	45.7902	0.690935	-0.533378	0.261794	1	60.3805	72.1652	33.6331	57.9474
EHI_164930	31.5999	24.897	38.3028	1.53845	0.621481	0.261884	1	26.4165	23.3775	39.4319	37.1738
EHI_049460	30.1816	23.634	36.7292	1.55408	0.636065	0.261889	1	24.907	22.3611	41.7514	31.707
EHI_142910	48.5339	40.3595	56.7084	1.40508	0.490653	0.261931	1	33.964	46.7549	52.1893	61.2274
EHI_162180	32.1719	39.2122	25.1316	0.640913	-0.641801	0.262136	1	34.7188	43.7057	18.5562	31.707
EHI_050380	42.7819	34.7692	50.7946	1.46091	0.546863	0.262199	1	33.964	35.5744	55.6686	45.9206
EHI_170380	100.35	114.336	86.3641	0.755354	-0.404775	0.262392	1	129.063	99.6083	95.1005	77.6276
EHI_173630	2.39199	0.377378	4.40659	11.6769	3.54558	0.262415	1	0.754757	0	1.15976	7.65343
EHI_075180	29.404	23.2717	35.5363	1.52701	0.610714	0.262547	1	21.1332	25.4103	38.2722	32.8004
EHI_012220	41.1646	28.8167	53.5126	1.857	0.892974	0.262637	1	30.1903	27.4431	74.2248	32.8004
EHI_148430	31.3155	25.1737	37.4573	1.48795	0.573328	0.262753	1	21.8879	28.4595	28.9941	45.9206
EHI_199600	39.3173	31.8659	46.7686	1.46767	0.553526	0.262945	1	30.1903	33.5416	48.71	44.8272
EHI_033680	340.842	385.601	296.082	0.767845	-0.381113	0.263376	1	355.49	415.712	259.787	332.377
EHI_076250	43.6364	35.9316	51.3412	1.42886	0.514866	0.263646	1	30.1903	41.6729	55.6686	47.0139
EHI_105090	23.371	28.8167	17.9252	0.622044	-0.684912	0.263888	1	30.1903	27.4431	15.0769	20.7736
EHI_069380	132.5	114.588	150.412	1.31264	0.392466	0.264008	1	104.156	125.019	155.408	145.415
EHI_005657	5.23859	7.57777	2.89941	0.38262	-1.38602	0.264175	1	9.05708	6.09847	5.79881	0
EHI_069220	133.716	116.127	151.306	1.30293	0.38176	0.264236	1	101.137	131.117	148.45	154.162
EHI_197280	31.248	25.3197	37.1763	1.46828	0.554125	0.264563	1	18.1142	32.5252	38.2722	36.0804
EHI_069230	24.8569	18.4513	31.2625	1.69432	0.760709	0.26478	1	19.6237	17.279	41.7514	20.7736
EHI_131500	38.2292	45.6277	30.8308	0.675704	-0.565536	0.264829	1	47.5497	43.7057	26.6745	34.9871
EHI_114140	410.65	304.721	516.578	1.69525	0.761495	0.264856	1	294.355	315.088	323.574	709.582
EHI_178130	13.4449	3.28068	23.6091	7.1964	2.84727	0.2651	1	4.52854	2.03282	41.7514	5.46673
EHI_198880	189.12	216.067	162.173	0.750566	-0.41395	0.26548	1	187.18	244.955	146.13	178.215
EHI_100290	286.181	249.654	322.708	1.29262	0.370299	0.265527	1	254.353	244.955	330.532	314.884
EHI_067910	12.6647	8.23191	17.0976	2.07699	1.05449	0.266106	1	5.2833	11.1805	24.355	9.84012
EHI_197880	14.404	10.1037	18.7044	1.85124	0.888492	0.266107	1	12.0761	8.13129	23.1952	14.2135
EHI_024620	14.5329	10.627	18.4387	1.73508	0.795002	0.266491	1	9.05708	12.1969	13.9171	22.9603
EHI_159540	3.20774	1.26296	5.15251	4.07971	2.02847	0.266541	1	1.50951	1.01641	8.11834	2.18669
EHI_049510	62.6995	52.0733	73.3257	1.40812	0.493774	0.266599	1	54.3425	49.8042	78.8638	67.7875
EHI_160930	806.009	917.239	694.78	0.757469	-0.400741	0.266687	1	750.983	1083.49	628.591	760.969
EHI_107170	25.7837	7.2155	44.352	6.14676	2.61983	0.266695	1	5.2833	9.1477	78.8638	9.84012
EHI_059540	39.9947	47.2529	32.7365	0.692793	-0.529504	0.266734	1	52.833	41.6729	35.9526	29.5204
EHI_092550	17.6303	22.2553	13.0052	0.584363	-0.775063	0.266886	1	21.1332	23.3775	15.0769	10.9335
EHI_013320	50.3524	22.1245	78.5803	3.55173	1.82852	0.267043	1	21.8879	22.3611	128.734	28.427
EHI_147730	2.18438	3.78889	0.579881	0.153048	-2.70794	0.267147	1	4.52854	3.04923	1.15976	0
EHI_184480	1080.15	1195.6	964.706	0.806882	-0.309571	0.267226	1	1388	1003.2	910.413	1019
EHI_023130	94.2351	79.8585	108.612	1.36005	0.443661	0.267254	1	87.5518	72.1652	89.3017	127.922
EHI_127330	2853.28	3169.25	2537.31	0.800605	-0.320838	0.267561	1	3286.21	3052.28	2603.67	2470.96
EHI_122910	1.96054	0.508206	3.41287	6.71553	2.7475	0.267778	1	0	1.01641	4.63905	2.18669
EHI_127960	22.7203	28.0619	17.3786	0.619294	-0.691305	0.267866	1	28.6808	27.4431	15.0769	19.6802
EHI_010300	173.615	152.32	194.909	1.2796	0.355693	0.268104	1	129.818	174.823	182.083	207.736
EHI_066090	3.14132	1.26296	5.01968	3.97453	1.99078	0.268259	1	1.50951	1.01641	3.47929	6.56008
EHI_030710	2343.93	2601.14	2086.71	0.802226	-0.31792	0.268355	1	2763.92	2438.37	2082.93	2090.48
EHI_019110	3.49768	1.26296	5.7324	4.53885	2.18233	0.268419	1	1.50951	1.01641	9.2781	2.18669
EHI_081640	16.0521	20.1923	11.9118	0.58992	-0.761408	0.268471	1	27.1712	13.2133	15.0769	8.74677
EHI_142200	66.0632	76.5778	55.5486	0.725388	-0.463176	0.268575	1	83.0232	70.1324	49.8698	61.2274
EHI_058110	553.313	485.018	621.608	1.28162	0.357966	0.268608	1	520.782	449.254	612.354	630.861
EHI_007890	1.94393	0.508206	3.37966	6.65019	2.7334	0.268709	1	0	1.01641	3.47929	3.28004
EHI_133770	1.94393	0.508206	3.37966	6.65019	2.7334	0.268709	1	0	1.01641	3.47929	3.28004
EHI_073330	82.1424	94.4052	69.8796	0.740209	-0.433996	0.268775	1	100.383	88.4278	73.065	66.6941
EHI_194570	285.591	321.618	249.564	0.775964	-0.365939	0.268854	1	320.017	323.219	238.911	260.216
EHI_002170	8.96439	6.08336	11.8454	1.94718	0.961389	0.269039	1	3.01903	9.1477	12.7574	10.9335
EHI_121890	221.509	196.006	247.012	1.26023	0.333682	0.26909	1	159.254	232.758	226.154	267.87
EHI_165330	8.78476	5.69088	11.8786	2.08731	1.06164	0.269189	1	5.2833	6.09847	13.9171	9.84012
EHI_051010	133.502	114.935	152.069	1.32309	0.403917	0.269419	1	110.949	118.92	175.124	129.015
EHI_137810	3.07591	1.13213	5.01968	4.43382	2.14855	0.269996	1	2.26427	0	3.47929	6.56008
EHI_198670	886.607	1015.93	757.28	0.745402	-0.42391	0.270288	1	1263.46	768.407	825.751	688.808
EHI_007030	146.09	113.269	178.91	1.57951	0.659478	0.270391	1	88.3065	138.232	234.272	123.548
EHI_176860	22.1692	27.3072	17.0311	0.623688	-0.681104	0.270488	1	27.1712	27.4431	22.0355	12.0268
EHI_195270	26.0455	12.5441	39.5469	3.15263	1.65655	0.270539	1	6.79281	18.2954	63.7869	15.3069
EHI_114370	5.10676	7.44695	2.76657	0.371504	-1.42855	0.270585	1	9.81184	5.08206	1.15976	4.37339
EHI_035790	67.9007	49.3864	86.4151	1.74978	0.807171	0.270601	1	58.1163	40.6565	115.976	56.854
EHI_127380	43.1648	50.9261	35.4034	0.695193	-0.524515	0.270675	1	55.0972	46.7549	33.6331	37.1738
EHI_104220	3.94131	0.377378	7.50525	19.8879	4.31382	0.271093	1	0.754757	0	13.9171	1.09335
EHI_021190	551.763	444.176	659.351	1.48444	0.569917	0.271282	1	430.966	457.385	460.426	858.277
EHI_126900	121.542	99.6332	143.451	1.43979	0.525855	0.271376	1	96.6089	102.658	103.219	183.682
EHI_018740	1.89512	0.377378	3.41287	9.04363	3.1769	0.271514	1	0.754757	0	4.63905	2.18669
EHI_064600	1.89512	0.377378	3.41287	9.04363	3.1769	0.271514	1	0.754757	0	4.63905	2.18669
EHI_009900	135.037	105.394	164.679	1.5625	0.643854	0.271588	1	113.213	97.5755	214.556	114.801
EHI_181160	5.50982	3.03413	7.9855	2.63189	1.3961	0.272035	1	3.01903	3.04923	11.5976	4.37339
EHI_024410	5.07455	7.31612	2.83299	0.387226	-1.36875	0.272197	1	10.5666	4.06565	3.47929	2.18669
EHI_014210	5.47661	3.03413	7.91909	2.61	1.38405	0.272307	1	3.01903	3.04923	9.2781	6.56008
EHI_111050	2176.98	2443.45	1910.52	0.781895	-0.354952	0.272308	1	2439.37	2447.52	1447.38	2373.66
EHI_022930	11.331	14.909	7.75305	0.520025	-0.943348	0.272489	1	16.6046	13.2133	3.47929	12.0268
EHI_001060	5.4434	3.03413	7.85267	2.58811	1.3719	0.272581	1	3.01903	3.04923	6.95857	8.74677
EHI_151730	16.5958	12.2673	20.9243	1.70569	0.770354	0.272646	1	11.3213	13.2133	24.355	17.4935
EHI_181520	5.4278	2.9033	7.9523	2.73905	1.45368	0.272711	1	3.77378	2.03282	10.4379	5.46673
EHI_182500	54.677	45.9195	63.4345	1.38143	0.466159	0.27276	1	40.0021	51.837	57.9881	68.8808
EHI_076260	5.05795	7.31612	2.79978	0.382687	-1.38576	0.273035	1	10.5666	4.06565	2.31952	3.28004
EHI_159590	25.4956	31.5741	19.4171	0.61497	-0.701413	0.273054	1	37.7378	25.4103	28.9941	9.84012
EHI_200070	130.701	150.172	111.23	0.740685	-0.433069	0.273071	1	127.554	172.79	104.379	118.081
EHI_152710	76.8224	60.5367	93.108	1.53804	0.621096	0.273134	1	64.1543	56.919	120.615	65.6008
EHI_020270	1101.55	1224.48	978.631	0.799225	-0.323327	0.273208	1	1253.65	1195.3	1053.06	904.198
EHI_099350	595.348	522.222	668.473	1.28005	0.356206	0.273279	1	575.879	468.566	626.272	710.675
EHI_009820	53.6565	44.7572	62.5557	1.39767	0.483022	0.273317	1	43.7759	45.7385	46.3905	78.7209
EHI_009370	247.343	215.086	279.6	1.29995	0.378451	0.2735	1	230.956	199.217	276.023	283.177
EHI_006700	47.6387	39.182	56.0953	1.43166	0.517686	0.273648	1	40.7569	37.6072	49.8698	62.3207
EHI_066300	187.866	160.079	215.652	1.34716	0.429918	0.273715	1	102.647	217.512	219.195	212.109
EHI_057450	9.45963	6.46074	12.4585	1.92834	0.94736	0.273728	1	3.77378	9.1477	15.0769	9.84012
EHI_131170	9.18137	5.93743	12.4253	2.09271	1.06537	0.273756	1	6.79281	5.08206	13.9171	10.9335
EHI_159660	9.08375	5.67578	12.4917	2.20088	1.13808	0.273763	1	8.30232	3.04923	16.2367	8.74677
EHI_141030	5.04135	7.31612	2.76657	0.378148	-1.40298	0.273879	1	10.5666	4.06565	1.15976	4.37339
EHI_029340	29.6398	19.352	39.9275	2.06322	1.0449	0.274147	1	17.3594	21.3446	57.9881	21.8669
EHI_159760	21.4863	13.2838	29.6889	2.23498	1.16026	0.274327	1	11.3213	15.2462	44.071	15.3069
EHI_180780	163.894	103.13	224.657	2.17838	1.12326	0.274521	1	108.685	97.5755	113.657	335.657
EHI_006670	1300.66	1434.65	1166.67	0.813206	-0.298307	0.274598	1	1653.67	1215.63	1243.27	1090.07
EHI_062670	74.0484	62.9922	85.1047	1.35104	0.434065	0.274641	1	55.852	70.1324	89.3017	80.9076
EHI_103350	17.3673	13.4297	21.3049	1.5864	0.66576	0.274829	1	7.54757	19.3118	18.5562	24.0536
EHI_125900	135.676	118.391	152.961	1.29199	0.369599	0.274852	1	105.666	131.117	129.893	176.029
EHI_081660	17.189	21.3395	13.0384	0.610997	-0.710762	0.274887	1	26.4165	16.2626	16.2367	9.84012
EHI_183890	92.442	79.8334	105.051	1.31587	0.39602	0.274928	1	67.1733	92.4934	98.5798	111.521
EHI_129910	78.1263	61.3921	94.8605	1.54516	0.627756	0.275466	1	70.9471	51.837	67.2662	122.455
EHI_142670	34.335	40.9532	27.7168	0.676792	-0.563215	0.275497	1	42.2664	39.64	32.4733	22.9603
EHI_192260	31.0162	21.0779	40.9545	1.94301	0.958291	0.275614	1	27.926	14.2298	55.6686	26.2403
EHI_141350	233.33	200.856	265.803	1.32335	0.404193	0.275618	1	230.956	170.757	309.657	221.949
EHI_000580	60.5519	70.4089	50.6949	0.720007	-0.473916	0.275986	1	71.7019	69.116	52.1893	49.2006
EHI_125390	28.6457	34.3465	22.9449	0.668042	-0.581989	0.276	1	42.2664	26.4267	18.5562	27.3337
EHI_194540	2519.23	2213	2825.46	1.27676	0.352483	0.276045	1	2484.66	1941.35	3159.19	2491.74
EHI_153790	70.5008	60.0889	80.9127	1.34655	0.429267	0.276471	1	52.0782	68.0996	76.5443	85.281
EHI_165190	19.2205	14.27	24.1711	1.69384	0.760302	0.2766	1	17.3594	11.1805	23.1952	25.147
EHI_170330	95.2891	109.898	80.6802	0.734138	-0.445877	0.277179	1	101.892	117.904	68.426	92.9344
EHI_155990	13.3927	20.5395	6.24586	0.304091	-1.71743	0.277983	1	33.964	7.11488	8.11834	4.37339
EHI_181510	19.2174	14.6775	23.7573	1.61861	0.694758	0.278012	1	12.0761	17.279	27.8343	19.6802
EHI_150380	230.12	201.531	258.709	1.28372	0.360331	0.278028	1	197.746	205.315	252.828	264.59
EHI_159730	96.8915	111.131	82.6523	0.74374	-0.42713	0.278041	1	109.44	112.822	80.0236	85.281
EHI_151360	134.255	152.622	115.887	0.759305	-0.397248	0.278079	1	145.668	159.577	133.373	98.4012
EHI_191770	422.497	366.621	478.372	1.30481	0.383841	0.27825	1	441.533	291.71	497.538	459.206
EHI_160740	186.75	210.049	163.45	0.778151	-0.361879	0.278854	1	221.898	198.2	171.645	155.255
EHI_152240	39.2719	47.0668	31.4771	0.668775	-0.580406	0.279079	1	39.2473	54.8862	30.1538	32.8004
EHI_193840	20.9015	15.9254	25.8775	1.62492	0.70037	0.279088	1	16.6046	15.2462	25.5148	26.2403
EHI_096170	35.682	28.555	42.8091	1.49918	0.584171	0.279215	1	31.6998	25.4103	44.071	41.5472
EHI_059890	77.9873	65.8502	90.1243	1.36863	0.45273	0.279231	1	68.6829	63.0175	92.781	87.4677
EHI_075840	21.8099	16.5493	27.0705	1.63575	0.709949	0.27952	1	18.8689	14.2298	28.9941	25.147
EHI_100110	118.088	101.621	134.556	1.3241	0.405008	0.279591	1	105.666	97.5755	117.136	151.975
EHI_026430	37.9246	30.5879	45.2614	1.47972	0.565323	0.279616	1	31.6998	29.4759	53.3491	37.1738
EHI_194260	28.0126	33.4609	22.5643	0.674347	-0.568437	0.279905	1	41.5116	25.4103	24.355	20.7736
EHI_128170	116.38	133.723	99.0372	0.740613	-0.433208	0.279952	1	113.968	153.478	98.5798	99.4945
EHI_104580	201.143	156.421	245.865	1.57181	0.652429	0.279976	1	173.594	139.248	167.006	324.724
EHI_115330	37.5061	44.4955	30.5166	0.685835	-0.544067	0.280108	1	45.2854	43.7057	34.7929	26.2403
EHI_031260	20.7841	16.0713	25.4969	1.58648	0.665832	0.280266	1	12.8309	19.3118	31.3136	19.6802
EHI_137740	24.6495	18.6828	30.6162	1.63874	0.712587	0.280275	1	24.1522	13.2133	38.2722	22.9603
EHI_100430	36.4535	29.7174	43.1897	1.45335	0.539381	0.280344	1	27.926	31.5088	38.2722	48.1072
EHI_182570	77.139	89.137	65.1409	0.730795	-0.452461	0.280622	1	86.797	91.477	60.3076	69.9742
EHI_124620	175.571	149.291	201.85	1.35205	0.435152	0.280736	1	100.383	198.2	176.284	227.416
EHI_000260	22.0872	17.2035	26.9709	1.56776	0.648703	0.280795	1	15.0951	19.3118	25.5148	28.427
EHI_126320	27.2979	33.3905	21.2053	0.635069	-0.655015	0.280844	1	30.1903	36.5908	15.0769	27.3337
EHI_079850	30.7513	24.1271	37.3755	1.54911	0.631439	0.280945	1	27.926	20.3282	45.2307	29.5204
EHI_096220	9.9902	6.56136	13.419	2.04516	1.03221	0.280997	1	9.05708	4.06565	10.4379	16.4002
EHI_102050	22.1148	15.2713	28.9583	1.89626	0.923158	0.281129	1	20.3784	10.1641	18.5562	39.3605
EHI_043340	1.97714	0.508206	3.44608	6.78087	2.76147	0.281161	1	0	1.01641	5.79881	1.09335
EHI_072740	160.941	50.0707	271.811	5.42854	2.44057	0.281178	1	48.3044	51.837	481.301	62.3207
EHI_092070	13.3093	16.9267	9.69194	0.572582	-0.804445	0.281185	1	19.6237	14.2298	13.9171	5.46673
EHI_122730	56.1105	46.3673	65.8536	1.42026	0.506154	0.281194	1	52.0782	40.6565	66.1065	65.6008
EHI_146980	106.152	91.5472	120.756	1.31906	0.399506	0.281394	1	87.5518	95.5427	112.497	129.015
EHI_064450	146.571	167.184	125.957	0.753403	-0.408507	0.281439	1	155.48	178.888	103.219	148.695
EHI_025300	34.5576	27.9462	41.169	1.47315	0.558908	0.281548	1	26.4165	29.4759	44.071	38.2671
EHI_014100	34.0966	27.438	40.7552	1.48536	0.570809	0.281894	1	26.4165	28.4595	48.71	32.8004
EHI_182690	13.2761	16.9267	9.62552	0.568659	-0.814365	0.281946	1	19.6237	14.2298	11.5976	7.65343
EHI_182610	25.9494	20.2225	31.6764	1.56639	0.647445	0.281973	1	21.1332	19.3118	37.1124	26.2403
EHI_192430	21.5566	17.1029	26.0104	1.52082	0.60485	0.281991	1	9.81184	24.3939	30.1538	21.8669
EHI_174280	32.5465	26.0442	39.0488	1.49933	0.584314	0.282068	1	25.6617	26.4267	46.3905	31.707
EHI_009490	29.9571	23.7648	36.1494	1.52113	0.605142	0.282103	1	24.1522	23.3775	40.5917	31.707
EHI_096770	22.4218	27.8456	16.9979	0.610436	-0.712089	0.282196	1	21.1332	34.558	20.8757	13.1202
EHI_164350	15.5141	19.7294	11.2988	0.572686	-0.804184	0.282493	1	18.1142	21.3446	12.7574	9.84012
EHI_125880	27.0375	21.2389	32.8361	1.54604	0.628574	0.282547	1	21.1332	21.3446	39.4319	26.2403
EHI_172170	24.2145	19.1055	29.3236	1.53483	0.618078	0.282598	1	15.8499	22.3611	31.3136	27.3337
EHI_110440	13.6361	9.47977	17.7924	1.87688	0.908338	0.282775	1	9.81184	9.1477	10.4379	25.147
EHI_074580	5.84001	3.28068	8.39935	2.56024	1.35628	0.282862	1	4.52854	2.03282	6.95857	9.84012
EHI_035230	5.82441	3.14985	8.49897	2.69821	1.432	0.282958	1	5.2833	1.01641	10.4379	6.56008
EHI_023890	52.8733	61.231	44.5155	0.727009	-0.459955	0.283011	1	77.7399	44.7221	46.3905	42.6405
EHI_018590	61.437	52.1488	70.7251	1.35622	0.439588	0.283114	1	39.2473	65.0503	83.5029	57.9474
EHI_110540	54.2946	44.9886	63.6005	1.4137	0.499477	0.283368	1	48.3044	41.6729	63.7869	63.4141
EHI_085960	18.4647	22.8641	14.0653	0.615169	-0.700944	0.283582	1	26.4165	19.3118	13.9171	14.2135
EHI_143790	8.14386	11.1352	5.15251	0.462723	-1.11178	0.283689	1	9.05708	13.2133	8.11834	2.18669
EHI_158320	140.999	159.37	122.628	0.769458	-0.378085	0.283919	1	168.311	150.429	120.615	124.641
EHI_195060	49.829	40.5305	59.1275	1.45884	0.544821	0.28399	1	50.5687	30.4923	60.3076	57.9474
EHI_060380	167.619	189.218	146.02	0.771704	-0.37388	0.284011	1	195.482	182.954	135.692	156.349
EHI_161650	392.907	311.061	474.752	1.52623	0.609975	0.284064	1	322.281	299.841	619.313	330.191
EHI_194460	10.6485	7.33122	13.9657	1.90496	0.929762	0.284271	1	7.54757	7.11488	10.4379	17.4935
EHI_103700	487.924	430.187	545.661	1.26843	0.34304	0.284289	1	458.892	401.482	480.142	611.181
EHI_137840	26.7156	32.3741	21.0571	0.65043	-0.620534	0.284323	1	30.1903	34.558	28.9941	13.1202
EHI_044660	10.8135	7.46205	14.1649	1.89827	0.924681	0.284536	1	6.79281	8.13129	17.3964	10.9335
EHI_169320	861.404	766.936	955.872	1.24635	0.317712	0.284561	1	700.414	833.457	1098.29	813.45
EHI_109020	66.0608	44.9938	87.1278	1.93644	0.953409	0.284699	1	21.8879	68.0996	121.775	52.4806
EHI_069840	10.9443	7.72371	14.1649	1.83396	0.87496	0.28474	1	5.2833	10.1641	17.3964	10.9335
EHI_152010	306.343	345.71	266.976	0.772253	-0.372854	0.285015	1	304.167	387.253	255.148	278.803
EHI_130860	12.1865	15.9405	8.43255	0.529001	-0.918656	0.28506	1	13.5856	18.2954	8.11834	8.74677
EHI_082070	3.82949	5.95254	1.70644	0.286674	-1.80252	0.285285	1	3.77378	8.13129	2.31952	1.09335
EHI_021260	448.161	395.685	500.637	1.26524	0.339414	0.28529	1	397.002	394.368	511.455	489.819
EHI_106310	42.4074	49.9248	34.89	0.698851	-0.516943	0.285414	1	52.0782	47.7713	34.7929	34.9871
EHI_092170	116.419	100.534	132.305	1.31602	0.396185	0.285441	1	94.3446	106.723	153.089	111.521
EHI_082490	96.7567	62.5393	130.974	2.09427	1.06645	0.285544	1	70.1924	54.8862	68.426	193.522
EHI_138790	13.1111	16.7959	9.42628	0.561225	-0.833348	0.285781	1	20.3784	13.2133	4.63905	14.2135
EHI_024230	801.639	899.371	703.908	0.782667	-0.35353	0.28597	1	792.494	1006.25	622.792	785.023
EHI_161900	67.4815	77.8408	57.1222	0.733834	-0.446475	0.28609	1	84.5327	71.1488	47.5503	66.6941
EHI_170340	819.098	715.989	922.206	1.28802	0.365152	0.28615	1	827.213	604.765	781.68	1062.73
EHI_189170	4900.68	5424.48	4376.88	0.806876	-0.309582	0.286313	1	5533.12	5315.83	4494.08	4259.68
EHI_196550	145.453	126.679	164.227	1.2964	0.374514	0.286443	1	125.29	128.068	141.491	186.962
EHI_121060	46.4366	36.0473	56.8258	1.57642	0.656656	0.286489	1	32.4545	39.64	75.3845	38.2671
EHI_152640	10.6938	16.8814	4.50622	0.266934	-1.90545	0.286694	1	28.6808	5.08206	4.63905	4.37339
EHI_151220	193.032	222.634	163.43	0.734074	-0.446002	0.286843	1	246.051	199.217	113.657	213.203
EHI_189970	143.262	161.111	125.413	0.778426	-0.361368	0.286901	1	175.858	146.363	141.491	109.335
EHI_083270	619.669	373.288	866.049	2.32005	1.21416	0.287888	1	429.457	317.12	1302.41	429.685
EHI_054800	1059.65	950.86	1168.44	1.22882	0.297277	0.288132	1	861.932	1039.79	999.715	1337.16
EHI_051040	15.6571	19.5684	11.7458	0.600244	-0.736378	0.288271	1	24.907	14.2298	9.2781	14.2135
EHI_199620	112.615	94.8632	130.366	1.37425	0.458648	0.288349	1	59.6258	130.101	142.651	118.081
EHI_017610	615.414	547.709	683.119	1.24723	0.318727	0.288535	1	408.323	687.094	641.349	724.889
EHI_048590	107.38	122.382	92.3775	0.754831	-0.405774	0.288551	1	120.761	124.002	95.1005	89.6544
EHI_151600	532.454	591.187	473.72	0.801302	-0.319581	0.288691	1	606.07	576.305	545.088	402.351
EHI_186330	49.1283	40.9683	57.2882	1.39835	0.48373	0.288813	1	39.2473	42.6893	53.3491	61.2274
EHI_152170	54.9612	46.8353	63.087	1.347	0.429746	0.288951	1	34.7188	58.9519	64.9467	61.2274
EHI_169620	10.8886	7.33122	14.446	1.97047	0.97854	0.288983	1	7.54757	7.11488	8.11834	20.7736
EHI_075310	1.91173	0.377378	3.44608	9.13163	3.19087	0.289027	1	0.754757	0	5.79881	1.09335
EHI_128600	3.65316	1.64034	5.66598	3.45415	1.78833	0.289349	1	2.26427	1.01641	6.95857	4.37339
EHI_098980	86.7613	99.5175	74.0052	0.74364	-0.427324	0.289687	1	94.3446	104.69	83.5029	64.5074
EHI_015010	39.8292	47.0215	32.6369	0.694084	-0.526817	0.289706	1	48.3044	45.7385	32.4733	32.8004
EHI_182770	291.878	260.769	322.987	1.23859	0.3087	0.28986	1	216.615	304.923	282.982	362.991
EHI_043000	11.9982	8.87094	15.1255	1.70506	0.76982	0.290283	1	4.52854	13.2133	12.7574	17.4935
EHI_104490	62.5504	52.189	72.9118	1.39707	0.482406	0.290365	1	56.6067	47.7713	83.5029	62.3207
EHI_022970	276.356	242.016	310.697	1.28379	0.360405	0.290578	1	257.372	226.66	311.976	309.417
EHI_197150	12.1466	9.00177	15.2915	1.69872	0.764449	0.290625	1	3.77378	14.2298	18.5562	12.0268
EHI_198780	48.3713	40.0827	56.6598	1.41357	0.499345	0.290697	1	38.4926	41.6729	69.5857	43.7339
EHI_080730	208.44	234.559	182.32	0.77729	-0.363474	0.290724	1	224.163	244.955	200.639	164.002
EHI_140130	373.432	332.456	414.408	1.24651	0.317889	0.290768	1	286.808	378.105	459.266	369.551
EHI_180150	96.0282	77.3779	114.679	1.48206	0.567603	0.291011	1	75.4757	79.2801	148.45	80.9076
EHI_188100	33.9989	40.3142	27.6836	0.686696	-0.542256	0.291201	1	43.0211	37.6072	31.3136	24.0536
EHI_096520	48.6831	57.0094	40.3567	0.707895	-0.498392	0.291304	1	58.1163	55.9026	34.7929	45.9206
EHI_173410	394.681	342.107	447.255	1.30735	0.386648	0.291387	1	236.994	447.221	403.597	490.913
EHI_032670	11.4382	14.9241	7.9523	0.532849	-0.908201	0.291499	1	13.5856	16.2626	10.4379	5.46673
EHI_138940	66.4004	56.8082	75.9926	1.3377	0.41976	0.291668	1	47.5497	66.0667	76.5443	75.4409
EHI_094580	1.14316	0	2.28632	Inf	Inf	0.291888	1	0	0	3.47929	1.09335
EHI_017670	125.882	110.612	141.151	1.27609	0.351729	0.291939	1	86.0423	135.183	156.568	125.735
EHI_163510	41.7285	33.7226	49.7344	1.47481	0.560529	0.292088	1	40.0021	27.4431	56.8284	42.6405
EHI_012290	201.073	234.443	167.703	0.715326	-0.483327	0.292687	1	221.898	246.988	110.177	225.229
EHI_007360	136.396	118.985	153.807	1.29265	0.370335	0.292861	1	113.968	124.002	140.331	167.282
EHI_098270	35.7447	42.3319	29.1576	0.688785	-0.537874	0.292932	1	46.0402	38.6236	25.5148	32.8004
EHI_095130	519.752	578.91	460.595	0.795624	-0.329841	0.293864	1	571.351	586.469	468.544	452.645
EHI_197800	4.47217	1.77117	7.17317	4.04996	2.01791	0.293903	1	1.50951	2.03282	2.31952	12.0268
EHI_096190	12.809	9.23322	16.3849	1.77455	0.827457	0.294027	1	8.30232	10.1641	18.5562	14.2135
EHI_049960	4.4802	6.70729	2.25311	0.335919	-1.57381	0.294648	1	5.2833	8.13129	2.31952	2.18669
EHI_178470	1686.94	1884.67	1489.21	0.790168	-0.339768	0.2949	1	1678.58	2090.76	1281.54	1696.87
EHI_074040	50.3139	42.2615	58.3662	1.38107	0.465791	0.295265	1	34.7188	49.8042	71.9053	44.8272
EHI_132140	7.80019	10.4811	5.11931	0.488433	-1.03377	0.295545	1	12.8309	8.13129	6.95857	3.28004
EHI_006900	118.664	133.834	103.495	0.773309	-0.370884	0.295618	1	142.649	125.019	120.615	86.3744
EHI_180650	1.10995	0	2.2199	Inf	Inf	0.295908	1	0	0	1.15976	3.28004
EHI_005980	13.9988	17.9582	10.0394	0.55904	-0.838977	0.296196	1	16.6046	19.3118	6.95857	13.1202
EHI_186920	63.8935	48.7775	79.0095	1.61979	0.695809	0.296269	1	52.833	44.7221	105.538	52.4806
EHI_187170	37.4042	30.3262	44.4823	1.46679	0.552666	0.296343	1	33.2093	27.4431	45.2307	43.7339
EHI_141800	11.7286	15.0247	8.43255	0.561245	-0.833297	0.296567	1	18.8689	11.1805	8.11834	8.74677
EHI_054720	13.6033	9.59549	17.611	1.83534	0.87605	0.296599	1	12.0761	7.11488	23.1952	12.0268
EHI_135090	336.52	380.987	292.054	0.766571	-0.383509	0.296685	1	414.361	347.613	214.556	369.551
EHI_053820	56.4046	65.0954	47.7138	0.732982	-0.44815	0.296697	1	67.1733	63.0175	62.6272	32.8004
EHI_058670	7.01012	4.42792	9.59232	2.16633	1.11525	0.297024	1	3.77378	5.08206	10.4379	8.74677
EHI_038650	7.50356	3.54234	11.4648	3.23651	1.69444	0.297038	1	3.01903	4.06565	18.5562	4.37339
EHI_069320	5038.2	3420.49	6655.9	1.94589	0.960431	0.297158	1	3806.99	3033.99	3613.82	9697.98
EHI_036500	6.9447	4.29709	9.59232	2.23228	1.15852	0.29721	1	4.52854	4.06565	10.4379	8.74677
EHI_007970	155.368	175.733	135.003	0.768226	-0.380398	0.297607	1	173.594	177.872	113.657	156.349
EHI_011850	37.0866	30.603	43.5703	1.42373	0.509675	0.297651	1	28.6808	32.5252	32.4733	54.6673
EHI_151780	6.51436	9.10239	3.92634	0.431352	-1.21306	0.297891	1	9.05708	9.1477	3.47929	4.37339
EHI_144590	3.63325	5.56006	1.70644	0.30691	-1.70411	0.297917	1	6.03805	5.08206	2.31952	1.09335
EHI_098590	14.1453	10.3654	17.9252	1.72934	0.790224	0.298092	1	10.5666	10.1641	15.0769	20.7736
EHI_022870	29.2249	22.6478	35.8019	1.58081	0.660666	0.29832	1	18.8689	26.4267	47.5503	24.0536
EHI_166840	14.2439	10.4962	17.9917	1.71412	0.777464	0.298463	1	9.81184	11.1805	17.3964	18.5869
EHI_153120	72.0619	62.3834	81.7404	1.31029	0.389887	0.298468	1	50.5687	74.198	67.2662	96.2145
EHI_103540	85.5898	98.7174	72.4623	0.734037	-0.446075	0.298783	1	101.892	95.5427	48.71	96.2145
EHI_091480	36.7374	25.697	47.7777	1.85927	0.894735	0.298957	1	18.8689	32.5252	26.6745	68.8808
EHI_127850	18.5381	13.1529	23.9233	1.81886	0.863032	0.299692	1	12.0761	14.2298	33.6331	14.2135
EHI_028910	141.595	160.447	122.743	0.76501	-0.386449	0.299704	1	156.235	164.659	105.538	139.948
EHI_152800	402.1	285.52	518.68	1.81662	0.861253	0.299755	1	323.036	248.004	301.538	735.822
EHI_180400	5.81484	8.21681	3.41287	0.415352	-1.26759	0.29979	1	8.30232	8.13129	4.63905	2.18669
EHI_088600	9.44392	1.52462	17.3632	11.3886	3.50952	0.299791	1	0	3.04923	33.6331	1.09335
EHI_013020	89.6704	101.575	77.7655	0.765593	-0.38535	0.300011	1	114.723	88.4278	81.1834	74.3476
EHI_110970	93.0977	105.349	80.8463	0.767412	-0.381926	0.30004	1	122.271	88.4278	74.2248	87.4677
EHI_001080	43.5775	51.072	36.0829	0.706511	-0.501216	0.300203	1	51.3235	50.8206	38.2722	33.8937
EHI_160850	34.5263	40.8224	28.2303	0.691539	-0.532117	0.300634	1	43.0211	38.6236	31.3136	25.147
EHI_154270	6.27744	0.377378	12.1775	32.2687	5.01206	0.301006	1	0.754757	0	24.355	0
EHI_159560	4.36598	6.44564	2.28632	0.354708	-1.4953	0.301088	1	6.79281	6.09847	3.47929	1.09335
EHI_044900	55.4292	64.3709	46.4876	0.722184	-0.469562	0.301146	1	59.6258	69.116	57.9881	34.9871
EHI_136370	94.1771	82.2436	106.111	1.2902	0.367595	0.30158	1	67.9281	96.5591	97.42	114.801
EHI_159450	33.8555	27.5688	40.1421	1.45607	0.542079	0.301597	1	25.6617	29.4759	46.3905	33.8937
EHI_088450	118.999	104.252	133.746	1.2829	0.359413	0.301633	1	87.5518	120.953	146.13	121.361
EHI_073550	53.7347	45.5422	61.9273	1.35978	0.443372	0.301666	1	39.2473	51.837	62.6272	61.2274
EHI_195250	15.4804	11.6434	19.3175	1.65909	0.730391	0.301691	1	9.05708	14.2298	25.5148	13.1202
EHI_014370	69.2117	59.465	78.9584	1.32781	0.409054	0.301744	1	49.8139	69.116	84.6626	73.2542
EHI_167160	51.9769	60.6977	43.2561	0.712648	-0.488738	0.301871	1	57.3615	64.0339	40.5917	45.9206
EHI_095180	744.141	658.859	829.423	1.25888	0.332138	0.301872	1	717.019	600.699	806.035	852.81
EHI_041880	5.08211	7.33122	2.83299	0.386428	-1.37173	0.301873	1	7.54757	7.11488	3.47929	2.18669
EHI_076020	27.7744	21.5861	33.9627	1.57336	0.653848	0.301982	1	27.926	15.2462	40.5917	27.3337
EHI_004800	28.9259	22.995	34.8568	1.51584	0.60012	0.302248	1	25.6617	20.3282	33.6331	36.0804
EHI_064650	15.4884	19.7445	11.2323	0.568884	-0.813793	0.302682	1	15.0951	24.3939	10.4379	12.0268
EHI_122830	62.7879	52.6972	72.8786	1.38297	0.467768	0.302803	1	56.6067	48.7877	82.3431	63.4141
EHI_007340	7.30811	4.54364	10.0726	2.21685	1.14851	0.303287	1	6.03805	3.04923	8.11834	12.0268
EHI_118100	29.2061	23.2566	35.1556	1.51164	0.596114	0.30374	1	24.1522	22.3611	44.071	26.2403
EHI_156560	8.79608	11.8598	5.7324	0.483348	-1.04887	0.303811	1	16.6046	7.11488	9.2781	2.18669
EHI_002780	24.4084	18.8136	30.0031	1.59476	0.673336	0.304161	1	23.3975	14.2298	35.9526	24.0536
EHI_089990	17.8072	13.5303	22.084	1.63219	0.706809	0.304649	1	12.8309	14.2298	26.6745	17.4935
EHI_007350	717.487	642.763	792.21	1.23251	0.301598	0.304691	1	607.579	677.946	728.331	856.09
EHI_139460	631.932	705.101	558.763	0.792459	-0.335592	0.304706	1	667.205	742.997	460.426	657.101
EHI_104430	153.999	174.138	133.861	0.768705	-0.379498	0.304829	1	162.273	186.003	131.053	136.668
EHI_153800	86.2233	99.0546	73.3921	0.740926	-0.432599	0.3049	1	85.2875	112.822	81.1834	65.6008
EHI_138040	33.4827	26.0442	40.9212	1.57122	0.651887	0.305364	1	25.6617	26.4267	54.5088	27.3337
TRNA_DS572181_1	4.1806	2.14855	6.21265	2.89156	1.53185	0.305399	1	2.26427	2.03282	6.95857	5.46673
EHI_104360	292.136	335.641	248.631	0.740765	-0.432911	0.305507	1	335.867	335.416	168.166	329.097
EHI_175070	34.8021	41.8388	27.7654	0.663627	-0.591555	0.306163	1	43.0211	40.6565	15.0769	40.4538
EHI_193810	4.11519	2.01772	6.21265	3.07905	1.62248	0.306317	1	3.01903	1.01641	6.95857	5.46673
EHI_009880	45.1141	37.28	52.9481	1.42028	0.506174	0.306489	1	40.0021	34.558	54.5088	51.3873
EHI_108610	671.362	767.081	575.644	0.750434	-0.414203	0.306649	1	925.332	608.83	706.295	444.992
EHI_189460	134.438	115.815	153.061	1.32159	0.40228	0.306791	1	138.12	93.5098	133.373	172.749
EHI_198990	3.50242	5.2984	1.70644	0.322066	-1.63457	0.307016	1	7.54757	3.04923	2.31952	1.09335
EHI_035500	132.3	150.403	114.196	0.759264	-0.397327	0.307271	1	132.082	168.724	112.497	115.895
EHI_035950	84.733	73.0959	96.3702	1.31841	0.398797	0.307557	1	67.9281	78.2637	100.899	91.8411
EHI_030460	60.7999	52.1186	69.4811	1.33313	0.414821	0.307618	1	45.2854	58.9519	59.1479	79.8143
EHI_148930	99.0972	87.064	111.13	1.27642	0.352105	0.3077	1	69.4376	104.69	100.899	121.361
EHI_011900	55.3968	46.4982	64.2954	1.38275	0.467541	0.30805	1	51.3235	41.6729	49.8698	78.7209
EHI_001130	996.361	887.526	1105.2	1.24525	0.316441	0.308079	1	925.332	849.72	1082.06	1128.33
EHI_049930	7.77013	4.92102	10.6192	2.15794	1.10965	0.308174	1	6.79281	3.04923	8.11834	13.1202
EHI_201420	579.419	460.694	698.144	1.51542	0.599715	0.308249	1	532.103	389.286	898.816	497.473
EHI_183090	93.8641	80.9202	106.808	1.31992	0.400449	0.308827	1	78.4947	83.3457	121.775	91.8411
EHI_076870	1408.24	1557.49	1258.99	0.808341	-0.306964	0.309089	1	1631.03	1483.96	992.757	1525.22
EHI_185600	148.24	166.032	130.448	0.78568	-0.347986	0.309143	1	182.651	149.412	126.414	134.482
EHI_093850	110.572	95.6833	125.461	1.31122	0.390905	0.309181	1	98.8731	92.4934	124.095	126.828
EHI_076780	12.5665	16.1871	8.94602	0.552665	-0.855524	0.309218	1	15.0951	17.279	6.95857	10.9335
EHI_059670	69.7171	59.6813	79.7529	1.33631	0.418258	0.309413	1	57.3615	62.0011	74.2248	85.281
EHI_099220	159.596	117.053	202.139	1.7269	0.788182	0.309496	1	119.252	114.854	281.822	122.455
EHI_096450	101.772	87.9898	115.555	1.31328	0.39317	0.309738	1	87.5518	88.4278	121.775	109.335
EHI_177390	17.9978	21.9635	14.0321	0.638885	-0.646373	0.309765	1	28.6808	15.2462	12.7574	15.3069
EHI_135130	29.4675	35.2774	23.6576	0.670617	-0.576439	0.309866	1	33.964	36.5908	24.355	22.9603
EHI_042220	6.49749	2.65675	10.3382	3.89131	1.96025	0.30987	1	2.26427	3.04923	17.3964	3.28004
EHI_051920	8.73572	11.9051	5.56636	0.467562	-1.09677	0.309893	1	7.54757	16.2626	3.47929	7.65343
EHI_127180	43.4104	36.4247	50.3961	1.38357	0.468396	0.310098	1	33.2093	39.64	41.7514	59.0407
EHI_179060	25.8142	19.2061	32.4223	1.68812	0.755421	0.31024	1	21.1332	17.279	44.071	20.7736
EHI_081790	428.799	382.421	475.176	1.24255	0.313299	0.310534	1	356.245	408.597	519.574	430.779
EHI_069340	44.1195	37.0637	51.1752	1.38074	0.465438	0.310639	1	32.4545	41.6729	49.8698	52.4806
EHI_001120	67.4509	77.3326	57.5692	0.744437	-0.425778	0.311017	1	84.5327	70.1324	44.071	71.0675
EHI_038660	15.0803	18.8287	11.332	0.601845	-0.732537	0.311256	1	20.3784	17.279	13.9171	8.74677
EHI_050740	708.194	634.662	781.727	1.23172	0.300676	0.311446	1	601.541	667.782	763.124	800.33
EHI_093890	87.8153	75.0683	100.562	1.33961	0.421813	0.311696	1	80.0042	70.1324	113.657	87.4677
EHI_197470	10.7679	6.57647	14.9594	2.27469	1.18567	0.311726	1	6.03805	7.11488	6.95857	22.9603
EHI_042260	47.5591	30.5879	64.5303	2.10967	1.07702	0.31185	1	31.6998	29.4759	96.2603	32.8004
EHI_180340	44.6218	36.5102	52.7335	1.44435	0.53042	0.312011	1	41.5116	31.5088	66.1065	39.3605
EHI_156290	8.29757	5.42923	11.1659	2.05663	1.04028	0.312324	1	6.79281	4.06565	8.11834	14.2135
EHI_010260	51.517	23.327	79.7069	3.41693	1.7727	0.31239	1	35.4736	11.1805	129.893	29.5204
EHI_001070	459.729	509.643	409.815	0.804122	-0.314513	0.312728	1	525.311	493.976	394.319	425.312
EHI_029050	548.797	493.924	603.67	1.22219	0.289469	0.312749	1	416.626	571.223	654.106	553.233
EHI_173480	470.987	519.45	422.524	0.813407	-0.297951	0.312895	1	571.351	467.549	437.23	407.818
EHI_131020	104.069	117.4	90.7374	0.77289	-0.371665	0.312902	1	126.044	108.756	95.1005	86.3744
EHI_170080	118.918	104.207	133.628	1.28233	0.358772	0.313222	1	96.6089	111.805	122.935	144.322
EHI_095320	7.3019	2.52592	12.0779	4.78157	2.25748	0.313252	1	3.01903	2.03282	20.8757	3.28004
EHI_114130	37.4819	26.5373	48.4265	1.82485	0.867774	0.313407	1	28.6808	24.3939	68.426	28.427
EHI_020230	76.5594	87.5973	65.5215	0.747986	-0.418917	0.313694	1	89.816	85.3786	54.5088	76.5343
EHI_142880	19.0984	23.5183	14.6784	0.624128	-0.680087	0.314199	1	22.6427	24.3939	16.2367	13.1202
EHI_098420	163.773	182.42	145.126	0.795561	-0.329956	0.314465	1	208.313	156.527	142.651	147.602
EHI_167270	1677.03	1492.2	1861.85	1.24772	0.319291	0.314803	1	1679.33	1305.07	1675.86	2047.84
EHI_079870	36.2567	26.4065	46.107	1.74605	0.804092	0.314884	1	29.4355	23.3775	63.7869	28.427
EHI_056460	39.6029	32.7515	46.4544	1.41839	0.504254	0.31548	1	30.945	34.558	56.8284	36.0804
EHI_097940	21.3485	25.8983	16.7987	0.648641	-0.624507	0.315567	1	29.4355	22.3611	13.9171	19.6802
EHI_143830	8.55608	11.5126	5.59956	0.486386	-1.03983	0.315785	1	9.81184	13.2133	4.63905	6.56008
EHI_177380	34.8561	28.1625	41.5497	1.47535	0.561059	0.315898	1	33.964	22.3611	38.2722	44.8272
EHI_044940	266.424	296.867	235.981	0.794906	-0.331144	0.315993	1	289.827	303.907	260.947	211.016
EHI_000930	32.46	38.2965	26.6235	0.695194	-0.524513	0.316013	1	40.0021	36.5908	32.4733	20.7736
EHI_164450	25.2045	30.0645	20.3444	0.676691	-0.563432	0.316061	1	34.7188	25.4103	23.1952	17.4935
EHI_190880	11.6943	8.36274	15.0258	1.79676	0.845398	0.316227	1	4.52854	12.1969	9.2781	20.7736
EHI_151330	32.1997	38.5883	25.8111	0.668884	-0.580171	0.316298	1	32.4545	44.7221	23.1952	28.427
EHI_177670	51.5646	43.8867	59.2425	1.3499	0.432847	0.316425	1	40.0021	47.7713	45.2307	73.2542
EHI_096350	2683.07	2168.99	3197.15	1.47403	0.559767	0.316594	1	1988.03	2349.94	2145.56	4248.74
TRNA_DS571161_1	6.07131	1.77117	10.3714	5.85571	2.54984	0.316945	1	1.50951	2.03282	18.5562	2.18669
EHI_181210	251.081	225.346	276.816	1.2284	0.296784	0.316981	1	186.425	264.267	255.148	298.484
EHI_035160	61.4889	52.2041	70.7737	1.35571	0.439049	0.317068	1	53.5877	50.8206	66.1065	75.4409
EHI_030800	1269.78	1526.56	1012.99	0.663573	-0.591672	0.317165	1	2023.5	1029.62	1279.22	746.756
EHI_120470	37.5907	44.1182	31.0633	0.704092	-0.506163	0.317246	1	44.5306	43.7057	34.7929	27.3337
EHI_094090	377.94	418.026	337.854	0.808213	-0.307192	0.31767	1	426.438	409.614	401.278	274.43
EHI_153480	157.779	176.397	139.161	0.78891	-0.342068	0.317695	1	193.218	159.577	125.254	153.069
EHI_000600	65.7678	75.6218	55.9139	0.739388	-0.435596	0.317978	1	70.9471	80.2965	62.6272	49.2006
EHI_008750	121.458	105.425	137.491	1.30416	0.383121	0.318263	1	107.175	103.674	162.367	112.615
EHI_176820	481.277	543.914	418.639	0.769678	-0.377673	0.318594	1	582.672	505.156	301.538	535.74
EHI_057830	124.409	140.586	108.231	0.769854	-0.377344	0.318666	1	138.875	142.298	95.1005	121.361
EHI_033880	4.64263	2.52592	6.75933	2.67598	1.42007	0.318803	1	3.01903	2.03282	6.95857	6.56008
EHI_169580	568.383	669.723	467.043	0.697367	-0.520009	0.318898	1	704.188	635.257	273.704	660.381
EHI_077530	442.343	492.681	392.005	0.795656	-0.329782	0.319148	1	461.911	523.452	364.165	419.845
EHI_098510	1958.3	2170.48	1746.12	0.804485	-0.313863	0.319249	1	2070.3	2270.66	1433.47	2058.77
EHI_087780	32.4796	26.2757	38.6835	1.47222	0.557991	0.31941	1	30.1903	22.3611	33.6331	43.7339
EHI_087630	36.7146	30.4872	42.9419	1.40852	0.494181	0.319489	1	26.4165	34.558	48.71	37.1738
EHI_044910	35.6089	29.6017	41.6161	1.40587	0.491464	0.320064	1	25.6617	33.5416	40.5917	42.6405
EHI_092230	33.2043	27.0455	39.363	1.45543	0.54145	0.320112	1	28.6808	25.4103	38.2722	40.4538
EHI_148280	353.494	391.936	315.052	0.803835	-0.315028	0.320225	1	409.833	374.039	292.26	337.844
EHI_098800	1694.37	1875.58	1513.15	0.806768	-0.309774	0.320462	1	1845.38	1905.77	1201.51	1824.8
EHI_019610	122.494	137.884	107.104	0.77677	-0.364441	0.320466	1	145.668	130.101	93.9407	120.268
EHI_032470	460.03	236.627	683.432	2.88822	1.53018	0.320547	1	115.478	357.777	1129.61	237.256
EHI_037210	37.0718	43.4942	30.6494	0.704678	-0.504964	0.320548	1	42.2664	44.7221	39.4319	21.8669
EHI_051730	99.4737	120.158	78.7899	0.655721	-0.608845	0.32106	1	133.592	106.723	40.5917	116.988
EHI_123830	31.775	37.6725	25.8775	0.686908	-0.541812	0.321461	1	37.7378	37.6072	25.5148	26.2403
EHI_053130	173.699	152.023	195.374	1.28516	0.361946	0.321544	1	163.782	140.265	198.319	192.429
EHI_075660	16.3083	20.0917	12.5249	0.623389	-0.681795	0.321697	1	21.8879	18.2954	17.3964	7.65343
EHI_125330	45.1407	37.1341	53.1473	1.43123	0.517251	0.321712	1	43.7759	30.4923	61.4674	44.8272
EHI_008350	9.96291	6.95384	12.972	1.86544	0.899516	0.322012	1	6.79281	7.11488	13.9171	12.0268
EHI_056670	9.96391	6.82302	13.1048	1.92068	0.941615	0.322015	1	7.54757	6.09847	18.5562	7.65343
EHI_038980	10.0781	7.08467	13.0716	1.84505	0.883663	0.322263	1	6.03805	8.13129	17.3964	8.74677
EHI_189430	129.203	110.477	147.929	1.339	0.42116	0.322372	1	113.213	107.74	183.242	112.615
EHI_087890	30.0044	24.2579	35.7509	1.47378	0.559521	0.322372	1	27.1712	21.3446	26.6745	44.8272
EHI_045010	69.558	59.943	79.173	1.32081	0.401419	0.322389	1	55.852	64.0339	73.065	85.281
EHI_117580	25.5141	11.3818	39.6465	3.48334	1.80047	0.322517	1	10.5666	12.1969	67.2662	12.0268
EHI_111820	33.7452	27.9613	39.529	1.4137	0.49948	0.32313	1	23.3975	32.5252	44.071	34.9871
EHI_066520	66.0477	56.5012	75.5941	1.33792	0.419991	0.323647	1	58.1163	54.8862	62.6272	88.5611
EHI_054670	10.4415	7.33122	13.5519	1.84851	0.886365	0.324317	1	7.54757	7.11488	15.0769	12.0268
EHI_109830	82.195	93.5498	70.8401	0.757244	-0.401169	0.324519	1	93.5898	93.5098	68.426	73.2542
EHI_040310	725.872	454.611	997.133	2.19337	1.13315	0.324545	1	452.854	456.369	1527.41	466.859
EHI_050360	153.642	135.449	171.834	1.26862	0.343265	0.32461	1	124.535	146.363	197.16	146.508
EHI_152690	212.996	237.825	188.168	0.791204	-0.337878	0.324673	1	231.71	243.939	194.84	181.496
EHI_053000	189.893	155.581	224.205	1.44108	0.527151	0.324754	1	163.782	147.38	288.781	159.629
EHI_083600	172.024	190.652	153.395	0.804583	-0.313687	0.324964	1	213.596	167.708	183.242	123.548
EHI_072020	21.8315	26.6983	16.9647	0.635423	-0.654212	0.325059	1	21.8879	31.5088	19.716	14.2135
EHI_056250	62.7644	72.8795	52.6492	0.722414	-0.469103	0.325232	1	60.3805	85.3786	44.071	61.2274
EHI_035700	25.8924	10.3654	41.4194	3.99594	1.99854	0.325294	1	10.5666	10.1641	71.9053	10.9335
EHI_164320	39.7728	46.5435	33.0022	0.709061	-0.496019	0.325391	1	42.2664	50.8206	45.2307	20.7736
EHI_125770	31.447	37.1492	25.7447	0.693008	-0.529056	0.325551	1	40.7569	33.5416	20.8757	30.6137
EHI_153520	53.8692	45.4969	62.2415	1.36804	0.45211	0.325875	1	48.3044	42.6893	54.5088	69.9742
EHI_006090	27.6319	21.8477	33.416	1.52949	0.613055	0.325877	1	26.4165	17.279	40.5917	26.2403
EHI_188000	5.2669	1.902	8.6318	4.53829	2.18215	0.325895	1	0.754757	3.04923	15.0769	2.18669
EHI_159190	39.9138	46.6441	33.1835	0.71142	-0.491226	0.325953	1	47.5497	45.7385	32.4733	33.8937
EHI_171750	13.6305	17.1884	10.0726	0.586011	-0.771	0.326176	1	18.1142	16.2626	8.11834	12.0268
EHI_162220	10.9192	7.83943	13.9989	1.78571	0.836494	0.326268	1	7.54757	8.13129	11.5976	16.4002
EHI_098040	206.91	172.684	241.136	1.3964	0.481716	0.326434	1	173.594	171.774	307.337	174.935
EHI_128150	48.2556	56.617	39.8943	0.704635	-0.505051	0.326457	1	60.3805	52.8534	56.8284	22.9603
EHI_059830	1046.96	908.75	1185.16	1.30417	0.383131	0.32653	1	873.253	944.246	896.496	1473.83
EHI_037200	26.5604	20.8313	32.2894	1.55004	0.632308	0.32653	1	26.4165	15.2462	39.4319	25.147
EHI_006130	275.838	307.232	244.444	0.795634	-0.329823	0.32674	1	300.393	314.071	231.952	256.936
EHI_182850	4530.56	4093.55	4967.58	1.21352	0.279193	0.32677	1	4022.85	4164.24	4218.06	5717.11
EHI_110580	27.4334	32.8823	21.9844	0.668578	-0.580832	0.326783	1	30.1903	35.5744	23.1952	20.7736
EHI_161640	114.524	128.636	100.412	0.780586	-0.35737	0.327055	1	140.385	116.887	89.3017	111.521
EHI_135440	27.2645	22.1245	32.4044	1.46464	0.550546	0.327189	1	21.8879	22.3611	24.355	40.4538
EHI_030060	43.7153	36.802	50.6285	1.3757	0.460165	0.327495	1	33.964	39.64	49.8698	51.3873
EHI_128440	11.3002	7.95515	14.6452	1.84097	0.880467	0.327576	1	9.81184	6.09847	15.0769	14.2135
EHI_123720	11.3812	8.21681	14.5456	1.77022	0.823931	0.327859	1	8.30232	8.13129	11.5976	17.4935
EHI_001960	69.599	80.8649	58.333	0.721364	-0.471201	0.328025	1	64.1543	97.5755	70.7455	45.9206
EHI_152960	84.5674	73.2116	95.9232	1.31022	0.389807	0.328179	1	70.1924	76.2309	104.379	87.4677
EHI_049670	8357.54	7542.69	9172.39	1.21606	0.282218	0.328371	1	7485.68	7599.71	8392.04	9952.73
EHI_138540	194.906	218.065	171.747	0.787597	-0.344471	0.328417	1	219.634	216.496	136.852	206.642
EHI_180140	2.90806	4.68957	1.12655	0.240225	-2.05754	0.328439	1	2.26427	7.11488	1.15976	1.09335
EHI_119560	42.6448	35.6548	49.6348	1.39209	0.477256	0.328507	1	34.7188	36.5908	53.3491	45.9206
EHI_042090	43.9437	37.3254	50.5621	1.35463	0.437901	0.328727	1	30.945	43.7057	47.5503	53.574
EHI_075420	5.18667	3.03413	7.33921	2.41888	1.27434	0.328773	1	3.01903	3.04923	8.11834	6.56008
EHI_004890	5.17006	3.03413	7.306	2.40794	1.2678	0.328891	1	3.01903	3.04923	6.95857	7.65343
EHI_011910	26.9841	21.8779	32.0902	1.46678	0.552655	0.328997	1	20.3784	23.3775	32.4733	31.707
EHI_006970	42.7114	50.0858	35.337	0.70553	-0.503221	0.329151	1	45.2854	54.8862	31.3136	39.3605
EHI_174930	44.0434	37.3254	50.7614	1.35997	0.443575	0.329262	1	30.945	43.7057	54.5088	47.0139
EHI_049470	80.4114	69.5233	91.2995	1.31322	0.393109	0.329462	1	70.9471	68.0996	76.5443	106.055
EHI_137110	122.931	138.277	107.585	0.778038	-0.362087	0.329663	1	143.404	133.15	91.6212	123.548
EHI_056360	187.561	167.39	207.731	1.24099	0.311496	0.329744	1	139.63	195.151	171.645	243.816
EHI_169700	277.23	308.742	245.719	0.795873	-0.32939	0.329791	1	303.412	314.071	219.195	272.243
EHI_103880	35.8192	42.1156	29.5229	0.700997	-0.51252	0.329903	1	38.4926	45.7385	38.2722	20.7736
EHI_197370	28.9599	24.0567	33.863	1.40763	0.493273	0.330077	1	16.6046	31.5088	37.1124	30.6137
EHI_068110	12.0893	8.98667	15.1919	1.69049	0.757442	0.330095	1	6.79281	11.1805	15.0769	15.3069
EHI_109890	41.2341	31.242	51.2263	1.63966	0.713398	0.330657	1	27.926	34.558	70.7455	31.707
EHI_152360	62.0282	71.4404	52.616	0.736501	-0.44124	0.330676	1	68.6829	74.198	42.9112	62.3207
EHI_000570	57.1259	66.142	48.1098	0.72737	-0.459238	0.331102	1	61.1353	71.1488	38.2722	57.9474
EHI_107230	444.345	490.437	398.254	0.812038	-0.300381	0.331522	1	504.177	476.697	410.556	385.951
EHI_056430	7.40231	3.91971	10.8849	2.77697	1.47351	0.331764	1	3.77378	4.06565	17.3964	4.37339
EHI_196990	23.3876	18.8438	27.9314	1.48226	0.567797	0.331896	1	17.3594	20.3282	20.8757	34.9871
EHI_138010	38.227	31.4583	44.9958	1.43033	0.516347	0.331946	1	35.4736	27.4431	44.071	45.9206
EHI_151700	24.5597	19.7294	29.39	1.48966	0.57498	0.331973	1	18.1142	21.3446	33.6331	25.147
EHI_025280	191.925	130.367	253.482	1.94437	0.959306	0.331984	1	124.535	136.199	375.763	131.202
EHI_021490	51.9047	44.0024	59.807	1.35917	0.442731	0.332131	1	42.2664	45.7385	64.9467	54.6673
EHI_157780	9.3132	6.06826	12.5581	2.06948	1.04927	0.332201	1	6.03805	6.09847	18.5562	6.56008
EHI_167100	14.7144	18.7432	10.6857	0.570109	-0.810691	0.332641	1	12.0761	25.4103	10.4379	10.9335
EHI_017710	13.1618	9.87225	16.4513	1.66641	0.736748	0.332786	1	7.54757	12.1969	20.8757	12.0268
EHI_064510	37.1282	43.6402	30.6162	0.70156	-0.511361	0.332832	1	38.4926	48.7877	38.2722	22.9603
EHI_124300	928.778	1017.24	840.312	0.826068	-0.275667	0.333085	1	1103.45	931.033	899.976	780.649
EHI_050310	19.1203	14.5165	23.7241	1.63428	0.708656	0.33314	1	18.8689	10.1641	26.6745	20.7736
EHI_146100	9.69646	5.56006	13.8329	2.4879	1.31493	0.333178	1	6.03805	5.08206	5.79881	21.8669
EHI_068450	62.9754	54.398	71.5528	1.31536	0.395455	0.33329	1	46.7949	62.0011	74.2248	68.8808
EHI_068270	54.1244	40.2084	68.0403	1.69219	0.758891	0.333365	1	64.1543	16.2626	66.1065	69.9742
EHI_159790	40.8475	49.1398	32.5551	0.6625	-0.594008	0.333416	1	56.6067	41.6729	48.71	16.4002
EHI_134980	108.73	95.7588	121.701	1.27091	0.345865	0.333555	1	83.778	107.74	126.414	116.988
EHI_044720	21.0334	25.6819	16.3849	0.637991	-0.648391	0.3336	1	21.8879	29.4759	18.5562	14.2135
EHI_048250	14.7804	10.9893	18.5715	1.68997	0.756996	0.333727	1	12.8309	9.1477	18.5562	18.5869
EHI_069510	16.1509	11.9906	20.3112	1.69393	0.760372	0.333775	1	15.8499	8.13129	22.0355	18.5869
EHI_197180	2.84265	4.55875	1.12655	0.247119	-2.01672	0.333808	1	3.01903	6.09847	1.15976	1.09335
EHI_068350	44.0872	51.7261	36.4482	0.704638	-0.505045	0.333873	1	47.5497	55.9026	51.0295	21.8669
EHI_036510	75.6289	86.3494	64.9085	0.751695	-0.41178	0.333939	1	85.2875	87.4114	52.1893	77.6276
EHI_199140	18.1962	13.7618	22.6307	1.64446	0.717617	0.33394	1	17.3594	10.1641	26.6745	18.5869
EHI_092340	16.7261	12.7605	20.6918	1.62156	0.697381	0.334259	1	14.3404	11.1805	16.2367	25.147
EHI_049310	95.1902	82.5454	107.835	1.30637	0.385565	0.334871	1	83.778	81.3129	119.456	96.2145
EHI_179880	47.0476	37.8185	56.2766	1.48807	0.573446	0.334893	1	33.964	41.6729	37.1124	75.4409
EHI_186720	1154.31	1267.44	1041.18	0.821483	-0.283697	0.33491	1	1325.35	1209.53	1022.91	1059.45
EHI_117640	15.4729	11.6283	19.3175	1.66124	0.732264	0.335052	1	12.0761	11.1805	25.5148	13.1202
EHI_046620	18.9521	14.7933	23.111	1.56226	0.643636	0.335228	1	14.3404	15.2462	24.355	21.8669
EHI_140180	121.116	105.701	136.53	1.29166	0.369225	0.335502	1	102.647	108.756	167.006	106.055
[truncated: 6,403 more rows]
